# Supplementary material for: A time-resolved high-throughput screening of fission yeast deletion mutants for oxidative stress resistance
Source: Microb Cell. 2026 Jul 22;13:304–13. doi: 10.15698/mic2026.07.884 (PMC13392485; doi:10.15698/mic2026.07.884)
Supplement: Supplementary file 2 [file mic-13-304-s02.xlsx]

## Sheet: Sheet1
SUPPLEMENTAL FIGURE 1
Systematic ID	20h	24h	44h	48h	68h	72h	92h	96h		Gene name	Product description
SPAC1002.01	0.29845	0.322368	0.569079	0.596215	0.905172	0.935065	0.957123	0.965278		mrx11	mitochondrial expression network (MIOREX) component Mrx11
SPAC1002.02	0.202586	0.12069	0.356322	0.426101	0.728412	0.81392	0.864315	0.869448		pom34	nucleoporin Pom34
SPAC1002.03c	0.297521	0.273381	0.547739	0.582524	0.890029	0.936232	0.938356	0.96049		gls2	glucosidase II alpha subunit Gls2
SPAC1002.05c	0.219331	0.149837	0.428805	0.461659	0.823362	0.830056	0.898785	0.900538		jmj2	histone demethylase Jmj2
SPAC1002.06c	0.225108	0.120996	0.401079	0.48731	0.751145	0.815988	0.845272	0.878613		bqt2	bouquet formation protein Bqt2
SPAC1002.07c	0.248848	0.247148	0.582397	0.666058	0.962357	1.05565	1.05607	1.07949		sat1	spermidine/spermine N1-acetyltransferase Sat1
SPAC1002.12c	0.207207	0.0869565	0.338739	0.410345	0.703246	0.762346	0.804348	0.813853		ssd1	succinate-semialdehyde dehydrogenase [NAD(P)+] Ssd1
SPAC1002.14	0.642276	0.646667	0.752427	0.782132	0.940318	0.940239	0.923729	0.930403		itt1	ubiquitin-protein ligase E3 involved in cytoplasmic translational termination
SPAC1002.17c	0.246862	0.138983	0.441227	0.504105	0.79822	0.845238	0.876217	0.878014		urg2	uracil phosphoribosyltransferase
SPAC1002.18	0.237705	0.188552	0.469136	0.55312	0.825564	0.877061	0.885222	0.895184		urg3	DUF1688 family fungal conserved protein, implicated in uracil or riboflavin metabolism
SPAC1002.19	0.0769231	0.0344828	0.00555556	0.00496278	0.0027248	0.00516129	0.00203666	0.00197239		urg1	GTP cyclohydrolase II Urg1
SPAC1002.20	0.565934	0.530973	0.574568	0.584906	0.661381	0.664585	0.738973	0.732771			dubious
SPAC1006.01	0.41502	0.394649	0.671186	0.726968	0.942393	0.953148	0.963585	0.953039		psp3	vacuolar serine protease Psp3
SPAC1006.03c	0.20297	0.147186	0.297118	0.345833	0.686567	0.731481	0.774021	0.792619		red1	MTREC (exosome adaptor) complex subunit Red1
SPAC1006.04c	0.431718	0.406475	0.608696	0.651943	0.827881	0.838298	0.866216	0.854251		mcp3	Schizosaccharomyces specific protein Mcp3
SPAC1006.06	0.348534	0.327824	0.557981	0.586873	0.855941	0.87963	0.958373	0.960821		rgf2	RhoGEF for Rho1 Rgf2
SPAC1039.01	0.373444	0.315068	0.39219	0.418567	0.507628	0.538028	0.534914	0.524675			plasma membrane amino acid transmembrane transporter family, related to 7-keto 8-aminopelargonic acid transporter
SPAC1039.02	0.306533	0.204	0.461394	0.506306	0.785829	0.807692	0.814371	0.818722		efn2	extracellular 5'-nucleotidase, human NT5E family Efn2
SPAC1039.03	0.146154	0.100977	0.154574	0.185401	0.434833	0.464164	0.652977	0.66157			esterase/lipase, implicated in cellular detoxification
SPAC1039.04	0.255814	0.222222	0.428797	0.446402	0.64089	0.648091	0.752044	0.746643			plasma membrane carboxylic acid transmembrane transporter
SPAC1039.05c	0.108197	0.0956284	0.303882	0.355164	0.566229	0.581188	0.67027	0.669084		klf1	DNA-binding transcription factor, zf-fungal binuclear cluster type Klf1
SPAC1039.06	0.809211	0.758621	0.876543	0.910506	1.1236	1.16393	1.14521	1.13411			D-serine ammonia-lyase activity
SPAC1039.07c	0.121951	0.0668896	0.0972887	0.129129	0.301535	0.314346	0.411978	0.423423			alanine-glyoxylate aminotransferase
SPAC1039.09	0.0863309	0.0481928	0.00583942	0	0.12404	0.143791	0.246078	0.266152		isp5	plasma membrane amino acid transmembrane transporter Isp5
SPAC1039.10	0.349481	0.329446	0.555891	0.605572	0.764423	0.82797	0.800683	0.802737		mmf2	mitochondrial matrix protein, YjgF family protein Mmf2, reactive intermediate imine deaminase A homolog, NNf2, implicated in detoxification and branched amino acid biosynthesis
SPAC105.01c	0.307018	0.332103	0.538062	0.567114	0.767806	0.812684	0.794503	0.777632		kha1	plasma membrane potassium ion/proton antiporter Kha1
SPAC105.02c	0.485612	0.450292	0.648936	0.713851	0.915888	0.943056	0.896071	0.913815		ank1	ankyrin repeat protein, myosin sequestering Ank1
SPAC105.03c	0.956311	0.842308	0.845896	0.792094	0.923077	0.940687	0.937672	0.962298		dal81	DNA-binding transcription factor
SPAC1071.02	0.196721	0.108597	0.0047619	0.00230947	0.0694981	0.0750469	0.127434	0.134948		mms19	CIA machinery iron sulphur cluster to apoprotein adaptor Mms19
SPAC1071.03c	0.418502	0.404332	0.602273	0.631659	0.864994	0.879813	1.02028	1.01885		sil1	nucleotide exchange factor for the ER lumenal Hsp70 chaperone, Sil1
SPAC1071.04c	23.5	4.46154	1.05668	1.00692	1.02231	1.04016	1.02469	1.02576		spc2	signal peptidase subunit Spc2
SPAC1071.05	0.133333	0.0720721	0.132486	0.162988	0.382082	0.405229	0.556992	0.565116		hpm1	ribosome methytransferase involved in ribosome assembly Hpm1
SPAC1071.06	0.248927	0.234266	0.445619	0.462411	0.62132	0.650602	0.720274	0.740835		arp9	SWI/SNF and RSC complex subunit Arp9
SPAC1071.07c	0.740741	0.621891	0.879819	0.899782	1.15495	1.16906	1.19095	1.16861		rps1502	40S ribosomal protein S15
SPAC1071.08	0.496094	0.47557	0.657277	0.715134	0.922434	0.932005	0.970557	0.988335		rpp203	60S acidic ribosomal protein A2
SPAC1071.09c	0.227642	0.145763	0.417407	0.474662	0.716895	0.762918	0.764706	0.780172		djc9	histones H3-H4 binding DNAJ domain protein, DNAJC9 family, Djc9
SPAC1071.11	0.290984	0.205575	0.401905	0.433028	0.642978	0.644295	0.6298	0.632219		coq12	NAD reductase Coq12
SPAC1071.12c	0.756303	0.692833	0.861878	0.95064	1.06962	1.16	1.08775	1.0916		stp1	protein tyrosine phosphatase Stp1, unknown biological role
SPAC1093.01	0.291209	0.183406	0.327465	0.367314	0.540873	0.571272	0.661682	0.66481		ppr5	mitochondrial PPR repeat protein Ppr5
SPAC1093.02	0.367347	0.37457	0.560241	0.579243	0.729702	0.748723	0.813345	0.795595		pdx3	pyridoxamine 5'-phosphate oxidase Pdx3
SPAC1093.03	0.51049	0.454054	0.64257	0.680451	0.860054	0.869333	0.965882	0.96875		fig4	inositol polyphosphate phosphatase Fig4
SPAC1093.06c	0.306897	0.297688	0.538799	0.584594	0.857307	0.875978	0.944041	0.94693		dhc1	dynein heavy chain, minus-end directed microtubule motor Dhc1
SPAC10F6.04	0.5	0.448	0.62069	0.661818	0.872969	0.888412	0.894394	0.902036		ats1	RCC domain protein Ats1
SPAC10F6.05c	0.537549	0.501629	0.71123	0.780277	0.915452	0.943536	0.95122	0.958506		ubc6	ubiquitin conjugating enzyme E2 Ubc6
SPAC10F6.06	0.348837	0.304348	0.517304	0.569983	0.741738	0.764921	0.839246	0.864333		vip1	RNA-binding protein Vip1
SPAC10F6.07c	0.303191	0.212	0.431444	0.492147	0.767647	0.850969	0.875342	0.867746		mug94	Schizosaccharomyces pombe specific protein Mug94
SPAC10F6.08c	0.452736	0.384279	0.606522	0.666667	0.897527	0.954792	0.940397	0.957724		nht1	Ino80 complex HMG box subunit Nht1
SPAC10F6.11c	0.245968	0.234483	0.556738	0.593645	0.951807	0.983607	1.01397	1.02542		atg17	autophagy associated protein kinase activator Atg17
SPAC10F6.12c	0.262673	0.241877	0.530387	0.571942	0.799051	0.847267	0.846505	0.822222		mam4	protein-S isoprenylcysteine O-methyltransferase Mam4
SPAC10F6.14c	0.199275	0.165605	0.431005	0.463376	0.788432	0.821918	0.851032	0.846154			mitochondrial ABC1 kinase-like protein, human ADCK5 ortholog, unknown role, possible chaperone for ubiquinone biosynthesis
SPAC10F6.15	0.696113	0.687879	0.805031	0.827534	0.956633	0.987196	0.946347	0.918253			UPF0300 family protein 1
SPAC10F6.16	0.0731707	0.0637255	0.260714	0.290429	0.463736	0.482869	0.59852	0.620975		igo1	serine/threonine protein phosphatase inhibitor, endosulfine Igo1
SPAC10F6.17c	0.246753	0.176471	0.424092	0.466142	0.689655	0.736352	0.755915	0.759124		ptc5	mitochondrial pyruvate dehydrogenase (lipoamide) phosphatase
SPAC110.02	0.0366972	0.0113636	0.00184843	0.00174216	0.00141844	0.002886	0.0209699	0.0297927		pds5	mitotic and meiotic cohesin unloading complex subunit Pds5
SPAC1142.01	0.285185	0.160606	0.278481	0.313725	0.542421	0.580861	0.724023	0.717695		rqc1	ribosome quality control complex (RQC) complex subunit Rqc1
SPAC1142.02c	0.577922	0.520833	0.604356	0.617406	0.750266	0.771072	0.844538	0.850209		sgt2	TRC complex (ER membrane insertion) TPR repeat subunit Sgt2
SPAC1142.03c	0.152632	0.0983607	0.32093	0.368272	0.501343	0.518267	0.673324	0.676945		swi2	DNA recombination mediator Swi2
SPAC1142.06	0.238806	0.127049	0.429924	0.48556	0.803709	0.88383	0.97181	0.979532		get3	GET complex (ER membrane insertion) ATPase subunit Get3
SPAC1142.07c	0.346008	0.332308	0.578606	0.631988	0.828767	0.858503	0.855683	0.863694		vps32	ESCRT III complex subunit Vps32
SPAC1142.08	1.34532	1.10695	0.845095	0.849294	0.916992	0.925512	0.969764	0.98293		fhl1	DNA-binding forkhead transcription factor for ribosomal proteins Fhl1
SPAC11D3.01c	0.765	0.702381	0.803163	0.831104	0.93565	0.911548	0.971231	0.960317			Con-6 family conserved fungal protein
SPAC11D3.02c	0.451264	0.432432	0.648233	0.678311	0.835264	0.849935	0.87046	0.863636			ELLA family acetyltransferase
SPAC11D3.03c	0.454902	0.417219	0.677311	0.720447	0.947443	0.940853	0.949669	0.961792			aminomethyltransferase-like and DUF1989 family protein, implicated in urea metabolism
SPAC11D3.04c	0.71123	0.633929	0.772313	0.768707	0.989262	1.04276	1.03045	1.05804			polyketide cyclase SnoaL-like domain protein
SPAC11D3.05	0.626556	0.579861	0.762938	0.800963	0.974768	0.961741	0.943329	0.951923		mfs2	transmembrane transporter Mfs2
SPAC11D3.06	0.198444	0.151613	0.333841	0.388807	0.693683	0.759036	0.978402	1.00541			MatE family transmembrane transporter
SPAC11D3.07c	0.333333	0.277778	0.512974	0.532847	0.723871	0.732997	0.793991	0.778714		toe4	DNA-binding transcription factor, zf-fungal binuclear cluster type
SPAC11D3.09	0.614213	0.57563	0.677419	0.668189	0.811341	0.836344	0.877034	0.881579		agm1	agmatinase 1, Agm1
SPAC11D3.10	0.351064	0.359649	0.602294	0.636364	0.877761	0.902655	0.904	0.921333			nifs homolog, cysteine desulfurase-like, possible horizontal transfer
SPAC11D3.13	0.301471	0.288401	0.524242	0.551825	0.785626	0.801462	0.807118	0.810069		hsp3104	ThiJ domain protein, glyoxylase III
SPAC11D3.14c	0.209964	0.15015	0.380952	0.416537	0.685106	0.713675	0.744444	0.716418		oxp2	5-oxoprolinase (ATP-hydrolyzing), Oxp2
SPAC11D3.15	0.527778	0.514658	0.710356	0.767145	0.950402	1.00274	0.955	0.960543		oxp1	5-oxoprolinase (ATP-hydrolyzing), Oxp1
SPAC11D3.16c	0.450847	0.428161	0.636632	0.663421	0.849642	0.852594	0.824754	0.825607			Schizosaccharomyces specific protein
SPAC11D3.17	0.503268	0.452128	0.648649	0.685654	0.913115	0.906452	0.938307	0.941512			DNA-binding transcription factor, zf-fungal binuclear cluster type
SPAC11D3.18c	0.62249	0.591837	0.722571	0.755162	0.963899	0.95843	0.971698	0.946721			plasma membrane carboxylic acid transmembrane transporter
SPAC11E3.01c	0.427948	0.442029	0.656463	0.713366	0.893048	0.86633	0.90106	0.890588		swr1	Swr1 complex histone chaperone module subunit, SNF2 family ATP-dependent chromatin remodeller Swr1
SPAC11E3.03	0.694444	0.697115	0.806005	0.844298	1.10497	1.20669	1.14605	1.14508		csm1	microtubule-site clamp monopolin complex subunit Csm1/Pcs1
SPAC11E3.04c	0.151111	0.113971	0.095986	0.135762	0.383008	0.41655	0.56701	0.571975		ubc13	ubiquitin conjugating enzyme E2 Ubc13
SPAC11E3.05	0.539326	0.518868	0.667678	0.709957	0.873108	0.850394	0.866873	0.864975		sea3	GATOR2-SEACAT complex/GATOR1-SEACIT GTPase complex ubiquitin-protein ligase E3 subunit Sea3
SPAC11E3.06	0.78392	0.719512	0.704762	0.732169	0.813166	0.822878	0.876744	0.864419		map1	DNA-binding transcription factor, MADS-box Map1
SPAC11E3.08c	0.199134	0.129964	0.267343	0.319489	0.599736	0.651774	0.830549	0.836471		nse6	Smc5-6 complex non-SMC subunit Nse6
SPAC11E3.09	0.453901	0.42515	0.579096	0.628647	0.797269	0.803229	0.810219	0.820144		pyp3	protein tyrosine phosphatase Pyp3
SPAC11E3.10	0.701923	0.651685	0.689394	0.70927	0.851406	0.870079	0.900418	0.898444			lipid-linked oligosaccharide pyrophosphatase
SPAC11E3.11c	1.06711	0.928571	0.894949	0.902256	1.03501	1.15648	1.10296	1.08931		syt22	ArfGEF Syt22
SPAC11E3.12	0.421687	0.4	0.560839	0.594388	0.77799	0.79409	0.826158	0.821287			mitochondrial thioredoxin family protein, implicated in sulfur cluster assembly
SPAC11E3.13c	0.641566	0.606684	0.71278	0.713287	0.800542	0.832907	0.816031	0.875857		gas5	cell wall 1,3-beta-glucanosyltransferase Gas5
SPAC11E3.14	0.352159	0.347953	0.625806	0.662519	0.918688	0.947666	0.951989	0.931635			protein with a role in clearing protein aggregates
SPAC11G7.01	0.161417	0.109272	0.327332	0.379045	0.676354	0.708387	0.858683	0.883832		mtl2	plasma membrane-associated serine-rich cell wall sensor Mtl2
SPAC11G7.02	0.307317	0.310204	0.560166	0.606299	0.785124	0.786408	0.826284	0.819549		pub1	HECT-type ubiquitin-protein ligase E3 Pub1
SPAC11G7.03	0.269663	0.139918	0.0115385	0.0198198	0.120264	0.135703	0.177116	0.178683		idh1	isocitrate dehydrogenase (NAD+) subunit 1 Idh1
SPAC11G7.04	0.628319	0.58363	0.751278	0.805237	0.955163	0.949266	0.942822	0.942543		ubi1	ribosomal-ubiquitin fusion protein Ubi1
SPAC11G7.06c	0.827027	0.695833	0.784722	0.813421	0.922984	0.934118	0.968454	0.968685		mug132	UPF0300 family protein 3
SPAC11H11.01	0.569038	0.553633	0.718861	0.772174	0.939219	1.00301	0.97551	0.994498		sst6	ESCRT I complex subunit Vps23
SPAC11H11.02c	0.317308	0.217712	0.445804	0.525084	0.811429	0.874277	0.917663	0.906915		mug162	Schizosaccharomyces specific protein Mug162
SPAC11H11.03c	0.637131	0.639576	0.691718	0.692745	0.857895	0.899582	0.920108	0.933213			ATP-dependent polydeoxyribonucleotide 5'-hydroxyl-kinase activity implicated in DNA repair
SPAC11H11.04	0.600733	0.570571	0.712798	0.745403	0.882688	0.890351	0.875746	0.901088		mam2	pheromone p-factor receptor Mam2
SPAC11H11.05c	0.357143	0.196154	0.358852	0.415038	0.591476	0.646091	0.784506	0.788091		fta6	Mis6-Sim4 complex subunit Fta6
SPAC1250.02	0.384211	0.373444	0.575163	0.606287	0.768344	0.771314	0.909655	0.909011		mug95	Schizosaccharomyces specific protein Mug95
SPAC1250.03	0.352041	0.33195	0.611111	0.6609	0.89729	0.92766	0.953668	0.958656		ubc14	ubiquitin conjugating enzyme E2 for HECT-type and RBR family E3 Ub ligases, Ubc14
SPAC1250.05	0.579926	0.591772	0.731366	0.765051	0.944785	0.930456	0.899054	0.920516		rpl3002	60S ribosomal protein L30
SPAC1296.01c	0.573222	0.547619	0.686306	0.704478	0.846154	0.898472	0.923293	0.948454			phosphoacetylglucosamine mutase
SPAC1296.03c	0.161417	0.140523	0.365931	0.409985	0.710997	0.753512	0.891355	0.914451		sxa2	serine carboxypeptidase Sxa2
SPAC1296.04	0.675	0.629252	0.68732	0.695828	0.845464	0.845411	0.883921	0.885399		spo73	tectonin WD repeat-containing, dysferlin-like autophagy-related protein Mug65/Spo73
SPAC1296.05c	0.637838	0.547009	0.808247	0.844311	1	1.01186	0.988924	1.00625		lcp1	cyclin L family cyclin
SPAC1296.06	0.652174	0.62212	0.767956	0.794783	0.8779	0.877622	0.965622	0.938		tah18	CIA machinery NADPH-dependent diflavin oxidoreductase Tah18
SPAC12B10.01c	0.380952	0.405844	0.540663	0.577086	0.765458	0.791139	0.863216	0.862259		hul6	HECT-type ubiquitin-protein ligase E3, Hul6
SPAC12B10.03	0.37457	0.391549	0.632201	0.655123	0.927928	0.960836	0.952899	0.948441		bun62	WD repeat protein Wdr20
SPAC12B10.04	0.0449438	0.0189573	0.171904	0.202749	0.471191	0.510665	0.720311	0.738512		pby1	P-body associated protein Pby1, implicated in mRNA catabolism
SPAC12B10.05	0.666667	0.618026	0.758123	0.771331	0.962111	1.01099	0.969287	0.989104		icp55	mitochondrial intermediate cleavage peptidase Icp55
SPAC12B10.06c	0.188525	0.114094	0.335855	0.367376	0.526971	0.561856	0.637736	0.63447		sdh5	succinate dehydrogenase complex assembly protein Sdh5
SPAC12B10.07	0.645631	0.592157	0.779359	0.810491	0.979592	0.973822	0.948037	0.97338		acp1	F-actin capping protein alpha subunit
SPAC12B10.09	0.603376	0.555944	0.654799	0.701625	0.815642	0.806067	0.789972	0.800377		pet801	mitochondrial carrier, S-adenosylmethionine
SPAC12B10.10	0.480519	0.444444	0.645057	0.684953	0.895916	0.956581	0.894737	0.915375		nod1	medial cortical node Gef2-related protein Nod1
SPAC12B10.11	0.69697	0.674286	0.738063	0.78117	0.826654	0.861731	0.86074	0.893683		exg2	cell wall glucan glucosidase Exg2
SPAC12B10.13	0.23176	0.12	0.44708	0.463415	0.712308	0.744257	0.745297	0.746818		gid8	GID complex subunit Gid8
SPAC12B10.14c	0.237154	0.250784	0.486739	0.530643	0.79359	0.860963	0.834129	0.829384		tea5	pseudokinase Tea5
SPAC12B10.15c	0.47037	0.431548	0.587989	0.613368	0.746679	0.773777	0.83908	0.830918		rnh203	ribonuclease H2 complex subunit Rnh203
SPAC12B10.16c	0.416031	0.385621	0.653061	0.688742	0.912152	0.916788	0.914365	0.898352		mug157	alpha-mannosidase GH125 family Mug157
SPAC12G12.01c	1.22857	1.02094	0.788686	0.814307	0.897566	0.903382	0.934641	0.951122		sea4	GATOR2-SEACAT complex ubiquitin-protein ligase E3 subunit Sea4
SPAC12G12.03	0.218447	0.191406	0.431002	0.474638	0.666151	0.707395	0.703757	0.678571		cip2	splicing factor, RNA-binding protein Cip2
SPAC12G12.07c	0.153285	0.121547	0.398438	0.457944	0.647407	0.647399	0.673768	0.664		cpn1	caprin, Cpn1
SPAC12G12.09	0.272727	0.259398	0.543103	0.567261	0.83378	0.857143	0.934861	0.953715		eti1	WD repeat protein associated with stress granule
SPAC12G12.10	0.949309	0.876866	0.921368	0.918367	0.990566	1.01293	0.998959	0.979571		wdr21	WD repeat protein, human DDB1 and CUL4-associated factor 4 ortholog Wdr21
SPAC12G12.11c	0.510549	0.515571	0.653789	0.668056	0.806841	0.568336	0.650094	0.645283		miy1	Lys48-specific deubiquitinase Mindy family, Miy1
SPAC12G12.12	0.516432	0.496154	0.694828	0.736498	0.94051	0.951321	0.970706	0.980132		gms2	Golgi UDP-galactose transmembrane transporter Gms2
SPAC12G12.13c	0.404762	0.133929	0.374233	0.440678	0.7277	0.769417	0.828508	0.81087		cid14	TRAMP complex poly(A) polymerase subunit Cid14
SPAC12G12.15	0.540426	0.492806	0.709854	0.747826	0.914504	0.929746	0.911555	0.945559		sif3	mitochondrial protein, involved in mitochondrial gene expression
SPAC12G12.16c	0.889328	0.804487	0.787115	0.823226	0.856261	0.838223	0.917549	0.936756			Fen1 family nuclease, XP-G family
SPAC1327.01c	0.345972	0.32567	0.547703	0.587542	0.789894	0.788512	0.816078	0.827839			DNA-binding transcription factor, zf-fungal binuclear cluster type
SPAC139.01c	0.615063	0.586716	0.705782	0.7264	0.894665	0.894244	0.854722	0.853892		mkt1	post-transcriptional RNA stability regulator Mkt1
SPAC139.02c	0.302439	0.207407	0.442373	0.495987	0.746289	0.818182	0.840708	0.844388		oac1	mitochondrial carrier, oxaloacetate family anion, Oac1
SPAC139.03	0.377432	0.374194	0.597701	0.63047	0.880058	0.924779	0.898491	0.897541		toe2	DNA-binding transcription factor, zf-fungal binuclear cluster type Toe2
SPAC139.04c	0.404762	0.414474	0.618971	0.673947	0.874494	0.88	0.89612	0.89335		fap2	L-saccharopine oxidase, implicated in amino acid catabolism, or nitrogen assimilation
SPAC139.05	0.385906	0.385714	0.543478	0.577465	0.744986	0.769594	0.837635	0.860082		ssd2	succinate-semialdehyde dehydrogenase Ssd2
SPAC1399.01c	0.217593	0.247273	0.489362	0.534722	0.767062	0.821203	0.781032	0.781944			nucleobase transmembrane transporter
SPAC1399.02	0.241706	0.270992	0.550373	0.591071	0.843168	0.949013	0.880117	0.90407			plasma membrane basic amino acid transmembrane transporter
SPAC1399.03	0.45082	0.4	0.582022	0.595436	0.872814	0.9081	1.09497	1.11433		fur4	plasma membrane uracil transmembrane transporter
SPAC1399.04c	0.275862	0.164122	0.320298	0.38448	0.62592	0.688791	0.731544	0.734228		uck2	uracil phosphoribosyltransferase Uck2
SPAC1399.05c	0.349345	0.316726	0.596913	0.656667	0.866762	0.905797	0.896505	0.87156		toe1	DNA-binding transcription factor, zf-fungal binuclear cluster type, Toe1
SPAC13A11.01c	0.353846	0.372385	0.601578	0.65251	0.859504	0.930556	0.890769	0.88974		rga8	RhoGAP Rga8
SPAC13A11.03	0.552817	0.532934	0.625509	0.65404	0.809254	0.8181	0.854299	0.8607		mcp7	meiosis specific coiled-coil protein Mcp7
SPAC13A11.04c	0.516	0.521886	0.677725	0.708084	0.880322	0.904	0.981501	0.956784		ubp8	SAGA complex ubiquitin C-terminal hydrolase Ubp8
SPAC13A11.05	0.0504202	0	0.124402	0.156109	0.404803	0.426689	0.561377	0.573529		ysp2	peptidase family M17 cytoplasmic leucyl aminopeptidase yspII (LAP yspII)
SPAC13A11.06	0.560554	0.538905	0.691983	0.692913	0.819672	0.849624	0.885527	0.883721		pdc202	pyruvate decarboxylase
SPAC13C5.01c	0.786585	0.729064	0.809259	0.843478	0.931442	0.958951	0.992157	1.00607		pre9	20S proteasome complex subunit alpha 3 Pre9
SPAC13C5.02	0.333333	0.231293	0.319018	0.331412	0.556818	0.572707	0.658898	0.668085		dre4	splicing associated factor Dre4
SPAC13C5.03	0.459649	0.436578	0.648523	0.689088	0.892144	0.891473	0.904642	0.904412		tht1	nuclear membrane protein involved in karyogamy Tht1
SPAC13C5.04	1.02479	0.865772	0.892202	0.946121	1.09554	1.14332	1.12871	1.12205			class I glutamine amidotransferase family protein, conserved in fungi, bacteria, plants
SPAC13C5.05c	0.60076	0.566879	0.796417	0.866455	1.03683	1.05563	1.10733	1.09138			N-acetylglucosamine-phosphate mutase
SPAC13C5.06c	0.375969	0.366242	0.609836	0.672131	0.878788	0.891618	0.909597	0.905609		mug121	Schizosaccharomyces pombe specific protein Mug121
SPAC13C5.07	0.608163	0.578397	0.759857	0.801029	1.01049	1.01943	1.02232	1.03258		mre11	Mre11 nuclease
SPAC13D6.01	1.07263	0.741784	0.70087	0.715434	0.832438	0.886975	0.934313	0.943697		pof14	F-box protein Pof14
SPAC13D6.02c	0.617225	0.458167	0.563091	0.597365	0.796774	0.852013	0.9194	0.912963		byr3	translational activator, zf-CCHC type zinc finger protein
SPAC13D6.03c	0.516364	0.5	0.690323	0.739535	0.953271	0.97892	0.953545	0.943847		trm9	tRNA (uridine) methyltransferase Trm9
SPAC13D6.04c	0.246094	0.140468	0.347352	0.403561	0.611722	0.653367	0.686364	0.688562		btb3	BTB/POZ family substrate adaptor for cullin 3 ubiquitin ligase Btb3
SPAC13F5.01c	0.290909	0.328413	0.566355	0.620939	0.834138	0.903974	0.891808	0.906687		msh1	mitochondrial MutS protein Msh1
SPAC13F5.03c	1.34959	1.06667	0.912176	0.911602	0.962785	0.982896	1.0066	1.03187		gld1	glycerol dehydrogenase Gld1
SPAC13F5.04c	0.598086	0.608527	0.75	0.757167	0.956873	0.957839	0.987923	1.00721		vta1	Vps20 associated protein Vta1
SPAC13F5.05	0.369004	0.388889	0.603803	0.624049	0.819737	0.831812	0.832151	0.846975		mpd1	ER thioredoxin family protein Mpd1
SPAC13F5.07c	0.513514	0.26087	0.597826	0.631313	0.961977	0.981481	1.04762	1.03322		hpz2	zf PARP type zinc finger protein Hpz2
SPAC13G6.01c	0.691176	0.696203	0.724618	0.735256	0.857008	0.86422	0.930757	0.87907		rad8	ATP-dependent chromatin remodeller/ubiquitin-protein ligase E3 Rad8
SPAC13G6.02c	0.638095	0.648855	0.825046	0.84331	1.03088	1.03284	1.05758	1.03005		rps101	40S ribosomal protein S3a
SPAC13G6.03	0.348178	0.375839	0.596913	0.630972	0.856105	0.878338	0.874302	0.873259		gpi7	Pig-G, CP2 mannose-ethanolamine phosphotransferase GPI anchor biosynthesis protein Gpi7
SPAC13G6.04	0.382353	0.372671	0.614379	0.68254	0.901235	0.923611	0.909567	0.909326		tim8	Tim8-Tim13 complex subunit Tim8
SPAC13G6.08	0.114094	0.0777202	0.316794	0.354386	0.592545	0.636248	0.814732	0.826816		fzr2	meiotic fizzy-related APC coactivator Fzr2
SPAC13G6.09	0.200893	0.152091	0.412262	0.441909	0.617702	0.617261	0.63864	0.642468		tsr402	SSU-rRNA maturation protein Tsr4 homolog 2 Tsr402
SPAC13G6.10c	0.510135	0.549708	0.638009	0.645714	0.754237	0.777083	0.822102	0.828444		asl1	cell wall protein Asl1, predicted O-glucosyl hydrolase
SPAC13G6.12c	0.453441	0.416107	0.657643	0.701893	0.923885	0.944518	0.9257	0.932681		chs1	chitin synthase I
SPAC13G6.13	0.456522	0.4329	0.679849	0.727758	0.984263	0.980556	1.13517	1.14698			dubious
SPAC13G6.15c	0.489177	0.520446	0.720841	0.774074	1.01846	1.0747	1.03943	1.06731		rcn1	serine/threonine protein phosphatase (calcipressin) regulatory subunit Rcn1
SPAC13G7.02c	0.5	0.304348	0.544872	0.581395	0.862595	0.902033	1.08943	1.07344		ssa1	Hsp70 family heat shock protein Ssa1
SPAC13G7.04c	0.35443	0.365	0.630268	0.642729	0.787179	0.82375	0.924051	0.930603		mac1	plasma membrane anchored protein, claudin family, predicted membrane sensor Mac1
SPAC13G7.05	0.783784	0.52	0.402667	0.400932	0.541763	0.556893	0.67515	0.676534		are1	acyl-CoA-sterol acyltransferase Are1
SPAC13G7.06	0.52459	0.237762	0.0384615	0.0484262	0.0678643	0.0860656	0.122966	0.127846		met16	phosphoadenosine phosphosulfate reductase
SPAC13G7.07	1.10092	0.91791	0.972452	1.02062	1.08318	1.10638	1.10138	1.11446		arb2	argonaute binding protein 2
SPAC13G7.09c	0.428571	0.418182	0.643192	0.702492	0.870667	0.916193	0.877419	0.897403			conserved fungal nucleolar protein, implicated in rDNA metabolism or ribosome biogenesis
SPAC13G7.11	0.415144	0.43018	0.580317	0.620064	0.791563	0.792742	0.836077	0.829666		mba1	mitochondrial membrane-associated mt-ribosome receptor Mba1
SPAC13G7.12c	0.367876	0.233333	0.247582	0.300184	0.543478	0.5875	0.65843	0.654179		eki1	choline/ethanolamine kinase Eki1
SPAC13G7.13c	0.773333	0.668394	0.669014	0.682035	0.781538	0.804519	0.91868	0.922222		msa1	RNA-binding protein Msa1
SPAC140.02	0.469613	0.468468	0.732106	0.735238	0.983409	1.02099	1.10946	1.09309		gar2	nucleolin, nucleolar histone chaperone required for rRNA metabolism
SPAC140.03	0.983333	0.888889	0.891051	0.905109	1.24731	1.30263	1.40662	1.42757		arb1	argonaute inhibitor protein 1
SPAC140.04	0.575916	0.560345	0.680734	0.744308	0.871233	0.863329	0.883085	0.871128		ctr1	MTREC associated protein Ctr1
SPAC1420.01c	0.730539	0.685	0.809981	0.830935	1.12865	1.14099	1.21614	1.21216		mks1	GATA-like domain protein
SPAC1420.03	0.579545	0.534591	0.643759	0.683024	0.794231	0.821229	0.852894	0.848865		rpn501	19S proteasome regulatory subunit Rpn501
SPAC144.01	0.241228	0.238095	0.482595	0.499266	0.667017	0.69488	0.770833	0.773132			Schizosaccharomyces specific protein, implicated in rRNA processing
SPAC144.02	0.465306	0.447183	0.694882	0.744762	0.936348	0.956155	0.928797	0.91411		iec1	Ino80 complex subunit Iec1
SPAC144.03	0.285171	0.287582	0.538462	0.57837	0.787062	0.809973	0.817027	0.815051		ade2	adenylosuccinate synthetase Ade2
SPAC144.04c	0.103448	0.0124224	0.00828157	0.00581395	0.00267738	0.00784314	0.116144	0.137255		spe1	ornithine decarboxylase Spe1
SPAC144.05	0.541379	0.528902	0.717829	0.7474	0.968504	0.95806	0.959209	0.95679		irc20	DNA-dependent ATPase/ ubiquitin-protein ligase E3 Irc20
SPAC144.06	0.648069	0.607639	0.8213	0.8879	1.05039	1.09253	1.06923	1.06902		apl5	AP-3 adaptor complex subunit Apl5
SPAC144.08	0.238095	0.145907	0.236036	0.260035	0.353891	0.347243	0.366667	0.377652		jac1	mitochondrial [2Fe-2S] cluster assembly co-chaperone Jac1
SPAC144.11	0.349593	0.349153	0.601002	0.625592	0.860027	0.901774	0.930114	0.932312		rps1102	40S ribosomal protein S11
SPAC144.13c	0.390152	0.337423	0.57187	0.61674	0.776173	0.805288	0.817978	0.819911		srw1	substrate-specific mitotic G1 APC coactivator Srw1/Ste9
SPAC144.14	0.248	0.240803	0.497521	0.525237	0.783083	0.810179	0.82285	0.823755		klp8	kinesin-like protein Klp8
SPAC144.17c	0.64881	0.630769	0.668774	0.667056	0.775804	0.794486	0.856537	0.859539			6-phosphofructo-2-kinase
SPAC1486.01	0.254054	0.12931	0.334545	0.385135	0.550931	0.562173	0.657804	0.664975		sod2	mitochondrial superoxide dismutase Sod2
SPAC1486.02c	0.42246	0.419913	0.568823	0.58689	0.747495	0.778989	0.954013	0.999169		dsc2	Golgi Dsc E3 ligase complex transmembrane subunit, C-terminal UBA domain Dsc2
SPAC1486.04c	0.85567	0.815451	0.9375	1	1.17925	1.17906	1.18444	1.18946		alm1	nucleoporin Alm1
SPAC1486.10	0.55	0.519355	0.678955	0.702467	0.859429	0.867861	0.901235	0.877855		thi1	DNA-binding transcription factor Thi1
SPAC14C4.01c	0.206573	0.126866	0.42959	0.51468	0.890432	0.965245	1.03988	1.02219		atg43	mitophagy receptor Atg43
SPAC14C4.03	0.506024	0.491582	0.615385	0.629827	0.763705	0.787372	0.850475	0.837901		mek1	Cds1/Rad53/Chk2 family protein kinase Mek1
SPAC14C4.04	0.700483	0.569672	0.708955	0.763016	1.00613	1.0858	1.02654	1.03905			ThiJ domain protein
SPAC14C4.05c	0.648069	0.635714	0.747981	0.780153	0.925301	0.925882	0.914226	0.908624		man1	LEM domain nuclear inner membrane protein Man1, Sad1 interacting factor
SPAC14C4.06c	0.369565	0.323144	0.556911	0.59501	0.866559	0.91195	1.07704	1.10102		nab2	nuclear poly(A) binding protein Nab2
SPAC14C4.07	0.211268	0.188192	0.419065	0.440559	0.670197	0.760656	0.705293	0.72			transmembrane transporter
SPAC14C4.08	0.388601	0.282158	0.527778	0.601423	0.894334	0.942724	0.970213	0.97305		mug5	dynactin complex subunit Mug5
SPAC14C4.09	0.294118	0.167203	0.468395	0.522411	0.787149	0.851093	0.851572	0.863636		agn1	cell wall glucan endo-1,3-alpha-glucosidase Agn1
SPAC14C4.10c	0.35743	0.177474	0.379971	0.422283	0.604103	0.669801	0.726876	0.74337			Nudix family hydrolase
SPAC14C4.11	0.705314	0.717647	0.732558	0.711628	0.838106	0.822176	0.873429	0.86496		vtc2	vacuolar transporter chaperone (VTC) complex polyphosphate synthetase subunit Vtc2/3
SPAC14C4.12c	0.310345	0.282407	0.498188	0.536913	0.732794	0.740979	0.812734	0.799511		laf1	Clr6 associated factor 1 Laf1
SPAC14C4.13	0.75	0.73913	0.919037	0.947917	1.12542	1.14594	1.16745	1.16099		rad17	RFC related checkpoint protein Rad17
SPAC14C4.15c	0.147368	0.0811966	0.0613599	0.0864947	0.284708	0.318713	0.498767	0.529037		dpp1	vacuolar and/or trans-Golgi protein processing dipeptidyl peptidase
SPAC14C4.16	4.51613	3.1875	1.54412	1.51961	1.42279	1.39658	1.37237	1.37453		dad3	DASH complex subunit Dad3
SPAC1527.01	0.443089	0.43	0.650246	0.7024	0.911565	0.925474	0.91677	0.931877		mok11	cell wall alpha-1,3-glucan synthase Mok11
SPAC1527.02	0.106061	0.0795455	0.349901	0.392045	0.606789	0.602493	0.658867	0.654367		sft2	Golgi transport protein Sft2
SPAC1527.03	0.175299	0.178694	0.427019	0.450952	0.673099	0.720358	0.80202	0.808233		slr1	RNA-binding protein, LARP1 family Slr1
SPAC1556.01c	0.956522	0.885906	1.14196	1.19753	1.45278	1.55085	1.50933	1.55041		rad50	DNA repair protein Rad50
SPAC1556.02c	0.375	0.288462	0.398031	0.418421	0.510204	0.563209	0.651255	0.638769		sdh1	succinate dehydrogenase Sdh1
SPAC1556.03	1.03571	0.854167	0.726667	0.762557	0.840654	0.848249	0.863636	0.87725		azr1	mitochondrial protein phosphatase Azr1
SPAC1556.04c	0.309701	0.316129	0.605263	0.63099	0.912857	0.920455	0.945355	0.939435		cdd1	cytidine deaminase Ccd1
SPAC1556.05c	0.344633	0.2	0.162037	0.209821	0.437984	0.468254	0.523901	0.515947		cgr1	ribosome biogenesis CGR1 family
SPAC1565.01	0.192893	0.143426	0.386885	0.422388	0.545366	0.521661	0.64397	0.650516		rcf2	cytochrome c oxidase assembly protein Rcf2
SPAC1565.02c	0.0943396	0	0.13964	0.194969	0.470238	0.47398	0.718274	0.769811		rga10	RhoGAP, with CRAL-TRIO domain Rga10
SPAC1565.03	0.283582	0.198502	0.418803	0.498344	0.773826	0.830925	0.86631	0.88785			Schizosaccharomyces specific protein
SPAC1565.04c	0.0929204	0.0442804	0.22449	0.273171	0.532609	0.572764	0.697878	0.712346		ste4	MAPK cascade adaptor protein Ste4
SPAC1565.07c	0.761905	0.643836	0.713969	0.739837	0.916129	0.9248	0.925656	0.932749		knd1	Cullin-associated NEDD8-dissociated protein Knd1
SPAC15A10.03c	0.152074	0.10566	0.108896	0.136827	0.334966	0.369837	0.596694	0.615942		rad54	DNA-dependent ATPase Rad54/Rhp54
SPAC15A10.05c	0.459016	0.427046	0.624382	0.671362	0.896373	0.938303	0.955774	0.960526		mug182	NADHX epimerase
SPAC15A10.06	0.473404	0.456522	0.705009	0.762923	0.979907	0.979073	0.984127	0.985653		nhx1	vacuolar/ prevacuolar endosome sodium/potassium ion/proton antiporter Nhx1
SPAC15A10.07	0.223464	0.14978	0.231969	0.29588	0.616613	0.667747	0.778452	0.783582			Schizosaccharomyces specific protein
SPAC15A10.08	0.394366	0.415625	0.567347	0.574713	0.724545	0.734748	0.803982	0.815527		ain1	alpha-actinin
SPAC15A10.09c	0.340249	0.305556	0.583045	0.621795	0.926194	0.953556	0.990489	0.990528		pun1	plasma membrane anchored protein, claudin family, SUR7 subfamily, predicted membrane sensor Pun1
SPAC15A10.10	0.402299	0.38835	0.648649	0.689922	0.942387	0.954733	0.965071	0.960938		mde6	Muskelin homolog, kelch repeat, expressed during meiotic cell cycle, implicated in actin cytoskeletal processes
SPAC15A10.11	0.414966	0.335277	0.534247	0.575503	0.771121	0.791225	0.823704	0.819527		ubr11	ubiquitin-protein ligase E3 (UBR family) Ubr11
SPAC15A10.15	0.462963	0.407643	0.551627	0.601333	0.736792	0.765977	0.859606	0.848		sgo2	centromeric adaptor, shugoshin Sgo2
SPAC15A10.16	0.503425	0.514451	0.716031	0.773472	1.01771	1.00543	1.00517	1.00518		bud6	actin nucleation-promoting factor Bud6/Aip3
SPAC15E1.02c	0.234694	0.118852	0.305503	0.368515	0.708527	0.758462	0.89635	0.918486			DUF1761 transmembrane protein family, implicated in phosphate metabolism, stress response, sporulation
SPAC15E1.03	0.35	0.194444	0.322115	0.339286	0.650909	0.684982	0.765517	0.780822		rpl42	60S ribosomal protein L36/L42
SPAC15E1.04	0.413146	0.377358	0.64898	0.698819	0.88601	0.907692	1.02591	1.0273		hal3	thymidylate synthase / phosphopantothenoylcysteine decarboxylase / protein phosphatase inhibitor moonlighting protein Hal3/Tds1
SPAC15E1.05c	0.087963	0.0590406	0	0.00148368	0	0	0.0935374	0.101171		ect1	ethanolamine-phosphate cytidylyltransferase
SPAC15E1.06	0.663636	0.551948	0.720358	0.753112	0.939005	0.944272	0.964029	1		vps29	retromer complex subunit Vps29
SPAC15E1.07c	0.396694	0.372881	0.596315	0.649502	0.814208	0.881356	0.843389	0.847742		moa1	meiosis specific kinetochore regulator (Meikin) Moa1
SPAC15E1.09	0.539535	0.51145	0.667244	0.69802	0.889807	0.883152	0.886816	0.886675		grx2	glutaredoxin Grx2
SPAC15F9.01c	0.393939	0.228448	0.455744	0.534759	0.847988	0.932534	0.997191	1.00139		glm1	Glomulin, ubiquitin-protein transferase inhibitor Glm1
SPAC15F9.02	0.435798	0.429043	0.695142	0.721854	0.99708	1.01026	0.991848	1.03159		seh1	GATOR2-SEACAT complex WD repeat subunit Seh1
SPAC16.01	0.197581	0.164336	0.425926	0.456911	0.746725	0.774101	0.811189	0.806584		rho2	Rho family GTPase Rho2
SPAC16.03c	0.281588	0.278932	0.581395	0.614804	0.856568	0.862299	0.924503	0.929894		ura2	dihydroorotase Ura2
SPAC16.04	1.21053	1.09827	0.982759	0.974359	1.08638	1.09585	1.10807	1.1124		dus3	tRNA/mRNA dihydrouridine synthase Dus3
SPAC16.05c	0.2723	0.255814	0.539773	0.584392	0.781701	0.790221	0.806647	0.793363		sfp1	DNA-binding transcription factor for ribosome biogenesis Sfp1
SPAC1610.01	0.465649	0.294444	0.456044	0.526178	0.761021	0.840855	0.8061	0.840959		saf5	methylosome pICln ortholog, Saf5
SPAC1610.02c	0.545455	0.292517	0.252366	0.321101	0.531335	0.562147	0.612637	0.598404		mrpl1	mitochondrial ribosomal protein subunit L1
SPAC1610.03c	0.429487	0.439227	0.681957	0.751868	0.98615	0.97031	0.966667	0.982051		crp79	poly(A) binding protein Crp79
SPAC1610.04	0.57716	0.553846	0.648649	0.673569	0.763134	0.77988	0.847962	0.849379		mmc1	mitochondrial MICOS interactor required for cristae morphology Mmc1
SPAC1635.01	0.211765	0.140893	0.184701	0.196721	0.271704	0.2657	0.281646	0.275157		por1	mitochondrial outer membrane channel Por1
SPAC1639.02c	0.266968	0.204461	0.405303	0.410256	0.630819	0.636656	0.677116	0.665138		trk2	plasma membrane potassium ion transmembrane transporter Trk2
SPAC167.01	0.262069	0.243323	0.483819	0.51932	0.703546	0.705234	0.716755	0.718291		ire1	serine/threonine protein kinase, sensor for unfolded proteins in the ER Ire1
SPAC167.04	0.299578	0.140351	0.257246	0.289116	0.4613	0.509494	0.541298	0.544248		pam17	PAM complex assembly factor Pam17
SPAC167.05	0.65272	0.65371	0.803787	0.835314	1.09925	1.1376	1.07989	1.06705		dbs2	Usp (universal stress protein) family protein
SPAC167.06c	0.364035	0.108303	0.269939	0.310638	0.51127	0.362425	0.458484	0.469486		mug143	Schizosaccharomyces specific protein Mug143
SPAC167.07c	0.463519	0.441696	0.748077	0.784644	1.02211	1.00329	1.0206	1.01763		hul5	HECT-type ubiquitin-protein ligase E3
SPAC1687.05	0.494845	0.47093	0.683258	0.720058	0.895541	0.908867	0.89711	0.889908		pli1	SUMO E3 ligase Pli1
SPAC1687.06c	0.640496	0.598639	0.739748	0.765152	0.890887	0.903915	0.88806	0.897436		rpl44	60S ribosomal protein L28/L44
SPAC1687.07	0.250996	0.117264	0.239888	0.285906	0.481517	0.520302	0.682809	0.685259			membrane DUF2015 family conserved fungal protein
SPAC1687.08	0.376984	0.353535	0.601974	0.612853	0.859438	0.885714	0.891443	0.888041			dubious
SPAC1687.09	0.165217	0.11828	0.0215385	0.0368794	0.221996	0.251232	0.436975	0.45302		irs4	autophagy/CVT pathway ENTH/VHS domain protein Irs4
SPAC1687.10	0.425532	0.423077	0.595808	0.61669	0.77868	0.808532	0.862275	0.875316		mcp1	microtubule binding protein Mcp1
SPAC1687.13c	0.134615	0.0953947	0.112613	0.138075	0.346266	0.374403	0.570261	0.604269		csn5	COP9/signalosome complex protease subunit Csn5
SPAC1687.14c	0.566038	0.541985	0.741593	0.803419	1.02235	1.03134	1.0249	1.05014			EF hand family protein, centrin-like
SPAC1687.15	1.89313	1.56322	1.1	1.1196	1.11857	1.12208	1.10348	1.12072		gsk3	serine/threonine protein kinase Gsk3
SPAC1687.16c	0.292373	0.169435	0.402244	0.464939	0.727632	0.770751	0.800977	0.806098		erg31	C-5 sterol desaturase Erg31
SPAC1687.17c	0.593361	0.573826	0.729097	0.811075	0.970994	1.02646	0.9987	1.01169			Der1-like (degradation in the ER) family
SPAC1687.19c	0.328431	0.322176	0.563734	0.574359	0.821183	0.834473	0.857664	0.872418		qtr1	queuine tRNA-ribosyltransferase Qtrt1
SPAC1687.21	0.310345	0.287975	0.555205	0.587963	0.824087	0.828418	0.851852	0.8509			fructose-2,6-bisphosphatase, human TIGAR ortholog
SPAC1687.23c	0.537549	0.503356	0.676998	0.72	0.917772	0.903599	0.914458	0.922894			dubious
SPAC16A10.02	0.986111	0.873016	0.828897	0.884685	1.0245	1.04185	1.00523	1.00259		sub1	transcription coactivator PC4
SPAC16A10.03c	0.229358	0.157706	0.117851	0.168317	0.384279	0.446809	0.495035	0.518414			ubiquitin-protein ligase E3 involved in vesicle docking Pep5/Vps11-like
SPAC16A10.04	0.5	0.430421	0.678105	0.7488	0.921488	0.955102	0.928205	0.944659		rho4	Rho family GTPase Rho4
SPAC16A10.05c	1.88095	1.64706	1.33333	1.39908	1.61348	1.58503	1.56135	1.57143		dad1	DASH complex subunit Dad1
SPAC16C9.01c	0.252101	0.184397	0.461407	0.517857	0.810393	0.847552	0.880105	0.906005			PfkB carbohydrate-kinase superfamily, unknown specificity, probable alcohol group as an acceptor
SPAC16C9.02c	1.01948	0.948454	0.834846	0.819865	0.918415	0.929304	0.970472	0.941738		mta1	S-methyl-5-thioadenosine phosphorylase Mta1
SPAC16C9.04c	0.489177	0.476703	0.735242	0.809009	0.978328	1.03404	0.986765	1.02659		mot2	CCR4-Not complex ubiquitin-protein ligase E3 subunit 4
SPAC16C9.05	0.468468	0.371622	0.641944	0.6875	0.917184	0.926531	0.934363	0.941176		cph1	Clr6 histone deacetylase associated PHD finger protein Cph1
SPAC16C9.06c	0.381132	0.339934	0.543974	0.583725	0.785523	0.806757	0.81738	0.837975		upf1	ATP-dependent RNA helicase Upf1
SPAC16C9.07	0.2	0.135314	0.338235	0.357257	0.548117	0.583217	0.589947	0.585714		pom2	DYRK family protein kinase Pom2
SPAC16E8.01	1.52381	0.645161	0.829091	0.928082	1.3871	1.51622	1.58287	1.59401		shd1	Pan1-End3 to actin regulator adaptor, Sla1 family, Shd1
SPAC16E8.05c	0.217573	0.140411	0.404973	0.453626	0.705344	0.73516	0.735043	0.740316			Schizosaccharomyces specific protein Mde1
SPAC16E8.06c	0.434389	0.435606	0.648506	0.679466	0.929699	0.938633	0.952746	0.944233		nop12	RNA-binding protein Nop12
SPAC16E8.08	0.395257	0.381579	0.579805	0.624615	0.8125	0.80875	0.800232	0.808		pos1	Spa2 interacting protein Pos1
SPAC16E8.12c	0.643885	0.580357	0.694521	0.701398	0.809346	0.822831	0.900412	0.896907		png3	ING family homolog Png3
SPAC16E8.13	0.105058	0.0711974	0.00854701	0.00796813	0.0297505	0.0446097	0.152488	0.162291			ubiquitin-protein ligase E3, human BRAP ortholog
SPAC16E8.14c	0.378788	0.33908	0.559426	0.549348	0.751374	0.77459	0.850602	0.832542		tae1	ribosomal protein AdoMet-dependent proline dimethyltransferase Tae1
SPAC16E8.17c	0.304762	0.194245	0.410982	0.473684	0.751715	0.824191	0.86606	0.885566		sca1	succinate-CoA ligase alpha subunit Sca1
SPAC16E8.18	0.507752	0.490446	0.688291	0.729647	0.942159	0.935768	0.919226	0.948897			Schizosaccharomyces pombe specific protein
SPAC1705.02	0.433234	0.416452	0.648686	0.684768	0.940389	0.956835	0.953356	0.981609			SERF family protein, DUF, human 4F5S homolog, implicated in mRNA splicing
SPAC1751.01c	0.152985	0.111864	0.166395	0.198113	0.447887	0.483734	0.543276	0.539281		gti1	gluconate transmembrane transporter inducer Gti1
SPAC1751.04	0.45614	0.454819	0.645212	0.69044	0.836364	0.860792	0.848268	0.835473		loc1	ribosome biogenesis protein Loc1
SPAC1782.01	0.462783	0.461538	0.721109	0.783459	1.02338	1.02603	1.05578	1.04781		ecm29	proteasome assembly chaperone Ecm29
SPAC1782.02c	0.482143	0.442446	0.664323	0.699659	0.876245	0.892045	0.885013	0.901055			conserved fungal protein, possible MARVEL domain, implicated in membrane organization
SPAC1782.04	0.518519	0.507987	0.668301	0.70266	0.892517	0.887097	0.880099	0.891114		cox24	mitochondrial ribosomal protein subunit S38, human AURKAIP1 ortholog, Cox24
SPAC1782.05	0.444915	0.413669	0.690583	0.737991	0.870833	0.886179	0.867308	0.878613		ypa2	serine/threonine protein phosphatase PP2A regulatory subunit, PTPA family Ypa2
SPAC1782.06c	0.360129	0.367403	0.62844	0.674735	0.918425	0.925666	0.927614	0.926959		phb1	prohibitin Phb1
SPAC1782.08c	0.266667	0.129412	0.116505	0.164706	0.637755	0.705882	0.824691	0.826733		rex3	exonuclease Rex3
SPAC1782.09c	0.358621	0.373178	0.590032	0.597561	0.766484	0.783265	0.782383	0.761349		clp1	serine/threonine protein phosphatase (Cdc14-related) Clp1/Flp1
SPAC1783.01	0.284264	0.298039	0.607076	0.646643	0.855051	0.972581	0.900421	0.898161			methionine synthase reductase
SPAC1783.02c	0.449367	0.393035	0.623301	0.666667	0.804598	0.806098	0.906552	0.91954		vps66	1-acylglycerol-3-phosphate O-acyltransferase Vps66
SPAC1783.04c	0.315985	0.315634	0.586047	0.628225	0.854972	0.920341	0.871094	0.880309		hst4	histone deacetylase, Sirtuin family, NAD-dependent Hst4
SPAC1783.05	0.226766	0.215873	0.507987	0.553354	0.900662	0.929134	1.03671	1.03788		hrp1	CENP-A chaperone, CHD family Hrp1
SPAC1783.06c	0.454936	0.165517	0.369985	0.40612	0.60664	0.646293	0.747243	0.757525		atg12	autophagy associated ubiquitin-like protein modifier Atg12
SPAC1783.08c	0.419643	0.364621	0.650823	0.707531	0.899851	0.938806	0.949857	0.934631		rpl1502	60S ribosomal protein L15
SPAC1786.01c	0.380567	0.375	0.609568	0.635556	0.844391	0.856974	0.888407	0.906491		ptl2	triacylglycerol lipase ptl2
SPAC1786.02	0.213115	0.114187	0.40246	0.434564	0.690828	0.732143	0.754848	0.757363		plb2	phospholipase Plb2
SPAC1786.04	0.597285	0.549451	0.732787	0.762053	0.904589	0.929426	0.934737	0.918388			Schizosaccharomyces pombe specific protein
SPAC17A2.01	1.04217	0.919048	0.913124	0.890388	0.995062	0.991647	1.00749	1.00211		bsu1	plasma membrane high-affinity import carrier for pyridoxine, pyridoxal, and pyridoxamine Bsu1
SPAC17A2.02c	0.385214	0.385382	0.576807	0.606648	0.759406	0.799052	0.964667	0.965517		tlc4	TLC domain-containing protein Tlc4
SPAC17A2.05	0.44918	0.418033	0.63964	0.698551	0.908016	0.927822	0.921933	0.92707		osm1	fumarate reductase Osm1
SPAC17A2.06c	0.221805	0.177914	0.428099	0.468395	0.62574	0.649123	0.664275	0.643564		vps8	CORVET complex WD repeat subunit Vps8
SPAC17A2.07c	0.317536	0.187251	0.326165	0.378657	0.664179	0.716237	0.734463	0.743733			Schizosaccharomyces specific protein
SPAC17A2.09c	0.29375	0.286432	0.472973	0.506466	0.636049	0.673611	0.6979	0.728155		csx1	RNA-binding protein Csx1
SPAC17A2.10c	0.386179	0.370242	0.639138	0.670103	0.930514	0.978593	0.938028	0.941667			dubious
SPAC17A2.11	0.450593	0.430976	0.656352	0.672956	0.932692	0.942935	0.954722	0.920555			Schizosaccharomyces pombe specific protein
SPAC17A2.12	0.574007	0.566563	0.723642	0.775701	0.937063	0.919028	0.898734	0.896509		rrp1	ATP-dependent chromatin remodeler/ ubiquitin-protein ligase E3
SPAC17A2.13c	0.594595	0.575092	0.647149	0.637907	0.793651	0.795411	0.907895	0.9141		rad25	14-3-3 protein Rad25
SPAC17A2.14	0.657588	0.612378	0.717391	0.737226	0.867769	0.868545	0.859556	0.852046		mnr2	vacuolar CorA family magnesium ion transmembrane transporter Mnr2
SPAC17A5.01	1.42105	1.09554	0.840691	0.876761	0.940629	0.942222	0.957346	0.962721		pex6	peroxin-6 ATPase subunit
SPAC17A5.02c	0.234375	0.126582	0.139037	0.20398	0.61745	0.660793	0.82766	0.824635		dbr1	RNA lariat debranching enzyme Dbr1
SPAC17A5.04c	0.25	0.201717	0.397924	0.387147	0.512397	0.528543	0.646292	0.652347		mde10	spore wall assembly ADAM family peptidase Mde10
SPAC17A5.05c	0.371859	0.268199	0.515845	0.586441	0.88777	0.953556	0.988235	0.988111			methyltransferase
SPAC17A5.09c	0.522727	0.462406	0.68007	0.722871	0.896792	0.914052	0.898369	0.914432		glc8	serine/threonine protein phosphatase PP1 regulatory subunit Glc8
SPAC17A5.10	0.297189	0.15493	0.447323	0.515651	0.829412	0.904971	0.980556	0.95467		hua1	conserved fungal protein, possibly DNA J domain, implicated in protein folding, Hua1
SPAC17A5.11	0.650602	0.596154	0.679558	0.716495	0.869742	0.863271	0.853659	0.85109		rec12	DNA topoisomerase type II (DSB-forming) Rec12/Spo11
SPAC17A5.16	0.230126	0.158249	0.431373	0.492777	0.757709	0.77037	0.805158	0.794872		hid1	HID1 domain-containing protein, Hid1
SPAC17A5.18c	0.378378	0.401434	0.629758	0.683333	0.930693	1.0228	0.981107	0.979757		rec25	meiotic recombination protein Rec25
SPAC17C9.05c	0.338182	0.314815	0.572785	0.588415	0.800535	0.824161	0.817728	0.81375		pmc3	mediator complex subunit Med27
SPAC17C9.07	0.73494	0.671233	0.825462	0.833006	1.02244	1.0288	1.0503	1.02907		alg8	dolichyl pyrophosphate Glc1Man9GlcNAc2 alpha-1,3-glucosyltransferase Alg8
SPAC17C9.08	0.369863	0.374016	0.600355	0.622642	0.868946	0.908696	0.882045	0.897503		pnu1	mitochondrial endodeoxyribonuclease Pnu1
SPAC17C9.09c	0.523438	0.514658	0.679936	0.724505	0.967302	0.95138	0.962453	0.983461		tim13	Tim8-Tim13 complex subunit Tim13
SPAC17C9.10	0.312796	0.215827	0.44822	0.517028	0.832258	0.872727	0.942377	0.9559		stm1	vacuolar amino acid transmembrane transporter Stm1
SPAC17C9.11c	0.440789	0.39801	0.608696	0.641879	0.892384	0.933216	0.893846	0.925633			zf-C2H2 type zinc finger protein/UBA domain protein
SPAC17C9.14	0.323404	0.201342	0.366057	0.432907	0.686331	0.743516	0.764628	0.761214		pex19	Pex19 protein
SPAC17C9.15c	0.58427	0.5	0.791398	0.847917	1.0875	1.1449	1.14552	1.15372		dhm2	Schizosaccharomyces specific protein Dhm2
SPAC17C9.16c	0.17004	0.1843	0.416526	0.454397	0.677892	0.714495	0.716802	0.731608		mfs1	plasma membrane xenobiotic transmembrane transporter Mfs1
SPAC17D4.01	1.54867	1.2987	0.923977	0.948214	0.985866	0.973597	0.985281	0.99636		pex7	peroxin-7
SPAC17D4.03c	0.429487	0.384236	0.697826	0.753653	1.02612	1.03676	1.0614	1.05536		cis4	Golgi zinc importer, CDF family, Cis4
SPAC17D4.04	0.750877	0.715976	0.781382	0.78776	0.871334	0.851217	0.922518	0.89685		trm401	tRNA (cytosine-5-)-methyltransferase
SPAC17G6.02c	0.412371	0.395349	0.647244	0.701046	0.969402	0.967655	0.970091	1		tco1	RTA1-like protein
SPAC17G6.03	0.457143	0.454902	0.672072	0.683849	0.894509	0.921397	0.907285	0.909934		efn3	extracellular 5'-nucleotidase, human NT5E family Efn3
SPAC17G6.05c	0.299611	0.279605	0.546112	0.598261	0.856678	0.84345	0.906977	0.914463		bro1	BRO1 domain protein Bro1
SPAC17G6.06	0.432099	0.431034	0.634106	0.653605	0.865557	0.869403	0.904	0.906215		rps2401	40S ribosomal protein S24
SPAC17G6.08	0.382075	0.340996	0.590112	0.606607	0.735169	0.734903	0.881668	0.866029		pep7	prevacuole/endosomal FYVE tethering component Pep7
SPAC17G6.13	0.356436	0.339943	0.602544	0.656394	0.86383	0.872752	0.874499	0.894667		slt1	Schizosaccharomyces specific protein Slt1
SPAC17G6.15c	0.472441	0.478964	0.616667	0.644928	0.881773	0.919799	0.889376	0.871212		fsf1	mitochondrial carrier, serine Fsf1
SPAC17G6.17	0.567251	0.549763	0.7154	0.71223	0.791506	0.806905	0.830857	0.833522		pof8	LARP7 family RNA-binding protein Pof8/Lar7
SPAC17G8.07	0.345048	0.351648	0.58209	0.651917	0.86059	0.872654	0.873077	0.916883		yaf9	NuA4 and Swr1 complex YEATS family subunit Yaf9
SPAC17G8.08c	0.760956	0.532738	0.640816	0.666667	0.860421	0.908566	0.983036	0.972222		gdt2	Golgi Ca(2+)/H(+) antiporter Gdt2
SPAC17G8.09	0.738462	0.574257	0.690722	0.747642	0.965642	0.960714	0.9616	0.961538		shg1	Set1C complex subunit Shg1
SPAC17G8.10c	3	0.666667	0.0106383	0.00847458	0.0037037	0.012069	0.186567	0.219454		dma1	mitotic spindle checkpoint ubiquitin ligase Dma1
SPAC17G8.11c	0.22807	0.130719	0.0273973	0.0761155	0.368664	0.430233	0.510917	0.521739		imt3	mannosyltransferase Imt3
SPAC17G8.13c	0.537313	0.492212	0.708543	0.742812	0.903766	0.946704	0.933155	0.941953		mst2	histone acetyltransferase Mst2
SPAC17G8.14c	0.484211	0.31746	0.569832	0.629825	0.916793	0.957704	0.984572	0.983333		pck1	protein kinase C (PKC)-like Pck1
SPAC17H9.01	0.274194	0.262799	0.575	0.592715	0.851852	0.889706	0.877241	0.892414		cid16	poly(A/U) polymerase Cid16
SPAC17H9.03c	0.436441	0.421986	0.692308	0.737018	0.98091	0.981481	1.04039	1.04545		rdl1	RAD51D-like protein 1
SPAC17H9.04c	0.180952	0.171315	0.431741	0.460163	0.715375	0.741162	0.887681	0.904529		dri1	RNA-binding protein involved in heterochromatin assembly Dri1
SPAC17H9.06c	0.588652	0.5875	0.774092	0.796923	1.00269	1	1.0038	1.00255			nuclear protein implicated in signalling; DUF4196 and DUF4211, human CCDC82 ortholog
SPAC17H9.08	0.259669	0.160194	0.0359897	0.0332481	0.0391705	0.047619	0.0389908	0.0574713		leu5	mitochondrial carrier, coenzyme A, Leu5
SPAC17H9.09c	0	0	0.0774648	0.129032	0.471983	0.505133	0.774545	0.81338		ras1	GTPase Ras1
SPAC17H9.10c	1.47899	1.39583	1.26087	1.29504	1.40206	1.41532	1.37153	1.40406		ddb1	Cul4-RING E3 complex WD repeat protein subunit Ddb1
SPAC17H9.11	0.445578	0.444126	0.677419	0.713224	0.924	0.917772	0.927757	0.910579		gmf1	cofilin/tropomyosin family Glia Maturation Factor homolog Gmf1
SPAC17H9.12c	0.122449	0.118343	0.367781	0.417974	0.66545	0.672112	0.854423	0.860647		cyc2	mitochondrial cytochrome c-heme linkage protein Cyc2
SPAC17H9.13c	0.380645	0.221649	0.164062	0.213592	0.439914	0.494432	0.513402	0.526639		pro2	glutamate 5-kinase Pro2
SPAC17H9.14c	0.603704	0.566154	0.716069	0.782344	0.917989	0.937743	0.883069	0.919277		pdi2	ER protein disulfide isomerase Pdi2
SPAC17H9.19c	1.50685	1.33	1.27273	1.32154	1.43902	1.48077	1.46336	1.44211		cdt2	WD repeat protein Cdt2
SPAC1805.01c	0.0423729	0	0	0	0.106959	0.13625	0.309091	0.336468		ppk6	serine/threonine protein kinase Ppk6
SPAC1805.02c	0.60804	0.59751	0.678201	0.713816	0.853247	0.858599	0.87256	0.882688		etf2	electron transfer flavoprotein beta subunit EtfB
SPAC1805.03c	0.341564	0.262458	0.527508	0.564184	0.813793	0.827824	0.861438	0.879064		trm13	tRNA (cytidine-4-)-methyltransferase Trm13
SPAC1805.04	0.689119	0.662698	0.840708	0.868114	1.09326	1.11197	1.12269	1.12658		nup132	nucleoporin, WD repeat Nup132
SPAC1805.05	0.456853	0.435685	0.729128	0.761566	0.989599	1.01794	1.08559	1.07232		cki3	serine/threonine protein kinase (CK1 family) Cki3
SPAC1805.06c	0.608209	0.619938	0.77865	0.779736	0.974843	1.01432	0.957907	0.956818		hem2	porphobilinogen synthase Hem2
SPAC1805.07c	1.67241	1.51389	1.33611	1.27805	1.33166	1.35747	1.30267	1.34474		dad2	DASH complex subunit Dad2
SPAC1805.08	0.666667	0.634831	0.866197	0.911894	1.12069	1.14259	1.11525	1.10208		dlc1	dynein light chain Dlc1
SPAC1805.09c	1.08462	0.87931	0.80791	0.813875	0.915179	0.933404	0.961853	0.972469		fmt1	mitochondrial methionyl-tRNA formyltransferase Fmt1
SPAC1805.10	0.231441	0.220641	0.494863	0.540584	0.753103	0.778523	0.789141	0.787955		ccz1	Mon1-Ccz1 GEF complex subunit Ccz1
SPAC1805.11c	0.602996	0.583596	0.7392	0.7793	0.939948	0.938619	0.920616	0.922619		rps2602	40S ribosomal protein S26
SPAC1805.12c	0.759358	0.649573	0.830224	0.851399	1.03994	1.04496	1.03254	1.07006		ubi2	ribosomal-ubiquitin fusion protein Ubi2
SPAC1805.14	0.44335	0.45679	0.687623	0.758157	0.962903	0.958333	0.97619	0.986567			Schizosaccharomyces specific protein
SPAC1805.15c	0.294355	0.294521	0.545927	0.600337	0.819625	0.834502	0.839474	0.873184		pub2	HECT-type ubiquitin-protein ligase E3 Pub2
SPAC1805.16c	0.594142	0.57193	0.744863	0.751623	0.922222	0.923823	0.921995	0.918263			purine nucleoside phosphorylase
SPAC1834.03c	0.421941	0.4	0.671378	0.72619	0.984917	0.992658	0.987395	1.01391		hhf1	histone H4 h4.1
SPAC1834.04	0.356275	0.335505	0.561514	0.62986	0.822478	0.83634	0.853892	0.853155		hht1	histone H3 h3.1
SPAC1834.05	0.273469	0.254296	0.507273	0.545293	0.769968	0.777603	0.800298	0.81194		alg9	dol-P-Man:Man(6)GlcNAc(2)-PP-Dol alpha-1,2-mannosyltransferase/ dol-P-Man:Man(8)GlcNAc(2)-PP-Dol alpha-1,2-mannosyltransferase Alg9
SPAC1834.07	0.527027	0.516575	0.623188	0.635688	0.804878	0.84	0.891145	0.895498		klp3	kinesin-like protein Klp3
SPAC1834.08	0.283401	0.20915	0.447284	0.489264	0.709379	0.742323	0.758706	0.769424		mak1	phosphorelay sensor kinase Mak1
SPAC1834.09	0.226667	0.178182	0.457746	0.526316	0.848576	0.89697	0.962857	0.949713		whr1	Winged helix repair factor Whr1
SPAC1834.10c	0.0359712	0	0.0228571	0.040708	0.27044	0.305795	0.534261	0.560336			mitochondrial membrane protein, human TMEM70 ortholog, proton-transporting ATP synthase complex assembly protein
SPAC1851.02	0.207317	0.181159	0.37911	0.404135	0.597293	0.605396	0.628205	0.615023		slc1	1-acylglycerol-3-phosphate O-acyltransferase Slc1
SPAC1851.03	0.181481	0.153094	0.456979	0.516854	0.69191	0.713551	0.709091	0.720854		ckb1	CK2 family regulatory subunit Ckb1
SPAC1851.04c	0.765432	0.719008	0.90228	0.993506	1.17579	1.26543	1.21326	1.19034		ric1	Rab-specific(Ryh1/Ypt6) Ric1-Rgp1 guanyl-nucleotide exchange factor subunit Ric1/Sat4
SPAC186.01	0.633484	0.643678	0.76049	0.780291	0.957784	0.98153	0.988208	0.990499		pfl9	cell surface glycoprotein, flocculin Pfl9, DIPSY family
SPAC186.02c	0.995215	0.880597	0.848341	0.893064	0.87953	0.863594	0.976007	0.955285			hydroxyacid dehydrogenase, implicated in cellular detoxification
SPAC186.03	0.363158	0.176707	0.3058	0.369565	0.597841	0.65978	0.69375	0.712468			L-asparaginase
SPAC186.05c	0.337553	0.330986	0.625899	0.683305	0.978328	1.03616	1.02635	1.06342		gdt1	Golgi calcium and manganese antiporter Gdt1
SPAC186.06	0.581633	0.478632	0.640449	0.699463	0.966565	1.02481	1.04348	1.03766			phenazine biosynthesis PhzF protein family
SPAC186.07c	0.302419	0.293515	0.558966	0.61215	0.831388	0.851369	0.894032	0.880473			hydroxyacid dehydrogenase, implicated in cellular detoxification
SPAC186.08c	0.427313	0.362637	0.589786	0.623234	0.917722	0.978856	1.14205	1.16574		ldh1	L-lactate dehydrogenase Ldh1
SPAC186.09	0.507519	0.477707	0.704293	0.733931	0.894937	0.918033	0.93911	0.918224		pdc102	pyruvate decarboxylase
SPAC18B11.02c	0.367816	0.368078	0.613288	0.70297	0.923881	0.987711	0.946403	0.967742		pus9	tRNA pseudouridine(32) synthase Pus9
SPAC18B11.03c	0.510121	0.328173	0.491667	0.526728	0.707317	0.738878	0.79818	0.80785			ER alcohol acetyltransferase
SPAC18B11.04	0.462687	0.443396	0.636646	0.668161	0.86875	0.898113	0.896592	0.907621		ncs1	neuronal calcium sensor related protein Ncs1
SPAC18B11.07c	0.457045	0.468843	0.681048	0.747734	1.02168	1.02136	1.0625	1.08132		rhp6	histone H2B-K119 ubiquitin ligase complex (HULC), ubiquitin conjugating enzyme E2 subunit Rhp6/Rad6
SPAC18B11.08c	0.416031	0.394137	0.636081	0.684911	0.893157	0.917759	0.946389	0.958515		pat10	ER membrane chaperone for multipass membrane proteins, PAT complex subunit (asterix), Pat10
SPAC18B11.09c	0.410959	0.431227	0.69964	0.732865	0.976562	1.00639	0.988201	0.991124			O-acetyltransferase activity
SPAC18B11.11	0.277778	0.281787	0.545305	0.564541	0.758228	0.774032	0.799539	0.811213			GTPase activating protein, Tsc2 paralog
SPAC18G6.01c	0.503846	0.378698	0.538354	0.574413	0.733014	0.766795	0.813115	0.817363		aim18	chalcone-related heme binding protein, Aim18
SPAC18G6.02c	0.990991	0.907692	0.853801	0.878116	0.962193	0.947177	1.09621	1.03017		chp1	heterochromatin (HP1) family chromodomain protein Chp1
SPAC18G6.04c	0.208556	0.119658	0.208255	0.258407	0.533716	0.572829	0.738126	0.771131		shm2	serine hydroxymethyltransferase Shm2
SPAC18G6.05c	0.764706	0.772152	0.791667	0.781403	0.964602	0.997468	0.971655	0.971334		gcn1	translation initiation regulator, HEAT repeat protein Gcn1
SPAC18G6.09c	0.248175	0.168478	0.0909091	0.112311	0.296703	0.355865	0.325862	0.34662		edc1	Dcp2-Dcp1 mRNA-decapping complex subunit Edc1
SPAC18G6.10	1.63934	1.41892	0.957386	0.964194	1.04232	1.07295	1.13443	1.14789		lem2	LEM domain nuclear inner membrane protein Heh1/Lem2
SPAC18G6.12c	0.556452	0.545151	0.713821	0.7696	0.946822	0.988016	0.969048	0.962287			ThiJ domain protein
SPAC18G6.13	0.477064	0.523077	0.75	0.785992	0.99651	1.05225	1.02857	1.01178			ubiquitin family protein (FoldSeek), possible PF15874 family (Pfam-N), implicated in mRNA splicing or RNA surveillance
SPAC18G6.15	0.210728	0.206557	0.458262	0.498344	0.760181	0.75431	0.769231	0.75848		mal3	microtubule plus-end binding protein, EB1 family Mal3
SPAC1952.02	0.380435	0.366972	0.649485	0.693844	0.902695	0.915205	0.923621	0.92437		tma23	ribosome biogenesis protein Tma23
SPAC1952.03	0.385366	0.364341	0.488746	0.498538	0.650251	0.681863	0.802226	0.779534		otu2	ubiquitin specific cysteine protease, OTU family, Otu2
SPAC1952.05	0.23494	0.177033	0.0747863	0.13745	0.386643	0.450178	0.580702	0.597902		gcn5	SAGA complex histone acetyltransferase catalytic subunit Gcn5
SPAC1952.06c	0.408511	0.385714	0.632246	0.702128	0.931419	0.966561	0.954006	0.954612			spliceosomal complex subunit
SPAC1952.07	0.395604	0.365854	0.622112	0.656	0.901876	0.904558	0.915042	0.916318		rad1	checkpoint clamp complex protein Rad1
SPAC1952.08c	0.325991	0.217241	0.458882	0.531746	0.818306	0.851801	0.882353	0.880503			human CREG1 ortholog, probable oxidase, implicated in lipid metabolism, vitamin metabolism or lipoylation
SPAC1952.09c	0.0963855	0.0442478	0.0242131	0.0300429	0.27907	0.319602	0.504294	0.532515		ach1	acetyl-CoA hydrolase/succinyl-CoA:3-ketoacid coenzyme A transferase, mitochondrial Ach1
SPAC1952.10c	0.184615	0.131474	0.154676	0.213675	0.494475	0.564138	0.75467	0.77284			conserved fungal multispanning membrane protein
SPAC1952.11c	0.490196	0.460526	0.666116	0.707165	0.884224	0.922403	0.906215	0.935883		ure2	nickel-dependent urease Ure2
SPAC1952.12c	0.237885	0.16129	0.418647	0.486014	0.769466	0.840979	0.846821	0.854314		csn71	COP9/signalosome complex subunit 7a
SPAC1952.15c	0.25	0.245033	0.494309	0.53271	0.757162	0.798354	0.796154	0.784387		rec24	meiotic recombination protein Rec24
SPAC1952.16	0.367213	0.349162	0.566814	0.605337	0.821696	0.825553	0.846154	0.840047		rga9	RhoGAP Rga9
SPAC1952.17c	0.296089	0.317536	0.554745	0.570698	0.760152	0.747226	0.804396	0.820541		tbc13	RabGAP Tbc13
SPAC19A8.02	0.286765	0.262195	0.508117	0.558685	0.763889	0.774862	0.793734	0.772846		ltc2	sterol transfer protein Ltc2
SPAC19A8.03	0.43254	0.405316	0.632424	0.67757	0.88587	0.865691	0.883929	0.890863		ymr1	phosphatidylinositol-3-phosphatase, myotubularin family
SPAC19A8.04	0.489177	0.416667	0.597464	0.643505	0.808786	0.834805	0.824277	0.836217		erg5	C-22 sterol desaturase (cytochrome P450) Erg5
SPAC19A8.05c	0.253012	0.191176	0.451807	0.475472	0.703919	0.746725	0.924426	0.948579		sst4	sorting receptor for ubiquitinated membrane proteins, ESCRT 0 complex subunit Sst4
SPAC19A8.08	0.502128	0.509025	0.626263	0.608232	0.75503	0.77551	0.81014	0.820513		upf2	nonsense-mediated decay protein Upf2
SPAC19A8.10	0.32948	0.293333	0.531359	0.557003	0.762651	0.739486	0.795193	0.811203		rfp1	SUMO-targeted ubiquitin-protein ligase subunit Rfp1
SPAC19A8.11c	0.558491	0.570513	0.759796	0.811258	1.00613	1.00303	1.02786	1.03687		irc6	clathrin coat adaptor Irc6
SPAC19A8.14	0.408	0.385906	0.651085	0.68932	0.940922	1.00871	0.971698	0.97992		pth2	mitochondrial outer membrane peptidyl-tRNA hydrolase Pth2
SPAC19B12.04	0.29375	0.201005	0.401089	0.421927	0.601359	0.621328	0.729828	0.744513		rps3001	40S ribosomal protein S30
SPAC19B12.06c	0.37395	0.361111	0.630048	0.672868	0.903599	0.925926	0.938084	0.954756		rbd4	rhomboid family protease, unknown biological role, associated with COPI coated vesicles
SPAC19B12.07c	0.774725	0.689655	0.782123	0.797578	1.01501	1.036	1.0939	1.08892			zinc finger C2H2-type, human ZNF277 ortholog, implicated in transcriptional regulation
SPAC19B12.08	0.425325	0.4	0.61791	0.670029	0.885645	0.920143	0.940067	0.962054		atg4	Atg8 deconjugator Atg4
SPAC19B12.09	0.222672	0.19863	0.455932	0.47504	0.734923	0.772853	0.803385	0.808901		srp14	signal recognition particle subunit Srp14
SPAC19B12.10	0.127119	0.1	0.327068	0.381651	0.621835	0.645866	0.69764	0.726608		sst2	human AMSH/STAMBP protein homolog, ubiquitin specific-protease
SPAC19B12.11c	0.115942	0.0588235	0.28125	0.316358	0.546703	0.573171	0.610473	0.622785		bud20	zinc finger ribosome biogenesis protein Bud20
SPAC19B12.12c	0.364341	0.361204	0.57382	0.600587	0.80975	0.852381	0.844565	0.858072		yip11	SMN complex subunit Yip11/Gem2
SPAC19D5.01	0.550239	0.524904	0.705151	0.74055	0.946824	1.05512	0.942779	0.953867		pyp2	protein tyrosine phosphatase Pyp2
SPAC19D5.02c	0.239669	0.175084	0.447236	0.512903	0.760839	0.808571	0.834912	0.837398		emc10	ER membrane protein complex subunit Emc10
SPAC19D5.03	0.491667	0.479592	0.644518	0.657686	0.853793	0.887464	0.86849	0.858639		cid1	terminal uridylyltransferase Cid1
SPAC19D5.06c	0.719457	0.698842	0.781915	0.803987	0.997191	1.0083	0.978777	0.982587		din1	RNA NAD-cap (NAD-forming) hydrolase/RNA pyrophosphohydrolase Din1
SPAC19D5.07	0.463115	0.439024	0.635783	0.666667	0.952564	0.960784	1.02614	1.05767		uga1	4-aminobutyrate aminotransferase (GABA transaminase)
SPAC19D5.11c	0.350943	0.37785	0.615114	0.641068	0.845455	0.850148	0.836592	0.860993		ctf8	Ctf18 RFC-like complex subunit Ctf8
SPAC19E9.01c	0.391753	0.414986	0.61367	0.660563	0.887707	0.915592	0.934113	0.919287		nup40	nucleoporin Nup40
SPAC19E9.02	0.327778	0.191837	0.4375	0.5	0.799419	0.844156	0.908602	0.885117		fin1	serine/threonine protein kinase, NIMA related Fin1
SPAC19E9.03	0.236842	0.246106	0.485294	0.498433	0.664915	0.702667	0.716507	0.718193		pas1	cyclin Pas1
SPAC19G12.02c	0.203791	0.11336	0.306584	0.335922	0.533784	0.559265	0.607088	0.610769		pms1	MutL family mismatch-repair protein Pms1
SPAC19G12.03	0.287554	0.289286	0.563725	0.608025	0.811153	0.838143	0.860889	0.882759		cda1	chitin deacetylase Cda1
SPAC19G12.04	0.608696	0.478261	0.581492	0.615385	0.76567	0.801527	0.83512	0.84466		dal1	ureidoglycolate lyase
SPAC19G12.05	0.320388	0.309804	0.573826	0.607029	0.798795	0.806604	0.891209	0.884908		mce1	mitochondrial carrier, citrate
SPAC19G12.08	0.239796	0.23176	0.45438	0.457192	0.656676	0.680108	0.753391	0.750929		scs7	ER sphingosine hydroxylase Scs7
SPAC19G12.09	0.160976	0.105882	0.0232558	0.057725	0.273973	0.318681	0.49938	0.501882			mycotoxin detoxification NADH/NADPH-dependent acetaldehyde reductase
SPAC19G12.11	0.871622	0.767196	0.837302	0.861624	1.02503	1.05313	1.07901	1.07375		coq9	ubiquinone biosynthesis protein Coq9
SPAC19G12.12	0.572917	0.515284	0.684783	0.715017	1.0265	1.03347	1.15857	1.19534		dlp1	decaprenyl diphosphate synthase subunit 2 Dlp1
SPAC19G12.13c	0.289256	0.265517	0.535304	0.58529	0.794839	0.838462	0.841981	0.874272		poz1	shelterin complex shelterin bridge subunit Poz1
SPAC19G12.15c	0.283721	0.188889	0.164	0.212181	0.342294	0.371747	0.398964	0.383305		tpp1	trehalose-6-phosphate phosphatase Tpp1
SPAC1A6.01c	0.238095	0.13806	0.353553	0.383987	0.672999	0.711082	0.796837	0.803121		rqt4	RQT complex subunit Rqt4
SPAC1A6.03c	0.43125	0.361905	0.570397	0.598651	0.726737	0.734857	0.808853	0.812686		plb3	lysophospholipase Plb3
SPAC1A6.04c	0.222798	0.136564	0.018622	0.0352113	0.2	0.218841	0.282493	0.279373		plb1	phospholipase B homolog Plb1
SPAC1A6.05c	0.241667	0.176471	0.434185	0.472628	0.645955	0.662207	0.848602	0.86673		ptl3	triacylglycerol lipase ptl3
SPAC1A6.06c	0.265217	0.271478	0.496933	0.501412	0.692955	0.745243	0.805124	0.808587		meu31	Schizosaccharomyces specific protein Meu31
SPAC1A6.07	0.700704	0.619632	0.664804	0.684347	0.820439	0.843156	0.877207	0.879681		sle1	eisosome assembly protein Seg1
SPAC1A6.08c	0.269767	0.211896	0.528674	0.603806	0.977444	1.05997	1.14909	1.13398		mug125	Schizosaccharomyces specific protein Mug125
SPAC1A6.10	0.322917	0.321888	0.512315	0.511416	0.665015	0.692974	0.794235	0.794753		tcd1	tRNA threonylcarbamoyladenosine dehydratase Tcd1
SPAC1B1.02c	0.23301	0.217391	0.486891	0.517431	0.716586	0.782828	0.727273	0.739788			NAD/NADH kinase
SPAC1B1.04c	0.285714	0.232558	0.568665	0.59707	0.85209	0.848532	0.872024	0.889387		pan3	PAN complex Pabp binding subunit Pan3
SPAC1B3.01c	0.151639	0.0973154	0.19242	0.201087	0.376797	0.387226	0.490196	0.477993			uracil phosphoribosyltransferase
SPAC1B3.02c	0.492481	0.433544	0.626772	0.676829	0.854545	0.887468	0.877551	0.874702			transcription elongation factor, Elf1 family
SPAC1B3.03c	0.43871	0.4	0.620846	0.656566	0.814013	0.848985	0.80814	0.819347		wis2	cyclophilin family peptidyl-prolyl cis-trans isomerase Wis2
SPAC1B3.04c	0.501779	0.494012	0.679104	0.716667	0.96195	0.978136	1.00319	1.00105		guf1	mitochondrial translation elongation factor GTPase Guf1
SPAC1B3.05	0.225589	0.228814	0.447592	0.502041	0.741481	0.743151	0.800852	0.794334		not3	CCR4-Not complex NOT box subunit 3/5
SPAC1B3.06c	0.782772	0.698361	0.69297	0.716378	0.798174	0.815208	0.889055	0.884949			UbiE family methyltransferase
SPAC1B3.07c	0.302439	0.291498	0.521401	0.546642	0.804314	0.809524	0.86383	0.868085		vps28	ESCRT I complex subunit Vps28
SPAC1B3.08	0.406393	0.425926	0.683363	0.717277	0.975976	1.01508	1.03276	1.02517			TREX2 complex subunit-like, poorly characterized, implicated in transcription or RNA surveillance
SPAC1B3.10c	0.584559	0.558282	0.746815	0.816746	0.978231	1.0214	0.982917	0.98153		hrd302	ERAD E3 ligase adaptor subunit Hrd3
SPAC1B3.15c	0.635359	0.63913	0.799228	0.817851	0.989489	1.07221	1.01667	1.01509			transmembrane transporter
SPAC1B3.16c	0.724719	0.599119	0.562977	0.587387	0.625344	0.628415	0.622871	0.614545		vht1	plasma membrane vitamin H transmembrane transporter Vht1
SPAC1B3.17	0.405316	0.423398	0.631268	0.667137	0.921446	0.94335	0.950631	0.975		clr2	SHREC complex subunit Clr2
SPAC1B9.02c	0.281356	0.275568	0.522059	0.565642	0.823383	0.834363	0.863584	0.843607		sck1	serine/threonine protein kinase S6K family Sck1
SPAC1D4.01	0.375451	0.398176	0.603976	0.64121	0.845783	0.854041	0.866446	0.882804		tls1	splicing factor Tls1
SPAC1D4.02c	0.721591	0.637168	0.703578	0.71518	0.795334	0.810451	0.835732	0.840496		grh1	human GRASP protein family Golgi protein
SPAC1D4.03c	0.725714	0.681818	0.822519	0.844086	0.98862	1.02394	1.08268	1.03594		aut12	autophagy associated heterodimeric guanine nucleotide exchange factor (GEF) subunit Aut12
SPAC1D4.05c	0.415254	0.432886	0.696649	0.725724	0.992188	1.03055	1.01337	1.02402		erd101	Erd1 homolog
SPAC1D4.06c	0.227941	0.167763	0.4	0.446875	0.709016	0.752055	0.777053	0.799228		csk1	cyclin-dependent kinase activating kinase Csk1
SPAC1D4.09c	0.34188	0.340502	0.561739	0.59571	0.855072	0.890694	0.895238	0.895748		rtf2	splicing factor Rtf2
SPAC1D4.11c	0.623377	0.642857	0.961224	1.0503	1.29616	1.28415	1.29422	1.30106		lkh1	dual specificity protein kinase Lkh1
SPAC1D4.13	0.531008	0.52381	0.705329	0.741071	0.945638	0.94328	0.9383	0.952982		byr1	MAP kinase kinase Byr1
SPAC1F12.04c	0.305936	0.218638	0.445	0.496013	0.73842	0.773663	0.795196	0.809886			peroxisomal protein Pex11 paralog
SPAC1F12.05	0.243137	0.158576	0.161342	0.197587	0.397098	0.465426	0.500634	0.480935		any2	arrestin family ubiquitin ligase substrate adaptor Any2
SPAC1F12.06c	0.306748	0.283654	0.51801	0.548989	0.700405	0.718447	0.810016	0.815226			inosine-containing RNA endoribonuclease, implicated in RNA quality control
SPAC1F12.10c	0.601852	0.456376	0.634783	0.689379	0.764045	0.766033	0.906667	0.932995			NADPH-hemoprotein reductase
SPAC1F3.03	0.0956522	0.047619	0.255656	0.283673	0.542777	0.58221	0.769409	0.799771		sro7	Lgl family protein Sro7
SPAC1F3.05	0.560748	0.526515	0.649502	0.72	0.891503	0.909444	0.910377	0.973872		gga21	Golgi localized Arf binding gamma-adaptin ortholog Gga21
SPAC1F3.06c	0.268519	0.239544	0.477021	0.527246	0.725513	0.730853	0.782306	0.79334		spo15	mitotic and meiotic spindle pole body protein, gamma tubulin complex linker-related Spo15
SPAC1F3.09	0.274576	0.30618	0.474708	0.510429	0.706704	0.741876	0.818917	0.833876		mug161	CwfJ family protein, splicing factor Mug161
SPAC1F3.10c	1.10204	0.967213	1.10843	1.17249	1.32563	1.41684	1.28648	1.30811		2001-10-01	mitochondrial intermediate peptidase Oct1
SPAC1F5.03c	0.466926	0.448505	0.651667	0.713141	0.899587	0.919786	0.998711	0.993631			FAD-dependent oxidoreductase involved in late endosome to Golgi transport
SPAC1F5.07c	0.222222	0.202091	0.422414	0.465232	0.737405	0.73716	0.780741	0.767751		hem14	protoporphyrinogen oxidase Hem14
SPAC1F5.08c	0.615385	0.577778	0.8	0.851602	1.00968	1.02207	0.990123	0.976514		yam8	plasma membrane stretch-activated calcium ion channel regulatory subunit Yam8
SPAC1F5.09c	0.489933	0.484419	0.607096	0.621118	0.806691	0.8213	0.916667	0.9125		shk2	PAK-related kinase Shk2
SPAC1F5.10	0.468468	0.26087	0.383838	0.449838	0.606965	0.631841	0.682819	0.692982		fal1	exon junction complex subunit, ATP-dependent RNA helicase Fal1 (conflicting process, human yeast)
SPAC1F7.01c	0.238636	0.175159	0.413163	0.472826	0.634895	0.634615	0.655325	0.666179		spt6	histone H3-H4 chaperone Spt6
SPAC1F7.06	0.275986	0.321739	0.489906	0.517286	0.706439	0.753359	0.82062	0.836868		hsp3105	ThiJ domain protein, glyoxylase III
SPAC1F7.09c	0.42623	0.444759	0.601504	0.630372	0.791615	0.810945	0.799544	0.801843		dal2	allantoicase Dal2
SPAC1F7.10	0.779141	0.684211	0.756098	0.76555	0.850622	0.836081	0.938397	0.956162			hydantoin racemase family
SPAC1F7.11c	0.120567	0.0793651	0.311927	0.347386	0.571596	0.594002	0.718812	0.733663			DNA-binding transcription factor, zf-fungal binuclear cluster type
SPAC1F7.12	0.550459	0.552239	0.722317	0.770732	0.968668	1.02362	0.975917	0.993158		yak3	aldose reductase ARK13 family YakC, implicated in cellular detoxification from family members
SPAC1F8.01	0.42	0.372549	0.458667	0.480982	0.610288	0.620766	0.712033	0.720772		ght3	plasma membrane gluconate:proton symporter Ght3
SPAC1F8.02c	0.22807	0.115741	0.186047	0.230909	0.419075	0.438571	0.486911	0.497481		shu1	cell-surface heme acquisition protein Shu1
SPAC1F8.03c	0.846512	0.776923	0.794613	0.752959	0.881166	0.898109	0.890977	0.910599		str3	plasma membrane heme transmembrane transporter Str3
SPAC1F8.04c	1.97531	1.53846	1.08817	1.0913	1.13456	1.11644	1.07118	1.09931		hhy1	hydrolase Hhy1
SPAC1F8.05	1.22152	1.12935	0.907638	0.873171	0.95883	0.971639	1.02484	0.99828		isp3	spore wall structural constituent Isp3
SPAC1F8.08	0.365449	0.367232	0.592248	0.636632	0.839786	0.839685	0.835411	0.833539			dubious
SPAC20G4.01	0.410256	0.428044	0.700361	0.739655	1.05296	1.09321	1.1	1.09131		caf16	ATPase implicated in transcription
SPAC20G4.02c	0.0702479	0.0474576	0.236209	0.275457	0.43547	0.450413	0.602083	0.621733		fus1	formin Fus1
SPAC20G4.03c	0.760956	0.778912	0.881034	0.863857	1	0.989664	0.977191	0.998808		hri1	eIF2 alpha kinase Hri1
SPAC20G4.04c	0.232227	0.181467	0.492366	0.553931	0.872131	0.952459	0.995261	1.00313		hus1	checkpoint clamp complex protein Hus1
SPAC20G4.05c	0.745856	0.681034	0.759425	0.791171	0.913934	0.929521	0.908333	0.879717		sel0	mitochondrial protein adenylyltransferase SelO
SPAC20G4.08	0.232068	0.25	0.558419	0.600985	0.904624	0.938395	0.998626	1		pdc1	P-body assembly WD repeat protein
SPAC20G8.02	0.621891	0.623016	0.83174	0.867403	1.09283	1.15243	1.07068	1.08602			mitochondrial DDHD family phospholipase
SPAC20G8.04c	0.891403	0.885185	0.902521	0.915858	1.03685	1.04637	1.0531	1.04595		cir2	mitochondrial electron transfer flavoprotein-ubiquinone oxidoreductase Cir2
SPAC20G8.07c	0.193396	0.127907	0.177893	0.238731	0.534362	0.580952	0.749383	0.76942		erg2	C-8 sterol isomerase Erg2
SPAC20G8.08c	0.554264	0.469453	0.558946	0.589542	0.740909	0.739583	0.870944	0.872912		fft1	histone chaperone/ATP-dependent chromatin remodeller, SMARCAD1 family Fft1
SPAC20G8.09c	0.19788	0.235119	0.522727	0.570093	0.793741	0.856936	0.858871	0.851262		nat10	rRNA/tRNA cytidine N-acetyltransferase
SPAC20G8.10c	0.562189	0.576613	0.66041	0.666667	0.70202	0.760479	0.798696	0.787739		atg6	autophagy associated beclin family protein Atg6
SPAC20H4.03c	0.777003	0.732143	0.651436	0.68356	0.7443	0.752747	0.845707	0.848085		tfs1	general transcription elongation factor TFIIS
SPAC20H4.04	0.730769	0.65	0.674584	0.701299	0.866766	0.897929	0.938383	0.934699		fml2	ATP-dependent 3' to 5' DNA helicase
SPAC20H4.05c	0.407166	0.371585	0.575305	0.610104	0.820717	0.829524	0.919967	0.9468		mde1	5'-methylthioribulose-1-phosphate dehydratase, adducin Mde1
SPAC20H4.06c	0.708171	0.679868	0.748148	0.780952	0.829724	0.876072	0.875931	0.917006		gpl1	Gpl1-Gih35-Wdr83 complex RNA-binding subunit
SPAC20H4.07	0.872038	0.816794	0.954545	0.941924	1.13219	1.09517	1.16143	1.13783		rad57	DNA recombination mediator, RecA family ATPase Rad57/Rhp57
SPAC20H4.08	0.641115	0.656535	0.673582	0.68099	0.756119	0.746455	0.861777	0.852326		whi2	G-patch RNA-binding protein, involved in splicing
SPAC20H4.09	0.451163	0.452471	0.658494	0.685855	0.890313	0.92766	0.89281	0.920366		gih35	Gpl1-Gih35-Wdr83 complex RNA helicase subunit, Gih35
SPAC20H4.10	0.307937	0.289694	0.520672	0.564576	0.773186	0.80299	0.939635	0.938088		ufd2	ubiquitin-protein ligase E4 Ufd2
SPAC20H4.11c	0.239631	0.195489	0.485866	0.553846	0.910714	0.966667	1.05949	1.05966		rho5	Rho family GTPase Rho5
SPAC212.01c	0.4	0.31	0.498812	0.495763	0.629487	0.645202	0.700916	0.698603			S. pombe specific DUF999 family protein 2
SPAC212.02	0.351931	0.238596	0.45107	0.48951	0.646654	0.684109	0.806723	0.804149			dubious
SPAC212.03	0.405498	0.405172	0.633385	0.657143	0.861976	0.857527	0.859694	0.881971			Schizosaccharomyces pombe specific protein, F-box
SPAC212.04c	0.272727	0.261146	0.554054	0.554393	0.756966	0.78341	0.822667	0.82772			S. pombe specific DUF999 family protein 1
SPAC212.08c	0.275862	0.193662	0.459605	0.528205	0.794793	0.894574	0.910426	0.911765			S. pombe specific GPI anchored protein family 1
SPAC21E11.03c	0.20098	0.13253	0.441288	0.529304	0.836478	0.88125	0.933921	0.955007		pcr1	DNA-binding pioneer transcription factor Pcr1
SPAC21E11.04	0.923729	0.75	0.76	0.766031	0.80167	0.801758	0.900561	0.915873		aca1	L-azetidine-2-carboxylic acid acetyltransferase Aca1
SPAC21E11.05c	0.172414	0.116667	0.237179	0.257253	0.477299	0.513575	0.689593	0.701519		cyp8	cyclophilin family peptidyl-prolyl cis-trans isomerase Cyp8
SPAC222.04c	0.299065	0.116279	0.34472	0.390671	0.654676	0.687961	0.713626	0.706019		ies6	Ino80 complex subunit Ies6
SPAC222.05c	0.657534	0.476636	0.666667	0.689474	0.962343	1.03185	1.09128	1.09369		mss1	mitochondrial tRNA wobble uridine modification GTPase Mss1
SPAC222.07c	0.451977	0.45	0.637066	0.680581	0.902655	0.9442	0.948509	0.94385		hri2	eIF2 alpha kinase Hri2
SPAC222.08c	0.367347	0.248588	0.145763	0.214511	0.387574	0.463557	0.488439	0.491429		sno1	glutamine aminotransferase subunit Sno1
SPAC222.13c	0.246914	0.261017	0.463621	0.514706	0.774425	0.805476	0.837618	0.840108			6-phosphofructo-2-kinase
SPAC222.14c	0.287234	0.259036	0.478022	0.515112	0.703307	0.705224	0.824979	0.819149		sey1	ER fusion GTPase, atlastin Sey1
SPAC222.15	0.203762	0.195652	0.397713	0.437574	0.601036	0.626043	0.738131	0.739447		meu13	Tat binding protein 1(TBP-1)-interacting protein (TBPIP) homolog
SPAC227.01c	0.392241	0.386986	0.685455	0.733686	0.905844	0.964706	0.917445	0.936137		erd1	retrograde transport protein, Golgi to ER, Erd1/Gmn2
SPAC227.03c	0.18251	0.157556	0.380952	0.412214	0.596068	0.603106	0.725185	0.730882		yea6	mitochondrial carrier, NAD Yea6
SPAC227.04	0.201923	0.163347	0.471014	0.513652	0.793007	0.83011	0.900754	0.911911		atg10	Atg12 conjugating enzyme Atg10
SPAC227.05	0.660377	0.535211	0.692168	0.71066	0.886946	0.889135	1.03356	1.04507		pfd4	prefoldin subunit Pfd4
SPAC227.06	0.468504	0.453674	0.75614	0.815878	1.05148	1.10485	1.10687	1.08108		yip5	Rab GTPase binding Yip5
SPAC227.07c	0.62724	0.637195	0.758308	0.775393	0.930955	0.934537	0.943205	0.943888		pab1	serine/threonine protein phosphatase PP2A regulatory subunit B-55 Pab1
SPAC227.10	0.563025	0.543554	0.661677	0.686546	0.831516	0.85322	0.916735	0.922575		pfd2	prefoldin subunit Pfd2
SPAC227.11c	0.811518	0.754167	0.805147	0.817223	1	1.01003	0.996159	1.00128		yos9	sensor for misfolded ER glycoproteins Yos9
SPAC227.15	0.404255	0.445993	0.645941	0.67438	0.865693	0.895434	0.863881	0.868207		reg1	serine/threonine protein phosphatase PP1 regulatory subunit Reg1
SPAC227.18	0.44186	0.380531	0.617133	0.641479	0.780117	0.797765	0.887338	0.902874		lys3	saccharopine dehydrogenase Lys3
SPAC22A12.01c	0.176724	0.11828	0.313364	0.334776	0.509278	0.52343	0.665763	0.679362		pso2	DNA 5' exonuclease
SPAC22A12.02c	0.157895	0.049505	0.248186	0.291444	0.46611	0.482975	0.627078	0.625966		mug103	Schizosaccharomyces specific protein Mug103
SPAC22A12.03c	0.237705	0.0649351	0.28271	0.317287	0.547923	0.587762	0.619813	0.637203		csn4	COP9/signalosome complex subunit Csn4
SPAC22A12.04c	0.315353	0.305263	0.537383	0.564897	0.726899	0.729783	0.890734	0.896014		rps2201	40S ribosomal protein S15a
SPAC22A12.06c	0.301471	0.3125	0.558101	0.615262	0.878187	0.93608	0.936486	0.941098		fsh2	serine hydrolase-like, human TSTD2 and OVCA2 ortholog, unknown biological role, implicated in co-factor metabolism
SPAC22A12.10	1.25767	1.22	1.06639	1.04031	1.0824	1.07114	1.06754	1.05937		ept1	diacylglycerol cholinephosphotransferase/ diacylglycerol ethanolaminesphotransferase Ept1
SPAC22A12.11	0.019802	0	0	0.00779727	0.161499	0.18798	0.389313	0.41453		dak1	dihydroxyacetone kinase Dak1
SPAC22A12.14c	0.614679	0.574627	0.619822	0.63939	0.789631	0.777672	0.866444	0.869637			BSD domain protein, human BSDC1 orthologs, unknown biological role
SPAC22A12.16	0.493151	0.447059	0.613518	0.633712	0.832224	0.865079	0.897531	0.867647		acl2	ATP-citrate synthase subunit 2
SPAC22A12.17c	0.716279	0.718631	0.776846	0.77795	0.947236	1.00385	0.947012	0.939159			short chain dehydrogenase
SPAC22E12.01	0.754839	0.653465	0.749049	0.767483	0.874229	0.888889	0.952026	0.951696		pet3	Golgi phosphoenolpyruvate transmembrane transporter Pet3
SPAC22E12.03c	0.533333	0.522388	0.791587	0.854749	1.08958	1.1168	1.12744	1.14394		sdj1	glyoxylase III Sdj1
SPAC22E12.04	0.31383	0.331776	0.476499	0.504573	0.621648	0.645546	0.784858	0.772627		ccs1	superoxide dismutase copper chaperone Ccs1
SPAC22E12.05c	0.254682	0.20132	0.449918	0.490596	0.69404	0.727151	0.738239	0.731884		rer1	Rer1 family protein
SPAC22E12.06c	0.404082	0.409091	0.617792	0.640625	0.881423	0.935135	0.940299	0.920596		gmh3	alpha-1,2-galactosyltransferase Gmh3
SPAC22E12.11c	0.415205	0.34375	0.642086	0.695286	0.839521	0.84633	0.938508	0.948795		set3	Set3 and Rpd3L-Expanded complex histone H3K9me2/3 reader Set3
SPAC22E12.14c	0.296089	0.27027	0.505172	0.530449	0.696429	0.71383	0.808648	0.815247		sck2	serine/threonine protein kinase S6K family Sck2
SPAC22E12.18	1.89062	1.67059	1.17273	1.11475	1.16582	1.17869	1.17725	1.16602			human CCNDBP1 ortholog, may coordinate transcription elongation and splicing based on human interactions
SPAC22E12.19	0.274038	0.245211	0.544118	0.5918	0.800618	0.823065	0.815714	0.809728		snt1	Set3 complex SANT/Myb domain subunit Snt1
SPAC22F3.02	0.275862	0.216117	0.469072	0.532125	0.821683	0.906296	0.905388	0.98262		atf31	DNA-binding transcription factor Atf31
SPAC22F3.03c	0.269231	0.227799	0.40843	0.445047	0.597691	0.601695	0.726448	0.738504		rdh54	ATP-dependent DNA translocase Rdh54
SPAC22F3.04	0.190909	0.0792453	0.268105	0.280627	0.440777	0.45269	0.574313	0.583725		mug62	implicated in acetyl-CoA biosynthesis and diacylglycerol metabolism
SPAC22F3.06c	0.898551	0.682243	0.68593	0.724706	0.844136	0.849635	0.895631	0.900356		lon1	mitochondrial matrix Lon protease
SPAC22F3.07c	0.534483	0.48951	0.628059	0.669316	0.820802	0.822139	0.810421	0.804851		atp20	F1-FO ATP synthase F(o) subunit G, Atp20
SPAC22F3.08c	0.386364	0.353293	0.584222	0.615694	0.777469	0.802969	0.843458	0.856302		rok1	ATP-dependent RNA helicase Rok1
SPAC22F3.09c	0.756458	0.709677	0.779184	0.814229	0.908154	0.925139	1.00161	0.986582		res2	MBF transcription factor complex subunit Res2
SPAC22F3.11c	0.480469	0.456522	0.614731	0.627346	0.826	0.838077	0.9109	0.921687		snu23	U4/U6 x U5 tri-snRNP complex subunit Snu23
SPAC22F3.12c	0.756345	0.657258	0.733898	0.753968	0.929182	0.9559	0.963002	0.959417		rgs1	regulator of G-protein signaling Rgs1
SPAC22F3.13	0.327731	0.314879	0.616554	0.667197	0.907984	0.942049	0.973618	0.969697		tsc1	Rheb GAP, hamartin Tsc1
SPAC22F8.02c	0.588517	0.501961	0.656987	0.679117	0.928767	0.974428	1.22166	1.23515		pvg5	Golgi 4,6-pyruvylated galactose (PvGal) residue biosynthesis protein Pvg5
SPAC22F8.03c	0.48	0.453642	0.68328	0.727964	0.882278	0.888069	0.902552	0.888268			Schizosaccharomyces pombe specific protein
SPAC22F8.04	0.685185	0.676923	0.752277	0.762309	0.962857	0.972106	0.983051	0.98977		pet1	Golgi phosphoenolpyruvate transmembrane transporter Pet1
SPAC22F8.05	0.226316	0.125523	0.373134	0.42984	0.779104	0.835294	1.00272	1.00803			alpha,alpha-trehalose-phosphate synthase
SPAC22F8.07c	0.34632	0.327402	0.622807	0.66723	0.916176	0.924668	0.955966	0.959828		rtf1	RNA polymerase I termination factor Rtf1
SPAC22F8.09	0.496094	0.518272	0.634473	0.635605	0.820641	0.831041	0.915094	0.923793		rrp16	rRNA processing protein Rrp16
SPAC22G7.01c	0.321285	0.322034	0.568106	0.622366	0.87234	0.906475	0.914169	0.901084		fra1	iron responsive transcriptional regulator, peptidase family
SPAC22G7.02	0.641844	0.639881	0.727532	0.762483	0.936763	0.95037	0.937383	0.946445		kap111	karyopherin/importin beta family nuclear import signal receptor Kap111
SPAC22G7.03	1.04375	0.969388	0.862197	0.846284	0.924312	0.937155	0.986486	0.96129			Schizosaccharomyces specific protein
SPAC22G7.06c	0.6	0.598886	0.72077	0.75817	0.914916	0.933747	0.930018	0.910256		ura1	trifunctional GLNase (glutamine amidotransferase)/CPSase (carbamoylphosphate synthetase)/ATCase (aspartate transcarbamoylase) Ura1
SPAC22G7.07c	0.943299	0.85124	0.957643	0.950791	1.10311	1.12192	1.0801	1.08201		ime4	mRNA (N6-adenosine)-methyltransferase Ime4
SPAC22G7.08	0.590406	0.569231	0.721538	0.764095	0.912575	0.904046	0.900318	0.919831		ppk8	serine/threonine protein kinase Ppk8
SPAC22G7.11c	0.354839	0.342205	0.583019	0.603261	0.80609	0.815705	0.823263	0.824508		cum1	Con-6 family conserved fungal protein
SPAC22H10.02	1.1195	0.970732	0.811448	0.824074	0.873065	0.87636	0.89136	0.890638			DUF4452 family conserved fungal protein
SPAC22H10.03c	0.146245	0.10473	0.138112	0.176948	0.403433	0.41844	0.498029	0.498698		kap114	karyopherin/importin beta family nuclear import signal receptor Kap14
SPAC22H10.04	0.686192	0.656028	0.865225	0.900631	1.07652	1.06298	1.03547	1.06433		ppa3	serine/threonine protein phosphatase PP2A catalytic subunit Ppa3
SPAC22H10.07	0.86014	0.801105	0.958042	0.997768	1.13198	1.14145	1.1315	1.15043		scd2	Cdc42 GTPase complex scaffold subunit Scd2
SPAC22H10.08	0.687225	0.66171	0.800319	0.802115	1.00465	1.02433	1.02316	1.02792			DUF2009 family protein, conserved in yeast and apicomplexa
SPAC22H10.09	0.437288	0.411243	0.558997	0.582873	0.715	0.727805	0.819214	0.837148		cbp8	mitochondrial translational activator for cob1, PPR repeat, Cbp8
SPAC22H10.11c	0.269231	0.245098	0.513258	0.580882	0.831104	0.864094	0.890302	0.906902		crf1	transcriptional coactivator for ribosomal proteins via TOR signaling pathway Crf1/Ifh1
SPAC22H10.13	0.481651	0.471264	0.639344	0.663594	0.789062	0.78425	0.880671	0.863198		zym1	metallothionein Zym1
SPAC22H12.01c	0.767068	0.743243	0.843042	0.834087	0.940698	0.949664	0.956132	0.975562		mug35	Schizosaccharomyces specific protein Mug35
SPAC22H12.02	0.405797	0.371429	0.588808	0.622426	0.780622	0.853612	0.828125	0.842561		tfg3	TFIID, TFIIF, Ino80, SWI/SNF, and NuA4 complex YEATS family subunit Tfg3
SPAC22H12.05c	1.24113	1.07104	0.98374	0.975701	1.02097	1.05318	1.04949	1.04255		fsc1	fasciclin domain protein Fsc1
SPAC23A1.02c	0.849741	0.75	0.744882	0.78592	0.817518	0.802048	0.906045	0.904494		ted1	GPI-remodelling mannose-ethanolamine phosphate phosphodiesterase Ted1
SPAC23A1.03	0.99187	0.842424	0.847423	0.877395	1.07899	1.0702	1.05556	1.03693		apt1	adenine phosphoribosyltransferase (APRT) Apt1
SPAC23A1.04c	0.71831	0.533333	0.673031	0.705495	0.890796	0.899701	0.911917	0.917092		mnl1	alpha mannosidase Mnl1
SPAC23A1.06c	0.174274	0.169675	0.437601	0.462963	0.762779	0.790219	0.86988	0.863962		cmk2	MAPK-activated protein kinase Cmk2
SPAC23A1.07	0.347826	0.291262	0.548729	0.61245	0.864726	0.872269	0.874028	0.882443		rnf170	ubiquitin-protein ligase E3 Rnf170
SPAC23A1.09	0.641667	0.555556	0.780269	0.788382	0.926254	0.92582	0.983668	0.996305		rbm8	exon junction complex subunit, RNA-binding protein Rbm8
SPAC23A1.11	0.395349	0.142857	0.40942	0.474048	0.673716	0.70088	0.694915	0.716292		rpl1602	60S ribosomal protein L13/L16
SPAC23A1.14c	0.492386	0.466387	0.673507	0.727113	0.986466	1.02541	1	1.02523			pyridoxal phosphate-dependent transferase, possible cystathionine beta-lyase implicated in sulfur metabolism
SPAC23A1.16c	0.354497	0.322957	0.578755	0.658031	0.967262	1.10138	1.09722	1.13687		rtr1	RNA polymerase II CTD phosphatase Rtr1
SPAC23C11.01	0.631579	0.579151	0.681402	0.693593	0.794991	0.794449	0.896915	0.908419		ice2	ER membrane protein involved triglyceride mobilization ICE2 family
SPAC23C11.02c	0.549451	0.447005	0.701944	0.75	0.912397	0.971808	0.969743	0.970414		rps23	40S ribosomal protein S23
SPAC23C11.04c	0.594714	0.552239	0.661896	0.689949	0.769947	0.769332	0.836538	0.835125		pnk1	DNA kinase/phosphatase Pnk1
SPAC23C11.06c	0.231707	0.188679	0.474088	0.530055	0.738714	0.738667	0.847853	0.839904			vacuolar membrane hydrolase, implicted in protein catabolism or lipid metabolism
SPAC23C11.07	0.442688	0.437908	0.657895	0.730449	0.924394	0.948454	0.906791	0.926075			Schizosaccharomyces pombe specific protein
SPAC23C11.08	0.398438	0.242236	0.151436	0.185	0.331034	0.337237	0.347826	0.345538		php3	CCAAT-binding pioneer transcription factor complex subunit B, histone fold, Php3
SPAC23C11.10	0.33526	0.131222	0.424837	0.490281	0.666667	0.687023	0.689908	0.712946		mpn1	poly(U)-specific exoribonuclease, producing 3' uridine cyclic phosphate ends Mpn1
SPAC23C11.13c	0.641791	0.583072	0.653259	0.681102	0.798295	0.800738	0.896272	0.888184		hpt1	guanine/xanthine/hypoxanthine phosphoribosyltransferase Hpt1
SPAC23C11.14	0.556098	0.522088	0.658076	0.70462	0.908093	0.895722	0.934363	0.939086		zhf1	ER zinc importer, CDF family, Zhf1
SPAC23C4.02	0.225	0.233677	0.472527	0.541593	0.713841	0.726852	0.740955	0.736536		crn1	actin binding WD repeat protein, coronin Crn1
SPAC23C4.03	0.896825	0.746835	0.749511	0.762923	0.868871	0.874449	0.934842	0.93017		hrk1	haspin related kinase Hrk1
SPAC23C4.05c	0.297297	0.311047	0.536741	0.585477	0.832187	0.891817	0.886452	0.891858		les1	nuclear bridge Ish domain protein Les1
SPAC23C4.06c	0.328622	0.373457	0.658692	0.692073	0.958995	0.986559	0.968983	0.960688		efm6	translation elongation factor EF-1 alpha (eEF1A) lysine 390 methyltransferase Efm6
SPAC23C4.07	0.203463	0.17029	0.446367	0.5	0.764205	0.810145	0.83558	0.836043		tht2	karyogamy protein Tht2
SPAC23C4.08	1.07895	0.880503	0.805501	0.803922	0.854326	0.840415	0.946256	0.950904		rho3	Rho family GTPase Rho3
SPAC23C4.09c	0.682051	0.661157	0.778761	0.813839	0.910099	0.904988	0.924388	0.928495			human PDCD5 ortholog, implicated in protein folding, proteoin complex assembly, gene expression
SPAC23C4.12	0.200913	0.08	0.266458	0.299107	0.490719	0.510181	0.594737	0.605514		hhp2	serine/threonine protein kinase (CK1 epsilon) Hhp2
SPAC23C4.16c	0.237226	0.228125	0.524288	0.566129	0.785088	0.788012	0.809257	0.804775		atg15	autophagy associated lysophospholipase Atg15
SPAC23C4.17	0.405229	0.380822	0.645412	0.720544	0.92827	0.90604	0.928571	0.923871		trm402	tRNA (cytosine-5-)-methyltransferase
SPAC23D3.01	0.456604	0.449838	0.6733	0.706349	0.886269	0.892663	0.901427	0.897829		pdp3	PWWP domain protein, involved in chromatin remodeling
SPAC23D3.03c	0.427509	0.422018	0.641745	0.6793	0.875159	0.876074	0.881808	0.887209			RabGAP
SPAC23D3.04c	0.215962	0.145594	0.254867	0.317726	0.659884	0.712843	0.866397	0.893387		gpd2	glycerol-3-phosphate dehydrogenase Gpd2
SPAC23D3.09	0.263736	0.142857	0.0970655	0.117137	0.210317	0.21135	0.224138	0.227533		arp42	SWI/SNF and RSC complex subunit Arp42
SPAC23D3.10c	0.472727	0.504615	0.721044	0.778481	0.995787	1.02849	1.0466	1.03709		eng2	cell wall and ascospore endo-1,3-beta-glucanase Eng2
SPAC23D3.11	0.209302	0.15444	0.284452	0.341667	0.699856	0.763121	0.948344	0.956117		ayr1	bifunctional acylglycerone phosphate reductase/triacylglycerol lipase Ayr1
SPAC23D3.12	0.21875	0.19186	0.42623	0.442561	0.640278	0.665278	0.743527	0.729697		pho842	plasma membrane inorganic phosphate transmembrane transporter Pho842
SPAC23D3.13c	0.40724	0.413669	0.679078	0.694257	0.918155	0.941265	0.927864	0.917598			ArfGEF
SPAC23E2.01	0.2	0.182927	0.437299	0.460709	0.624204	0.638817	0.684015	0.665854		fep1	DNA-binding transcription factor, zf-GATA type, iron-sensing Fep1
SPAC23E2.03c	0.34629	0.365782	0.599364	0.658986	0.863188	0.911517	0.876623	0.869398		sms1	pheromone-MAPK scaffold Sms1
SPAC23G3.02c	0.146953	0.0753012	0.230889	0.259939	0.407068	0.415803	0.429658	0.433041		sib1	ferrichrome synthetase Sib1
SPAC23G3.03	0.131206	0.141994	0.383459	0.41691	0.547355	0.564576	0.565728	0.581503		sib2	ornithine N5 monooxygenase
SPAC23G3.04	0.332061	0.234568	0.47619	0.514327	0.800761	0.818987	0.84375	0.87234		ies4	Ino80 complex subunit Ies4
SPAC23G3.05c	0.172414	0.109325	0.0195759	0.0126783	0.0150479	0.0146277	0.0149254	0.0113493			conserved endomembrane protein, RGS domain, implicated in signal transduction, cell polarity, possibly via membrane tethering
SPAC23G3.07c	0.33829	0.378981	0.647887	0.680602	0.87292	0.889226	0.88826	0.878223		snf30	SWI/SNF complex subunit Snf30
SPAC23G3.08c	0.581197	0.554386	0.777236	0.830696	0.998674	0.97561	0.955294	0.958968		ubp7	ubiquitin C-terminal hydrolase Ubp7
SPAC23G3.10c	0.14	0.0229885	0	0	0.0450539	0.063129	0.197726	0.21966		ssr3	SWI/SNF and RSC complex subunit Ssr3
SPAC23G3.12c	0.544061	0.549839	0.722132	0.740973	0.900545	0.937673	0.894402	0.903676		htr12	serine protease, involved in lipid metabolism
SPAC23H3.03c	0.494949	0.457386	0.606017	0.626016	0.760417	0.759596	0.781387	0.772648		npr2	GATOR1-SEACIT GTPase activating complex subunit Npr2
SPAC23H3.04	0.221154	0.123077	0.38526	0.425868	0.628221	0.634865	0.717484	0.707547			conserved fungal multispanning membrane protein
SPAC23H3.05c	0.402235	0.37156	0.718182	0.779476	1.02264	1.11969	1.09027	1.06412		swd1	Set1C complex WD repeat subunit Swd1
SPAC23H3.08c	0.25	0.143478	0.27853	0.349265	0.698891	0.739726	0.919192	0.913598		bub3	mitotic spindle checkpoint WD repeat protein Bub3
SPAC23H3.09c	0.338583	0.3367	0.590985	0.643791	0.911977	0.955137	0.949728	0.928668		gly1	threonine aldolase Gly1
SPAC23H3.11c	0.539171	0.505618	0.741993	0.756757	1.00286	1.01399	1.01837	1.03014		max1	plasma membrane beta-glucan biosynthesis protein Max1
SPAC23H3.12c	0.388626	0.382022	0.630631	0.632378	0.871212	0.896764	0.868829	0.876614			mitochondrial hydrogen/potassium transport system protein
SPAC23H3.13c	0.49481	0.51632	0.713141	0.74259	0.895238	0.911409	0.898477	0.897883		gpa2	heterotrimeric G protein alpha-2 subunit Gpa2
SPAC23H3.14	0.391705	0.359259	0.639929	0.653333	0.90625	0.908587	0.923773	0.927649		avl9	post-Golgi vesicle-mediated transport protein Avl9
SPAC23H3.15c	0.641791	0.551724	0.592982	0.621664	0.655943	0.633688	0.746358	0.773222		ddr48	DNA damage-responsive protein Ddr48
SPAC23H4.01c	0.298851	0.291139	0.569106	0.590417	0.833333	0.845109	0.87808	0.873548		osh3	sterol transfer protein Osh3
SPAC23H4.02	0.625	0.611765	0.740214	0.759599	0.902338	0.891452	0.899497	0.907945		ppk9	serine/threonine protein kinase AMPK-like, Ppk9
SPAC23H4.08	0.719178	0.621053	0.724289	0.781971	0.984615	1.03602	1.02366	1.0315		iwr1	RNA polymerase II nuclear import protein Iwr1
SPAC23H4.09	0.464844	0.491639	0.637615	0.666181	0.87963	0.912992	0.921776	0.919203		cdb4	peptidase superfamily, implicated in transcription , RNA processing, or RNA export
SPAC23H4.10c	0.755682	0.729858	0.77881	0.774914	0.939073	0.973333	0.950404	0.943375		thi4	bifunctional thiamine-phosphate dipyrophosphorylase/hydroxyethylthiazole kinase
SPAC23H4.12	0.755102	0.703488	0.790043	0.786585	0.87972	0.900937	0.914773	0.932961		alp13	Clr6 histone deacetylase complex, chromodomain subunit Alp13/Eaf3
SPAC23H4.14	0.132812	0.0921053	0.294686	0.320814	0.447197	0.488435	0.479469	0.47494		vam6	HOPS complex RabGEF subunit Vam6
SPAC23H4.16c	0.222749	0.106618	0.369403	0.416667	0.612903	0.622433	0.657321	0.670279		not11	CCR4-Not complex subunit 11
SPAC23H4.17c	1.16234	1.07692	1.13272	1.11555	1.24773	1.30145	1.29041	1.2933		srb10	mediator complex cyclin-dependent protein kinase subunit Srb10
SPAC24B11.06c	0.408257	0.362264	0.632653	0.717391	0.930818	0.954688	0.961708	0.953216		sty1	MAP kinase Sty1
SPAC24B11.07c	0.603774	0.603175	0.76634	0.777948	0.939234	0.978864	0.946365	0.945368			oxidoreductase
SPAC24B11.08c	32.6667	8.69231	1.42857	1.4078	1.49188	1.48764	1.46184	1.48828		erv46	COPII-coated vesicle component Erv46
SPAC24B11.10c	0.383142	0.411576	0.653846	0.689542	0.875882	0.953556	0.957476	0.968919		cfh1	SEL1/TPR repeat protein Cfh1, implicated in cell intergrity signalling
SPAC24B11.12c	0.615385	0.51497	0.678657	0.725806	0.905882	0.909441	0.934307	0.936131		dnf2	plasma membrane phospholipid-translocating ATPase complex, ATPase subunit Dnf2
SPAC24B11.13	0.52381	0.461756	0.703533	0.728739	0.922775	0.913155	0.885613	0.910072		hem3	hydroxymethylbilane synthase Hem3
SPAC24C9.02c	2.35	1.80508	1.07463	1.05431	1.0085	1.04115	1.0303	1.00534		cyt2	cytochrome c1 heme lyase Cyt2
SPAC24C9.05c	1.35433	1.25	1.04612	1.04854	1.08938	1.1199	1.09544	1.09215		mug70	CBS and PB1 domain protein, conserved in fungi and plants, implicated in signalling Mug70
SPAC24C9.07c	0.77512	0.754789	0.778862	0.789238	0.88584	0.902045	0.911404	0.910019		bgs2	spore wall 1,3-beta-glucan synthase catalytic subunit Bgs2
SPAC24C9.08	0.439394	0.40081	0.634234	0.687609	0.929878	0.936842	0.953957	0.94209		cps1	vacuolar carboxypeptidase
SPAC24C9.12c	0.00775194	0	0	0	0	0.00190658	0.10961	0.127737		shm1	serine hydroxymethyltransferase Shm1
SPAC24C9.14	0.401338	0.399425	0.626506	0.681556	0.876448	0.903061	0.912727	0.906404		otu1	ubiquitin-specific cysteine protease, OTU family, Otu1
SPAC24C9.15c	0.566553	0.574405	0.64418	0.655431	0.801549	0.825215	0.838435	0.833611		spn5	meiotic septin Spn5
SPAC24C9.16c	0.824324	0.807407	0.777099	0.818584	0.92638	0.935516	1.01476	1.02909		cox8	cytochrome c oxidase subunit VIII
SPAC24H6.02c	0.656151	0.602094	0.671562	0.706179	0.841159	0.861523	0.85205	0.856021		zim17	mitochondrial Hsp70 co-chaperone Zim17
SPAC24H6.03	0.252101	0.183391	0.415987	0.440495	0.709518	0.735437	0.827202	0.822813		cul3	cullin 3
SPAC24H6.04	0.513423	0.486111	0.621212	0.644269	0.796875	0.823834	0.843606	0.848402		hxk1	hexokinase 1
SPAC24H6.07	0.192593	0.159509	0.484536	0.501205	0.747036	0.758687	0.776801	0.81295		rps901	40S ribosomal protein S9
SPAC24H6.08	1.192	0.955801	0.886275	0.923218	0.95933	0.960694	1.04866	1.02109			Schizosaccharomyces specific protein
SPAC24H6.09	0.364238	0.324873	0.562874	0.568058	0.719041	0.737401	0.763403	0.749433		gef1	RhoGEF for Cdc42 (Gef1)
SPAC24H6.10c	0.392241	0.423358	0.615385	0.685374	0.909496	0.931751	0.963889	0.951591		aro4	phospho-2-dehydro-3-deoxyheptonate aldolase Aro4
SPAC24H6.11c	0.723926	0.6875	0.845011	0.861933	1.05573	1.10159	1.04096	1.07203		vsb1	plasma membrane sulfate transmembrane transporter Vsb1
SPAC24H6.13	1.09091	0.0540541	0.197674	0.231169	0.468443	0.504788	0.602434	0.616302			plasma membrane calcium permeable gated cation channel
SPAC25A8.01c	0.660465	0.670455	0.795374	0.796639	0.958333	0.982503	0.957882	0.960432		fft3	histone chaperone/ATP-dependent chromatin remodeller, SMARCAD1 family Fft3
SPAC25A8.02	0.8	0.800752	0.866319	0.871336	1	1.00769	1.00922	0.993166		atg14	autophagy associated protein Atg14
SPAC25A8.03c	0.507463	0.498462	0.692424	0.733038	0.93734	0.977543	0.936095	0.946682			mitochondrial respiratory complex assembly factor/arginine methyltransferase, human NDUFAF7 ortholog
SPAC25B8.01	0.113744	0.0772201	0.0930233	0.156357	0.404658	0.430029	0.54607	0.550471		dap1	cytochrome P450 regulator Dap1
SPAC25B8.05	0.0545455	0	0	0.00831025	0	0	0.106036	0.129134		deg1	tRNA pseudouridine(38/39) synthase Deg1
SPAC25B8.07c	0.127273	0.0519481	0.19403	0.212693	0.423491	0.467016	0.610435	0.630267		rcf1	cytochrome c oxidase assembly protein Rcf1
SPAC25B8.08	0.444805	0.428184	0.569863	0.603381	0.763131	0.784057	0.800534	0.805482			Golgi Ras-interacting protein with DIL domain, human RADIL and RASIP1 ortholog (predicted), implicated in cytoskeleton organization
SPAC25B8.09	1.42308	1.13855	0.888672	0.886364	0.942158	0.991228	1.02541	1.031			trans-aconitate 3-methyltransferase
SPAC25B8.10	0.394904	0.416	0.651982	0.704082	0.935271	0.94591	0.955752	0.946048			trans-aconitate 3-methyltransferase
SPAC25B8.11	0.432526	0.419825	0.647516	0.697885	0.938804	0.940217	0.940104	0.929306			DNA-binding transcription factor
SPAC25B8.13c	0.215686	0.234323	0.487445	0.492329	0.725998	0.745963	0.79922	0.816425		isp7	2-OG-Fe(II) oxygenase superfamily protein
SPAC25B8.15c	0.222222	0.134545	0.407279	0.475248	0.78042	0.816156	0.900913	0.921569		tyw3	tRNA wybutosine biosynthesis protein Tyw3
SPAC25B8.17	0.238281	0.225914	0.5197	0.571168	0.768352	0.832248	0.827217	0.837386		ypf1	intramembrane aspartyl protease of the perinuclear ER membrane Ypf1
SPAC25B8.18	0.259494	0.253298	0.505867	0.540404	0.753968	0.790514	0.831135	0.834489			mitochondrial thioredoxin-related protein
SPAC25G10.01	0.626506	0.571918	0.723127	0.758998	0.956863	0.966408	0.955582	0.94686			mRNA splicing or mRNA surveillance facor
SPAC25G10.02	0.2	0.148148	0.395548	0.443894	0.697514	0.720222	0.780078	0.769728		cce1	cruciform-cutting endonuclease Cce1
SPAC25G10.03	0.558824	0.338983	0.0785124	0.114625	0.306273	0.296029	0.292929	0.291525		zip1	DNA-binding transcription factor Zip1
SPAC25G10.05c	0.847953	0.61165	0.703214	0.722807	0.948682	0.978843	0.996198	0.997481		his1	ATP phosphoribosyltransferase
SPAC25G10.06	0.408451	0.385827	0.716484	0.765328	0.95977	0.961326	0.975265	0.991055		rps2801	40S ribosomal protein S28
SPAC25G10.09c	0.165957	0.125436	0.289655	0.316054	0.48615	0.530347	0.523316	0.52986		pan1	endocytic scaffold protein Pan1
SPAC25H1.02	0.4	0.416185	0.677939	0.716049	0.942939	0.946554	0.950336	0.965847		jmj1	2-oxoglutarate- and Fe(II)-dependent oxygenase Jmj1
SPAC25H1.03	0.744615	0.654731	0.687268	0.720137	0.744453	0.722502	0.801512	0.816832		atg101	autophagy associated HORMA domain protein Atg101
SPAC25H1.04	0.300353	0.318452	0.564725	0.613601	0.861111	0.909722	0.925	0.924703		mug105	K48-linkage specific deubiquitinase, implicated in DNA damage response
SPAC25H1.05	1.12727	1.04698	1.04615	1.00469	1.12676	1.09949	1.11669	1.12445		meu29	calcium transport factor
SPAC25H1.06	0.402778	0.217228	0.42053	0.462617	0.69962	0.783854	0.824292	0.836237		pcf3	histone H3-H4 chaperone, CAF assembly factor (CAF-1) complex WD repeat subunit C, Pcf3
SPAC25H1.07	1.22222	1.19565	1.14257	1.17969	1.10867	1.2085	1.18872	1.13789		emc1	ER membrane protein complex subunit Emc1
SPAC25H1.09	0.347639	0.228374	0.457929	0.522979	0.791781	0.810627	0.830552	0.82256		mde5	glycosyl hydrolase family 13, meiosis specific, Mde5
SPAC26A3.01	0.486772	0.473251	0.680608	0.711957	0.937879	1.08746	0.988571	1.00141		sxa1	aspartic protease, unknown pathway Sxa1
SPAC26A3.02	0.709877	0.604061	0.730916	0.710432	0.940278	0.990169	1.07663	1.09826		myh1	DNA adenine glycosylase Myh1
SPAC26A3.04	0.242236	0.221636	0.446064	0.479167	0.641111	0.639344	0.697091	0.722278		rpl2002	60S ribosomal protein L20A
SPAC26A3.06	0.639344	0.623288	0.802083	0.87175	1.01608	1.09375	1.01667	1.03766		bud23	rRNA (guanine-N7-)-methyltransferase Bud23
SPAC26A3.09c	0.447977	0.453165	0.622762	0.655298	0.834653	0.859786	0.8945	0.904085		rga2	RhoGAP Rga2
SPAC26A3.11	0.887097	0.862385	0.727273	0.69754	0.79008	0.815857	0.899329	0.907371			mitochondrial omega-amidase
SPAC26A3.16	0.4125	0.41555	0.669139	0.700867	0.891821	0.91029	0.910371	0.923871		dsk2	UBA domain protein Dph1/Dsk2
SPAC26A3.17c	0.396154	0.368421	0.562404	0.627246	0.797066	0.851572	0.853828	0.837398		rmt2	N-methyltransferase, implicated in ribosome biogenesis
SPAC26F1.01	0.56705	0.536184	0.69375	0.70852	0.882494	0.885207	0.923747	0.92		sec74	ArfGEF Sec74
SPAC26F1.02	0.450847	0.447592	0.630699	0.687225	0.862385	0.868286	0.868039	0.864634		pnn1	EJC auxiliary factor, pinin ortholog Pnn1
SPAC26F1.03	2.42857	1.36364	0.0673077	0.042735	0.0252525	0.0199005	0.0219298	0.0208333		pda1	pyruvate dehydrogenase e1 component alpha subunit Pda1
SPAC26F1.05	0.374101	0.36858	0.629057	0.672131	0.869507	0.886024	0.857143	0.858385		mug106	dubious
SPAC26F1.07	0.236052	0.222222	0.452703	0.495922	0.71978	0.791789	0.751584	0.757921			aldose reductase (NADPH)
SPAC26F1.08c	0.768116	0.759146	0.869832	0.887427	1.04151	1.03386	0.998879	0.995546			transmembrane protein, implicated in transmembrane transport or endocytosis
SPAC26F1.09	0.478469	0.434783	0.5792	0.598485	0.769841	0.785635	0.81608	0.819348		gyp51	RabGAP Gyp51
SPAC26F1.10c	0.858086	0.786111	0.877934	0.901639	0.989631	0.956757	0.988417	0.998093		pyp1	protein tyrosine phosphatase Pyp1
SPAC26F1.12c	0.481675	0.471861	0.602024	0.623234	0.77	0.799567	0.830009	0.847036		hgh1	eEF2 folding chaperone Hgh1
SPAC26F1.14c	0.421429	0.41194	0.561281	0.591212	0.743976	0.782306	0.842895	0.836947		aif1	mitochondrial inner membrane anchored oxidoreductase Aif1
SPAC26H5.02c	3.47619	1.9878	1.16757	1.21628	1.29758	1.27563	1.21669	1.23495		mgs1	DNA replication ATPase Mgs1
SPAC26H5.03	0.343137	0.337838	0.569364	0.631285	0.905983	0.930012	1.05889	1.05246		pcf2	histone H3-H4 chaperone, CAF assembly factor (CAF-1) complex WD repeat subunit, Pcf2
SPAC26H5.04	0.299578	0.272085	0.542314	0.595357	0.803419	0.824611	0.839572	0.855795		gid5	GID complex armadillo repeat subunit Gid5
SPAC26H5.07c	0.755656	0.720149	0.807958	0.824959	0.951469	0.953518	0.936099	0.938889			Golgi GOST, seven transmembrane domain, PTM1-like, SNARE associated
SPAC26H5.08c	1.2303	1.09434	0.927944	0.907378	0.92029	0.952975	0.954693	0.978622		bgl2	cell wall glucan beta-glucosidase Bgl2
SPAC26H5.09c	0.373874	0.315412	0.519288	0.544704	0.741245	0.772856	0.976744	0.990438			gfo/idh/mocA family NAD(P)H oxidoreductase family, implicated in transcription
SPAC26H5.10c	0.522124	0.494424	0.713028	0.731788	0.932299	0.969128	0.958279	0.957309		tif51	translation elongation and termination factor eIF5A
SPAC27D7.02c	0.560694	0.506977	0.700743	0.750442	0.966463	0.964018	0.963225	0.95537		grp1	Golgi GRIP domain protein Grp1
SPAC27D7.03c	0.271028	0.308271	0.479094	0.532995	0.743553	0.798799	0.750667	0.754993		mei2	RNA-binding protein involved in meiosis Mei2
SPAC27D7.04	0.442688	0.413907	0.67101	0.714286	0.912399	0.963585	0.923469	0.91		omt2	hydro-lyase family protein (predicted) Omt2
SPAC27D7.05c	0.0411765	0	0	0.00156986	0.0501535	0.0735586	0.230706	0.254443		apc14	anaphase-promoting complex subunit Apc14
SPAC27D7.06	0.359155	0.320652	0.540434	0.546789	0.720154	0.755387	0.811135	0.81383		etf1	electron transfer flavoprotein alpha subunit EtfA
SPAC27D7.08c	0.630282	0.604167	0.603535	0.568757	0.654545	0.690122	0.752864	0.777249		mtl16	23S rRNA/U6 snRNA (adenine-N(6))-methyltransferase Mtl16
SPAC27D7.11c	2.08065	1.52577	1.01269	0.993243	1.08055	1.10996	1.12452	1.10856			But2 family protein, similar to cell surface molecules
SPAC27D7.12c	0.131356	0.146341	0.396135	0.414523	0.657551	0.691578	0.76327	0.756198		but1	thioredoxin family protein But1
SPAC27D7.13c	0.445833	0.417508	0.625806	0.672441	0.907074	0.943448	0.936675	0.948819		ssm4	dynactin microtubule-binding subunit, p150-Glued Ssm4
SPAC27E2.01	0.164502	0.115385	0.362522	0.397942	0.562305	0.569466	0.582467	0.575668			glycosyl hydrolase family 13 family protein
SPAC27E2.02	0.613065	0.62249	0.733219	0.758621	0.952986	0.993506	1.02036	1.01246		yih1	eIF2alpha (Gcn2) kinase inhibitor (human IMPACT homolog) Yih1
SPAC27E2.03c	0.57561	0.563265	0.803383	0.838509	1.15087	1.16381	1.17831	1.19963		ola1	Obg-like ATPase, human OLA1 ortholog, Ola1
SPAC27E2.09	0.344538	0.246835	0.428854	0.4614	0.648829	0.669492	0.900528	0.919727		mak2	phosphorelay sensor kinase Mak2
SPAC27E2.11c	1.03333	0.745098	0.864865	0.893004	1.12121	1.12418	1.15644	1.14894			Schizosaccharomyces specific protein, GPI anchored
SPAC27F1.03c	0.419355	0.428994	0.650621	0.696697	0.882586	0.540605	0.562357	0.56582		uch1	ubiquitin C-terminal hydrolase Uch1
SPAC27F1.05c	0.353741	0.324713	0.578606	0.630841	0.843478	0.843441	0.860434	0.860244			aminotransferase class-III, possible transaminase, unknown specificity, implicated in amino acid or cofactor metabolism
SPAC27F1.06c	0.401235	0.379581	0.643917	0.698847	0.909454	0.924303	0.908976	0.939086		ani2	nucleophosmin-like histone chaperone/CENP-A amino terminus domain (NTD) isomerase Ani2/Fkbp40
SPAC27F1.08	0.912088	0.746781	0.706954	0.71938	0.808017	0.816887	0.91533	0.888889		pdt1	plasma membrane Nramp family manganese ion transmembrane transporter
SPAC27F1.10	0.660256	0.639889	0.806597	0.821839	0.986962	0.98481	0.963986	0.961085			Schizosaccharomyces pombe specific protein
SPAC29A4.02c	0.186916	0.180851	0.427935	0.47151	0.662321	0.663648	0.678133	0.678616			translation elongation factor EF-1 gamma subunit
SPAC29A4.05	0.464135	0.471631	0.689831	0.730519	0.946429	0.988796	0.977358	0.968354		cam2	myosin I light chain Cam2
SPAC29A4.09	0.148936	0.0708333	0.0216216	0.0238908	0.00961538	0.0188679	0.132706	0.149177		rrp17	rRNA exonuclease Rrp17
SPAC29A4.11	0.0789474	0.0506329	0.212318	0.219585	0.421735	0.458984	0.629508	0.636881		rga3	RhoGAP Rga3
SPAC29A4.13	0.534965	0.529762	0.755352	0.802395	1	1.04155	1.02926	1.01887		ure6	urease accessory protein UreF
SPAC29A4.14c	0.577869	0.552901	0.673235	0.703297	0.844961	0.852041	0.818284	0.828018		pex3	peroxin-3 peroxisome-plasma membrane adaptor Pex3
SPAC29A4.16	0.298969	0.266949	0.596195	0.654008	0.855335	0.939048	0.90493	0.980462		hal4	serine/threonine protein kinase Hal4
SPAC29A4.17c	1.44928	1.17222	0.932234	0.984668	1.02301	1.02629	1.00372	1.03096		fun14	mitophagy receptor Fun14
SPAC29A4.18	0.238494	0.193103	0.473322	0.517129	0.713881	0.728907	0.727273	0.747396		prw1	histone chaperone, Clr6 and Rpd3L complex WD repeat subunit Prw1
SPAC29A4.19c	0.503185	0.383838	0.565966	0.615248	0.826144	0.87156	0.979429	0.970754		cta5	P-type ATPase P5 type Cta5
SPAC29A4.20	0.314433	0.233333	0.218527	0.271493	0.435318	0.459514	0.461111	0.468007		elp3	elongator complex tRNA uridine(34) acetyltransferase subunit Elp3
SPAC29B12.02c	0.251397	0.265403	0.519084	0.530756	0.836364	0.891516	1.06328	1.0688		set2	histone lysine H3-K36 methyltransferase Set2
SPAC29B12.03	0.51341	0.492013	0.701468	0.739875	0.947368	0.955086	0.95098	0.934446		spd1	ribonucleotide reductase (RNR) inhibitor
SPAC29B12.04	0.270968	0.183333	0.0964912	0.106145	0.215457	0.222222	0.271071	0.259681		snz1	pyridoxal 5'-phosphate synthase (glutamine hydrolysing)
SPAC29B12.05c	0.576923	0.543779	0.839479	0.900826	1.15078	1.21678	1.25532	1.25407		mtq1	mitochondrial N(5)-glutamine methyltransferase
SPAC29B12.06c	0.272374	0.143813	0.317434	0.36478	0.590361	0.62111	0.66242	0.662043		rcd1	CCR4-Not complex RNA-binding protein subunit 9
SPAC29B12.08	0.203791	0.128405	0.393064	0.437037	0.674061	0.724258	0.708469	0.706169		clr5	Clr5 protein
SPAC29B12.10c	0.229592	0.13253	0.265683	0.316062	0.508596	0.523142	0.559126	0.56611		pgt1	plasma membrane glutathione transmembrane transporter Pgt1
SPAC29B12.11c	0.651741	0.614504	0.737458	0.78481	0.995086	1.07268	1.07973	1.08035			human WW domain binding protein-2 ortholog
SPAC29B12.12	0.426667	0.383764	0.445131	0.4757	0.555667	0.543186	0.628429	0.635852		hot13	helper of TIM Hot13
SPAC29B12.13	0.84492	0.740426	0.797513	0.818627	0.925519	0.911111	0.985216	0.926577			CENP-V, S-(hydroxymethyl)glutathione synthase
SPAC29B12.14c	0.608	0.494318	0.558608	0.573071	0.674044	0.69186	0.7882	0.798369			plasma membrane purine transmembrane transporter
SPAC29E6.01	0.454545	0.41433	0.62963	0.679049	0.863636	0.915106	0.912341	0.9		pof11	F-box/WD repeat protein Pof11
SPAC29E6.05c	0.453704	0.414729	0.598291	0.628247	0.803321	0.823087	0.818489	0.83352		mxr1	peptide-methionine (S)-S-oxide reductase MsrA
SPAC29E6.07	0.393701	0.367412	0.602484	0.670769	0.891645	0.902375	0.904645	0.906326			dubious
SPAC29E6.09	0.798969	0.70751	0.816578	0.833055	0.961039	0.985714	0.951669	0.972125			Schizosaccharomyces specific protein
SPAC29E6.10c	0.622222	0.59387	0.693396	0.703812	0.866667	0.906	1.02693	1.04561		nst1	P-body component, Nst1
SPAC2C4.05	0.711409	0.575916	0.603206	0.628083	0.745283	0.760697	0.743363	0.760355		cor1	cornichon family protein
SPAC2C4.06c	0.692073	0.683511	0.742364	0.778195	0.904255	0.926386	0.908571	0.913113		rcm1	rRNA (cytosine-5-)-methyltransferase Rcm1
SPAC2C4.07c	0.375661	0.383333	0.606383	0.637271	0.832468	0.897574	0.908772	0.92654		dis32	cytoplasmic P body 3'-5'-exoribonuclease Dis3L2
SPAC2C4.08	0.402655	0.360714	0.589134	0.633224	0.83834	0.857741	0.855053	0.876494			REX family exonuclease, implicated in rDNA metabolism or ribosome biogenesis, potential human ISG20L2 ortholog
SPAC2C4.09	0.429066	0.411243	0.644144	0.676768	0.954128	0.953368	0.96264	0.9675			mitochondrial protein, implicated in regulation of proline metabolism (S. cerevisiae), and calcium import (human)
SPAC2C4.10c	0.864151	0.887789	0.827536	0.848485	0.925854	0.940171	0.986949	0.976115		csc4	SIP/FAR complex subunit Csc4
SPAC2C4.14c	0.333333	0.311346	0.463623	0.493094	0.645038	0.649626	0.651497	0.637232		ppk11	PAK-related GC kinase Ppk11
SPAC2C4.15c	0.391473	0.405145	0.6543	0.732899	0.957204	0.988439	1.01093	1.00954		ubx2	UBX domain protein Ubx2
SPAC2C4.17c	0.649789	0.609929	0.745331	0.769737	0.924476	0.917582	0.895887	0.883838		msy2	MS ion channel protein 2
SPAC2E12.03c	0.393728	0.424779	0.636364	0.7017	0.897681	0.921303	0.90736	0.902864			vacuolar basic amino acid transmembrane transporter
SPAC2E1P3.01	74	9.66667	1.27711	1.23232	1.16484	1.17158	1.1368	1.09432			dehydrogenase
SPAC2E1P3.02c	0.564103	0.546296	0.705521	0.742268	0.940606	0.941107	0.943557	0.96		amt3	plasma membrane ammonium transmembrane transporter Amt3
SPAC2E1P3.04	0.216667	0.251701	0.512648	0.56891	0.813124	0.862069	0.856183	0.860776		cao1	copper amine oxidase Cao1
SPAC2E1P3.05c	1.26357	1.23926	1.0922	1.09292	1.15188	1.18674	1.13906	1.14441		cbm1	fungal cellulose binding domain protein
SPAC2E1P5.01c	0.598485	0.597444	0.722403	0.738794	0.855053	0.855469	0.851169	0.842558		mns1	mannosyl-oligosaccharide 1,2-alpha-mannosidase
SPAC2E1P5.02c	0.415686	0.409836	0.634029	0.657534	0.920699	0.947651	0.959132	0.929104		mug109	Rab GTPase binding protein upregulated in meiosis II
SPAC2E1P5.03	0.762712	0.67474	0.760671	0.75876	0.787793	0.848263	0.861961	0.903026		erj5	ER DNAJ domain protein Erj5
SPAC2F3.01	0.735507	0.721713	0.823065	0.865237	1.00894	1.02284	1.0046	1.01734		imt1	inositol phosphorylceramide mannosyltransferase activity Imt1
SPAC2F3.02	0.585366	0.563158	0.661517	0.699599	0.776447	0.773821	0.822397	0.84		sec67	ER protein translocation subcomplex DNAJ domain protein subunit Sec67
SPAC2F3.05c	0.496377	0.52439	0.72471	0.779221	0.945946	0.958631	0.944882	0.950469			xylose and arabinose reductase
SPAC2F3.08	0.27451	0.282895	0.509934	0.5616	0.821839	0.863372	0.85266	0.865014		sut1	plasma membrane sucrose/maltose:proton symporter Sut1
SPAC2F3.12c	0.37884	0.38024	0.610592	0.680428	0.904432	0.925272	0.915475	0.937662		plp1	thioredoxin fold protein Plp1
SPAC2F3.15	14	5.31579	1.33202	1.34799	1.44416	1.43826	1.41575	1.44946		lsk1	Lsk1 complex cyclin-dependent protein kinase Lsk1
SPAC2F3.16	0.697143	0.625571	0.757752	0.797794	1.00304	1.00149	1.01844	1.0042			ubiquitin-protein ligase E3, involved in DNA repair and ribosome quality control
SPAC2F3.18c	0.315961	0.31831	0.567233	0.621785	0.86014	0.862937	0.905149	0.880795			V-type ATPase V0 subunit f
SPAC2F7.02c	1.50388	1.3681	1.08571	1.04511	1.09873	1.13043	1.08214	1.10408		psr1	RNA polymerase II CTD S5 small phosphatase Psr1
SPAC2F7.03c	0.183673	0.113636	0.0526316	0.0683594	0.275497	0.296345	0.409854	0.426304		pom1	DYRK family cell polarity protein kinase Pom1
SPAC2F7.04	0.419087	0.414634	0.654991	0.689076	0.869942	0.891147	0.877497	0.873184		med1	mediator complex subunit Med1
SPAC2F7.06c	0.365079	0.390323	0.572485	0.595474	0.824719	0.878132	0.893832	0.894422		pol4	DNA polymerase X family
SPAC2F7.08c	0.368201	0.352313	0.637405	0.661202	0.859247	0.862903	0.90694	0.901408		snf5	SWI/SNF complex subunit Snf5
SPAC2F7.09c	0.192053	0.178977	0.370769	0.406158	0.618132	0.624665	0.655759	0.654948		gep3	mitochondrial ribosome small subunit biogenesis GTPase related protein Gep3
SPAC2F7.10	0.240385	0.22043	0.514019	0.562784	0.831921	0.841958	0.86413	0.883534		akr1	palmitoyltransferase Akr1
SPAC2F7.11	0.501706	0.515942	0.727848	0.747734	0.942737	0.937073	0.921671	0.93099		nrd1	RNA-binding protein Nrd1
SPAC2F7.17	0.254237	0.140271	0.136161	0.169197	0.31028	0.326886	0.358634	0.36		mrf1	mitochondrial translation release factor
SPAC2G11.04	0.311688	0.217082	0.42024	0.47377	0.761236	0.827286	0.865047	0.86		rbm17	RNA-binding protein, G-patch type, alternative splicing factor 45
SPAC2G11.05c	0.327974	0.316804	0.580745	0.630792	0.869263	0.869146	0.887268	0.890646		alx1	ESCRT-III regulator Alx1
SPAC2G11.06	0.332	0.308197	0.543046	0.585484	0.773352	0.834037	0.814286	0.854005		vps4	AAA family ATPase Vps4
SPAC2G11.07c	0.681818	0.690691	0.859649	0.862647	0.978884	0.970845	0.970793	0.982167		ptc3	serine/threonine protein phosphatase PP2C catalytic subunit Ptc3
SPAC2G11.09	0.428571	0.431373	0.671614	0.700535	0.924409	0.966019	0.936012	0.921805			plasma membrane calcium permeable gated cation channel
SPAC2G11.10c	0.311189	0.299703	0.462988	0.468244	0.631085	0.649468	0.755226	0.769941		uba42	thiosulfate sulfurtransferase, URM1 activating enzyme E1-type Uba42
SPAC2G11.12	0.770492	0.732143	1.0381	1.10142	1.394	1.38085	1.41042	1.44606		rqh1	RecQ type DNA helicase Rqh1
SPAC2G11.13	0.406863	0.421687	0.562401	0.571006	0.732268	0.747317	0.843672	0.836669		atg22	vacuolar amino acid transmembrane transporter Atg22
SPAC2G11.15c	0.360825	0.380531	0.51776	0.550065	0.705712	0.747115	0.813502	0.816583		tgs1	snRNA and snoRNA trimethylguanosine synthase Tgs1
SPAC2H10.01	0.465465	0.462916	0.678925	0.759207	0.959184	0.98329	0.981618	1.03379			DNA-binding transcription factor, zf-fungal binuclear cluster type
SPAC2H10.02c	0.443636	0.472892	0.594142	0.607562	0.766059	0.809065	0.846734	0.846278		nas2	26S proteasome regulatory particle assembly chaperone Nas2
SPAC30.01c	0.756757	0.722727	0.940187	0.922414	1.1011	1.12412	1.25105	1.26639		sec72	ArfGEF Sec72
SPAC30.02c	0.251046	0.136364	0.318182	0.347992	0.510563	0.507719	0.517742	0.537361		kti12	elongator complex associated protein Kti12
SPAC30.03c	0.549815	0.53211	0.703226	0.766458	0.911641	0.936886	0.9	0.924802		tsn1	translin
SPAC30.04c	0.718894	0.683398	0.797909	0.827759	0.966387	0.978261	0.967089	0.981108		abc4	vacuolar phytochelatin and glutathione S-conjugate ABC family transmembrane transporter Abc4
SPAC30C2.02	0.931193	0.916031	0.968811	0.976103	1.08449	1.08157	1.0728	1.05601		mmd1	eIF-5A-deoxyhypusine hydroxylase
SPAC30C2.04	0.292553	0.211207	0.384449	0.438017	0.70438	0.751402	0.758148	0.771231		asc1	cofactor for cytoplasmic methionyl-and glutamyl-tRNA synthetases Asc1
SPAC30C2.05	0.720524	0.697417	0.789007	0.815567	0.955432	0.969945	0.927981	0.928488		erv14	cornichon family protein Erv14
SPAC30C2.06c	1.08333	0.857143	0.993976	1.05158	1.34061	1.3048	1.41843	1.4453		dml1	mitochondrial inheritance GTPase, tubulin-like
SPAC30C2.07	0.446309	0.448571	0.645412	0.69697	0.857923	0.86413	0.837209	0.82868		fnp1	folliculin-interacting protein, BFC/FNIP-Folliculin complex subunit subunit Fnp1
SPAC30C2.08	0.374532	0.35625	0.604839	0.643411	0.872077	0.920833	0.909686	0.886624			UPF0662 family conserved fungal protein
SPAC30D11.01c	0.657692	0.627389	0.672515	0.705094	0.78119	0.795648	0.824257	0.835772		gto2	extracellular alpha-glucosidase Gto2
SPAC30D11.02c	0.444444	0.446078	0.627151	0.652015	0.786951	0.805737	0.836028	0.833906			dubious
SPAC30D11.05	0.227273	0.223629	0.513672	0.535009	0.794753	0.849231	0.987915	0.944186		aps3	AP-3 adaptor complex subunit Aps3
SPAC30D11.06c	0.235556	0.231061	0.507772	0.540984	0.801105	0.841816	0.89857	0.89895		hfl1	organic solute transmembrane transporter
SPAC30D11.07	0.847328	0.831715	0.818722	0.829096	0.918534	0.87946	0.961506	0.918434		nth1	DNA endonuclease III
SPAC30D11.09	1.20379	1.14286	1	0.987879	0.978925	1.06632	1.06408	1.03888		cwf19	complexed with Cdc5 protein Cwf19
SPAC30D11.11	0.257463	0.194268	0.408638	0.450794	0.725105	0.772532	0.803714	0.799476		izh3	ER membrane Haemolysin-III family protein involved in zinc homeostasis Izh3
SPAC30D11.12	1.14667	0.905172	0.839506	0.851351	0.946515	0.972756	0.928375	0.919571		rpl3802	60S ribosomal protein L38
SPAC30D11.14c	0.563433	0.521994	0.643443	0.672152	0.773056	0.810667	0.872915	0.87841			KH domain RNA-binding protein, involved in splicing
SPAC31A2.02	0.734104	0.701357	0.773512	0.797468	0.929022	0.934681	0.927536	0.937135		trm112	eRF1 methyltransferase complex and tRNA (m2G10) methyltransferase complex regulatory subunit Trm112
SPAC31A2.09c	0.815789	0.75	0.857414	0.876812	1.0303	1.02446	1.0248	1.03294		apm4	AP-2 adaptor complex mu subunit Apm4
SPAC31A2.12	0.36	0.309091	0.538211	0.596006	0.853234	0.92112	0.933708	0.950166		rod1	arrestin family ubiquitin ligase substrate adaptor Rod1
SPAC31A2.14	0.363296	0.27476	0.524181	0.582202	0.819737	0.855808	0.865854	0.848301		bun107	WD repeat protein, human WDR48 family Bun107
SPAC31A2.15c	0.42723	0.424812	0.661738	0.719424	0.950949	1.03679	0.964286	0.951399		dcc1	Ctf18 RFC-like complex subunit Dcc1
SPAC31A2.16	0.586066	0.559603	0.717868	0.764095	0.977157	0.972739	0.965714	1.00704		gef2	RhoGEF Gef2
SPAC31F12.01	0.718861	0.693009	0.813099	0.858954	1.01556	0.530612	0.547482	0.551576		zds1	serine/threonine protein phosphatase PP2A regulatory subunit, Zds1
SPAC31G5.03	0.297468	0.201878	0.184783	0.235169	0.491863	0.55268	0.612281	0.623902		rps1101	40S ribosomal protein S11
SPAC31G5.04	0.530516	0.544402	0.722323	0.747405	0.938776	0.958519	0.937417	0.925099		lys12	homoisocitrate dehydrogenase Lys12
SPAC31G5.07	0.65	0.635542	0.796694	0.839172	0.995739	1.00708	1.00264	0.977333		dni1	tetraspan protein, claudin Dni1
SPAC31G5.09c	0.263158	0.190476	0.43554	0.491749	0.819383	0.868228	0.941176	0.943056		spk1	MAP kinase Spk1
SPAC31G5.10	0.218045	0.180428	0.44588	0.49313	0.752703	0.798649	0.837838	0.840358		eta2	RNA polymerase I termination factor, Myb family Eta2
SPAC31G5.14	0.51269	0.439024	0.521415	0.539146	0.727811	0.749254	0.714097	0.73212		gcv1	glycine cleavage complex subunit T, Gcv1
SPAC31G5.15	0.620805	0.554286	0.610596	0.649689	0.722615	0.749138	0.794399	0.790798		psd3	phosphatidylserine decarboxylase Psd3
SPAC31G5.17c	0.312741	0.334426	0.578176	0.610769	0.864865	0.902473	0.901809	0.886158		rps1001	40S ribosomal protein S10
SPAC31G5.18c	0.461538	0.422131	0.501613	0.53149	0.653445	0.638256	0.748705	0.772996		sde2	intron-specific pre-mRNA splicing-ubiquitin fusion protein Sde2
SPAC31G5.19	0.244186	0.216129	0.502513	0.535714	0.775112	0.764964	0.777305	0.783562		abo1	histone H3-H4 chaperone (ATP-dependent) Abo1
SPAC31G5.21	0.56391	0.572327	0.798361	0.833333	1.05764	1.07381	1.06827	1.05874			DUF1754 family, human FAM32A homolog, implicated in mRNA splicing or surveillance
SPAC323.01c	0.246914	0.147208	0.035	0.0417633	0.0121739	0.0207254	0.111285	0.125581		pos5	mitochondrial NADH kinase Pos5
SPAC323.03c	0.701493	0.684211	0.78125	0.802792	0.95584	0.963534	0.946451	0.934243		pex8	peroxisomal importomer complex subunit Pex8
SPAC323.04	0.523132	0.504323	0.684451	0.722304	0.907268	0.938619	0.902074	0.921084			mitochondrial ATPase
SPAC328.01c	0.290541	0.262248	0.611465	0.680124	1.00866	1.03258	1.05571	1.0643		msn5	karyopherin/importin beta family nuclear import/export signal receptor
SPAC328.02	1.19444	0.741379	0.892308	0.889952	1.20225	1.23704	1.3452	1.29831		dbl4	ubiquitin-protein ligase E3 involved in sporulation Dbl4
SPAC328.04	0.371134	0.359882	0.636364	0.69419	0.97541	0.994587	0.988462	1.00253		spg4	microtubule severing ATPase Spg4
SPAC328.05	0.218905	0.197581	0.438475	0.472222	0.670498	0.738786	0.725934	0.731243		hrb1	mRNA splicing surveillance factor, RNA-binding protein Hrb1
SPAC328.06	0.245734	0.247813	0.451662	0.502907	0.774108	0.773902	0.818294	0.811506		ubp2	ubiquitin C-terminal hydrolase Ubp2
SPAC328.07c	0.532847	0.537267	0.739414	0.766929	0.917143	0.917847	0.933884	0.907631		bsd1	human NEDD4 family-interacting protein ortholog Bsd1
SPAC328.09	0.402685	0.414286	0.652968	0.685131	0.948549	0.946891	0.962264	0.959509		odc1	mitochondrial carrier, 2-oxoadipate/2-oxoglutarate
SPAC32A11.01	0.448133	0.447183	0.623333	0.64455	0.810811	0.828205	0.845701	0.847751		mug8	DUF1708 (GAP) family conserved fungal protein, cell division site
SPAC32A11.02c	0.207965	0.140152	0.137615	0.157368	0.366	0.386719	0.545914	0.545681			DUF4449 family conserved fungal protein, involved in cell-cell communication in N. crassa, and negative regulation of mating in C. neoformans
SPAC32A11.03c	0.139241	0.0833333	0.0030722	0.0127119	0.166166	0.188643	0.317093	0.330599		phx1	DNA-binding transcription factor, stationary phase-specific Phx1
SPAC343.04c	0.420863	0.416413	0.648819	0.701674	0.898236	0.903743	0.889602	0.914465		gid7	GID complex WD repeat subunit Gid7
SPAC343.06c	0.847561	0.778846	0.839623	0.829861	0.958816	0.978535	0.970488	0.981027		pls1	mitochondrial phospholipid scramblase Pls1
SPAC343.07	0.638393	0.626812	0.776248	0.826016	1.0297	1.0374	1.0415	1.02717		mug28	RNA-binding protein Mug28, implicated in mRNA processing
SPAC343.09	0.542735	0.538462	0.696078	0.72082	0.938131	0.990991	0.969663	0.963293		ubx3	UBX domain protein Ubx3, Cdc48 cofactor
SPAC343.10	0.205323	0.13522	0.3408	0.389147	0.540984	0.557851	0.54345	0.549096		met11	methylenetetrahydrofolate reductase Met11
SPAC343.11c	0.745562	0.70283	0.860606	0.882353	1.06687	1.06138	1.08322	1.06032		msc1	Swr1 complex histone demethylase subunit Msc1
SPAC343.12	0.198157	0.168539	0.385093	0.416185	0.609533	0.648731	0.739691	0.744323		rds1	ferritin related conserved fungal protein
SPAC343.15	0.579336	0.556923	0.736156	0.796209	0.983607	1.00545	0.989861	0.9875		tit1	tRNA N6-adenosine-37 dimethylallyltransferase (tRNA isopentenyltransferase) Tit1
SPAC343.16	0.377926	0.418079	0.665639	0.728097	0.961326	0.990331	1.01467	1.01346		lys2	homoaconitate hydratase Lys2
SPAC343.18	0.46063	0.442308	0.569141	0.585106	0.699719	0.724907	0.788477	0.782575		rfp2	SUMO-targeted ubiquitin-protein ligase subunit Rfp2
SPAC343.19	0.344569	0.298817	0.50068	0.536269	0.678967	0.714022	0.798701	0.800643		lsb6	1-phosphatidylinositol 4-kinase, type II Lsb6
SPAC343.20	0.254902	0.245125	0.523126	0.564615	0.773504	0.774825	0.770667	0.78581			dubious
SPAC3A11.02	0.603175	0.591973	0.743711	0.793313	0.955043	0.956316	0.974586	0.974166		cps3	E3 ubiquitin ligase, makorin family
SPAC3A11.03	0.355212	0.319277	0.511561	0.535762	0.703109	0.733871	0.808929	0.82193		efm3	translation elongation factor EF2 methyltransferase Efm3
SPAC3A11.04	0.286364	0.190476	0.455017	0.520593	0.840456	0.912152	0.933784	0.916996		sei1	ER-associated lipid droplet biogenesis protein, seipin Sei1
SPAC3A11.05c	0.638743	0.624473	0.727768	0.761324	0.864431	0.901903	0.875	0.861518		kms1	meiotic spindle pole body KASH domain protein Kms1
SPAC3A11.06	0.166667	0.0955414	0.240915	0.26	0.467199	0.487532	0.646097	0.64059		mvp1	sorting nexin Mvp1
SPAC3A11.07	0.242152	0.164751	0.45776	0.496198	0.827759	0.86532	0.909233	0.911765		nde1	external mitochondrial NADH dehydrogenase (ubiquinone) Nde1/Nde2
SPAC3A11.08	1.08725	0.989247	1.12658	1.14663	1.30538	1.28753	1.32041	1.27634		cul4	CLRC complex subunit, cullin 4
SPAC3A11.09	0.49375	0.479893	0.666174	0.704776	0.854962	0.869289	0.8753	0.8707		sod22	plasma membrane sodium ion/proton antiporter Sod22
SPAC3A11.10c	0.458824	0.354839	0.628362	0.64823	0.883281	0.890909	0.998658	1.00786		dpe1	dipeptidyl peptidase, unknown specificity, implicated in glutathione metabolism
SPAC3A11.11c	0.387665	0.414894	0.692982	0.734007	0.973054	1.03982	1.00698	1.01989			oxidoreductase, implicated in vitamin metabolism, or cellular detoxification
SPAC3A11.13	0.386179	0.405316	0.677138	0.719864	1.01818	1.06269	1.03819	1.04809		pfd6	prefoldin subunit Pfd6
SPAC3A11.14c	0.315271	0.326271	0.621514	0.658491	0.947368	0.996743	1.0266	1.01527		pkl1	kinesin-14 family minus-end directed microtubule motor Pkl1
SPAC3A12.03c	0.363265	0.385417	0.591362	0.623234	0.840052	0.87163	0.924641	0.92619		meu34	ubiquitin-protein ligase E3 Meu34, human ZNRF3 homolog
SPAC3A12.06c	0.35461	0.349254	0.604101	0.671827	0.947651	0.950456	0.97546	0.993976			sodium/calcium exchanger
SPAC3A12.08	0.326984	0.326923	0.549107	0.604444	0.808367	0.811497	0.829517	0.823455			acyl-coenzyme A thioesterase
SPAC3A12.09c	0.238095	0.22291	0.50237	0.570348	0.840523	0.869792	0.930036	0.918886		ure4	urease accessory protein UreD
SPAC3A12.10	0.777143	0.745098	0.779798	0.813953	0.905738	0.875979	0.997616	0.995402		rpl2001	60S ribosomal protein L20A
SPAC3A12.13c	0.237864	0.14786	0.209016	0.231225	0.39523	0.436036	0.4701	0.461538		tif310	translation initiation factor eIF3j (p35)
SPAC3A12.17c	0.212121	0.157233	0.379705	0.431034	0.673759	0.716927	0.740988	0.750993		cys12	cysteine synthase-like protein Cys12
SPAC3C7.01c	0.368821	0.350318	0.615514	0.657556	0.854467	0.911594	0.896879	0.915209		sac12	inositol polyphosphate phosphatase
SPAC3C7.02c	0.230483	0.196262	0.435065	0.492284	0.755435	0.804677	0.827542	0.830334		pil2	meiotic eisosome BAR domain protein Pil2
SPAC3C7.03c	0.669065	0.575419	0.94	1	1.41139	1.50951	1.63425	1.58642		rad55	DNA recombination mediator, RecA family ATPase Rad55/Rhp55
SPAC3C7.05c	0.277992	0.269481	0.522766	0.577049	0.839181	0.880058	0.895461	0.911081		mug191	alpha-1,6- mannanase
SPAC3C7.06c	0.568182	0.54955	0.683012	0.695507	0.86295	0.907583	0.992972	1.00896		pit1	serine/threonine protein kinase, meiotic, STKc MAK-like Pit1
SPAC3C7.07c	0.443137	0.47138	0.64526	0.659389	0.854097	0.906109	0.899798	0.915408		ate1	arginine protein transferase Ate1
SPAC3C7.09	0.21645	0.113475	0.346221	0.4	0.679583	0.752672	0.787749	0.795714		set8	lysine methyltransferase Set8, unknown specificity, implicated in ribosome biogenesis or translation
SPAC3C7.10	0.261484	0.248538	0.432635	0.46657	0.667093	0.71224	0.709524	0.706444		pex13	peroxin 13
SPAC3C7.12	0.384906	0.365931	0.58427	0.636223	0.901186	0.904762	0.936451	0.940476		tip1	CLIP170 family protein Tip1
SPAC3C7.13c	0.695652	0.65343	0.693908	0.705718	0.831407	0.842952	0.931946	0.93131			glucose-6-phosphate 1-dehydrogenase
SPAC3C7.14c	0.24186	0.154676	0.392917	0.471452	0.759547	0.819484	0.866579	0.893281		obr1	NAD(P)H dehydrogenase (quinone)
SPAC3F10.02c	0.310606	0.317308	0.548287	0.593145	0.813893	0.828571	0.881398	0.866337		trk1	plasma membrane potassium ion transmembrane transporter Trk1
SPAC3F10.04	0.133721	0.0761905	0.321932	0.342256	0.580952	0.629085	0.693598	0.718182		gsa1	glutathione synthetase large and small subunit Gsa1
SPAC3F10.05c	0.259124	0.255319	0.531667	0.590615	0.832353	0.853372	0.870293	0.869081		mug113	GIY-YIGT nuclease superfamily protein
SPAC3F10.06c	0.5	0.479705	0.665	0.704293	0.932065	0.924303	0.901741	0.925337		rit1	initiator methionine tRNA 2'-O-ribosyl phosphate transferase
SPAC3F10.09	0.411523	0.444444	0.649671	0.693523	0.937417	0.986301	0.959658	0.963724		his6	1-(5-phosphoribosyl)-5-[(5-phosphoribosylamino) methylideneamino]imidazole-4-carboxamide isomerase His6
SPAC3F10.10c	0.553797	0.555858	0.701046	0.733045	0.872774	0.875158	0.845714	0.850797		map3	pheromone M-factor receptor Map3
SPAC3F10.11c	0.738532	0.734615	0.796552	0.813008	0.973856	0.972117	0.963004	0.952222		abc2	vacuolar phytochelatin and glutathione S-conjugate ABC family transmembrane transporter Abc2
SPAC3F10.12c	0.46063	0.436306	0.605697	0.654286	0.805464	0.829741	0.861629	0.870936			DNA-binding transcription factor
SPAC3F10.13	0.216828	0.146739	0.359091	0.399408	0.574271	0.598923	0.611182	0.579728		ucp6	UBA domain protein Ucp6
SPAC3F10.15c	0.698276	0.60479	0.697628	0.723214	0.793706	0.796193	0.821261	0.827877		spo12	Spo12 family nuclear protein
SPAC3F10.17	0.289655	0.258621	0.516355	0.534934	0.76378	0.802773	0.952191	0.94026		ltv1	ribosome biogenesis protein Ltv1
SPAC3F10.18c	0.154545	0.0805369	0.367713	0.426471	0.688822	0.707849	0.91276	0.950841		rpl4102	60S ribosomal protein L41
SPAC3G6.04	0.345133	0.355872	0.63773	0.679245	0.914392	0.963724	1.03928	1.03173		rnp24	RNA-binding protein Rnp24
SPAC3G6.05	0.2249	0.253378	0.504244	0.546798	0.815431	0.867188	0.854257	0.858586		mpv17	mitochondrial Mpv17/PMP22 family protein, implicated in transmembrane transport or organelle fission
SPAC3G6.06c	0.350649	0.357401	0.612648	0.645403	0.831058	0.835052	0.845411	0.825321		rad2	FEN-1 endonuclease Rad2
SPAC3G6.09c	0.341014	0.307692	0.472892	0.476454	0.63403	0.657699	0.747833	0.752664		tps2	trehalose-phosphate synthase Tps2
SPAC3G6.11	0.044586	0.0441176	0.230203	0.262522	0.482976	0.511222	0.599778	0.614286		chl1	ATP-dependent DNA helicase Chl1
SPAC3G6.13c	0.363636	0.362857	0.58179	0.620272	0.799191	0.805073	0.820876	0.802781		rpl4101	60S ribosomal protein L41
SPAC3G9.01	0.611111	0.541872	0.735294	0.794769	0.981132	1.0224	1.0755	1.0825		nsk1	Clp1-interacting, microtubule plus-end binding Nsk1
SPAC3G9.03	0.396226	0.323741	0.531172	0.565022	0.810985	0.860095	0.997211	1.0375		rpl2301	60S ribosomal protein L23
SPAC3G9.04	0.103896	0.0328638	0.138258	0.17265	0.379386	0.404588	0.525217	0.539966		ssu72	RNA polymerase II CTD phosphatase Ssu72
SPAC3G9.05	0.36039	0.367978	0.696141	0.721362	0.912676	0.917942	0.912	0.909449		spa2	polarisome scaffold protein Spa2
SPAC3G9.11c	0.37	0.16791	0.310881	0.358678	0.571623	0.576455	0.600737	0.602217		pdc201	pyruvate decarboxylase
SPAC3H1.03	0.330396	0.309353	0.55707	0.5939	0.812	0.828125	0.853333	0.862485		mug151	SAP30 binding protein ortholog
SPAC3H1.04c	0.842553	0.858238	0.851399	0.855263	0.918699	0.934389	0.964637	0.935798		mdm31	mitochondrial inner membrane protein Mdm31, mitochondrion inheritance factor, interacts with ERMES
SPAC3H1.05	0.41994	0.368831	0.507208	0.537332	0.703704	0.707254	0.819434	0.827011		ste24	ER membrane protease Ste24
SPAC3H1.06c	0.0550459	0.0178117	0.00125628	0.00476758	0.136245	0.142498	0.22882	0.241379			plasma membrane basic amino acid transmembrane transporter
SPAC3H1.07	0.290657	0.299712	0.566502	0.614634	0.788489	0.808845	0.794906	0.787402		aru1	arginase Aru1
SPAC3H1.08c	0.545082	0.510067	0.71615	0.756757	0.955585	1.00279	0.958281	0.945545			mitochondrial protein, implicated in regulation of proline metabolism (S. cerevisiae), and calcium import (human)
SPAC3H1.09c	0.579545	0.573248	0.74376	0.779904	0.912664	0.927007	0.927298	0.903138		avt3	vacuolar amino acid transmembrane transporter Avt3
SPAC3H1.10	0.316456	0.319559	0.526868	0.568069	0.774859	0.792672	0.910686	0.917335		pcs2	phytochelatin synthetase
SPAC3H1.12c	0.104072	0.0652174	0.240055	0.254476	0.399065	0.402685	0.539654	0.526863		snt2	Lid2 complex PHD finger subunit Snt2
SPAC3H1.13	0.166144	0.156593	0.391699	0.422983	0.634906	0.651079	0.753226	0.7688		ppk13	serine/threonine protein kinase Ppk13
SPAC3H1.14	0.510204	0.152778	0.285714	0.343137	0.583601	0.6336	0.726542	0.748318		gid4	GID complex subunit Gid4
SPAC3H5.04	0.613636	0.64127	0.730354	0.752907	0.877069	0.913043	0.910338	0.914376		aar2	U5 snRNP-associated protein Aar2
SPAC3H5.05c	0.41704	0.471264	0.731481	0.786232	1.02047	1.12171	1.09741	1.08996		rps1401	40S ribosomal protein S14
SPAC3H5.07	0.188192	0.188272	0.407463	0.463415	0.690733	0.702083	0.820561	0.830206		rpl702	60S ribosomal protein L7b
SPAC3H5.09c	0.562738	0.566775	0.776817	0.823129	0.99376	1.01256	0.986765	0.975398		hob2	ER-PM contact site phospholipid-binding protein Hob2
SPAC3H5.10	0.657895	0.348214	0.15	0.214545	0.471338	0.525806	0.528736	0.555241		rpl3202	60S ribosomal protein L32
SPAC3H5.12c	0.36087	0.308244	0.560137	0.605769	0.782871	0.790509	0.911765	0.917191		rpl501	60S ribosomal protein L5
SPAC3H8.02	0.870833	0.813149	0.73516	0.743185	0.803883	0.882061	0.880235	0.888106		csr102	sec14 cytosolic factor family, phospholipid-intermembrane transfer protein Csr102
SPAC3H8.03	0.831683	0.8	0.784854	0.813725	0.942683	0.929316	1.00639	0.99794		img2	mitochondrial ribosomal protein subunit L49
SPAC3H8.04	0.824176	0.701357	0.761302	0.789916	1.03187	1.09439	1.13129	1.12895			DUF4210 domain protein, human FAM214A ortholog, implicated in chromosome segregation
SPAC3H8.05c	1.51923	1.35878	1.19637	1.15176	1.24085	1.23292	1.23676	1.28372		mms1	Cul8-RING ubiquitin ligase complex WD repeat protein subunit Mms1
SPAC3H8.07c	0.413043	0.405018	0.551829	0.586305	0.748992	0.757517	0.861693	0.85962		pfd3	prefoldin subunit Pfd3
SPAC3H8.08c	0	0	0	0.00462963	0	0	0	0.00210305			DNA-binding transcription factor
SPAC3H8.09c	0.337748	0.207071	0.0843882	0.0910853	0.243056	0.283727	0.382843	0.39467		nab3	poly(A) binding protein Nab3
SPAC3H8.10	0.88412	0.857664	0.828054	0.803324	0.878004	0.892857	0.961265	0.957364		spo20	sec14 cytosolic factor family, phospholipid-intermembrane transfer protein Spo20/Sec14
SPAC458.02c	0.230769	0.203571	0.474245	0.542517	0.802432	0.878234	0.906977	0.920821			yeast Brf1 ortholog, implicated in mRNA localization, translation, mitosis, insertion into ER
SPAC458.04c	2.62069	2.01099	1.14578	1.15493	1.1435	1.17211	1.13375	1.12811		dli1	meiotic dynein intermediate light chain Dli1/Dil1
SPAC458.05	0.722488	0.727273	0.909664	0.944672	1.05935	1.08759	1.07388	1.07069		pik3	phosphatidylinositol 3-kinase Pik3
SPAC458.06	0.438298	0.43686	0.596125	0.618644	0.784615	0.814213	0.869641	0.883681		atg1803	autophagy associated WD repeat protein Atg18c
SPAC4A8.02c	0.180617	0.141818	0.19419	0.228814	0.431294	0.476285	0.670618	0.680743			conserved protein, UPF0047 family, implicated in thiamine or TPP metabolism
SPAC4A8.04	0.419795	0.408696	0.573554	0.612013	0.748485	0.753067	0.751092	0.755132		isp6	vacuolar serine protease Isp6
SPAC4A8.05c	0.244318	0.218182	0.503413	0.539557	0.679958	0.694141	0.794807	0.812656		myp2	myosin II heavy chain Myo3
SPAC4A8.06c	0.441176	0.452756	0.65096	0.672158	0.861438	0.87467	0.901891	0.900943			esterase/lipase, implicated in fatty acid biosynthetic process
SPAC4A8.07c	0.351111	0.187279	0.327273	0.380282	0.588846	0.627451	0.685851	0.666667		lcb4	sphingoid long chain base kinase
SPAC4A8.09c	0.0307692	0	0.0124224	0.0153257	0.210174	0.248357	0.438435	0.463849		cwf21	complexed with Cdc5 protein Cwf21
SPAC4A8.10	0.59589	0.520619	0.592871	0.625874	0.75528	0.776543	0.786251	0.772059		rog1	acylglycerol lipase
SPAC4A8.14	0.583673	0.558528	0.772563	0.8223	0.968153	0.551942	0.609916	0.604892			ribose-phosphate pyrophosphokinase
SPAC4C5.01	0.245455	0.185606	0.376471	0.396252	0.533389	0.54894	0.66471	0.679052		pud1	pseudouridine-5'-phosphatase Pud1
SPAC4C5.02c	0.229075	0.11828	0.307692	0.329463	0.523172	0.555218	0.685073	0.69602		ryh1	Rab family GTPase Ryh1
SPAC4C5.03	0.628319	0.480769	0.646341	0.667904	0.774118	0.765027	0.858845	0.85289			multispanning membrane protein, CTNS/PQ domain protein, implicated in transmembrane transport
SPAC4C5.04	0.885167	0.833992	1.02532	1.07516	1.22222	0.62512	0.61504	0.615523		rad31	SUMO activating enzyme E1-type Rad31
SPAC4D7.01c	0.540984	0.51	0.691781	0.72351	0.906117	0.936232	0.920912	0.932249		sec71	ArfGEF
SPAC4D7.02c	0.340102	0.318548	0.538088	0.546565	0.738895	0.742887	0.851439	0.850829		pgc1	phosphatidylglycerol phospholipase C Pgc1
SPAC4D7.03	0.675325	0.6	0.585612	0.57971	0.730539	0.721023	0.868529	0.880376		pop2	F-box/WD repeat protein Pop2
SPAC4D7.06c	0.626168	0.267974	0.0458015	0.026506	0.139918	0.143725	0.18618	0.202247		met8	siroheme synthase Met8
SPAC4D7.07c	0.325359	0.188755	0.395105	0.448845	0.69891	0.768156	0.797194	0.810845		csi2	mitotic chromosome segregation protein Csi2
SPAC4D7.10c	0.393939	0.172414	0	0.0118343	0.205405	0.21813	0.226776	0.224324		spt20	SAGA complex subunit Spt20
SPAC4D7.11	0.692029	0.698413	0.862647	0.89211	1.03736	1.05085	1.01213	1.03974		dsc4	Golgi Dsc E3 ligase complex subunit Dsc4
SPAC4F10.02	0.627027	0.515837	0.60469	0.620853	0.795181	0.797455	0.90293	0.911051		ape4	aspartyl metalloaminopeptidase Ape4
SPAC4F10.04	0.444444	0.425373	0.708661	0.728972	0.939799	0.976744	0.952816	0.974046		ypa1	serine/threonine protein phosphatase PP2A regulatory subunit, PTPA family Ypa1
SPAC4F10.05c	0.286458	0.255411	0.542929	0.591022	0.708625	0.731765	0.739726	0.720183		lip2	mitochondrial lipoate-protein ligase Lip2
SPAC4F10.06	0.452915	0.402985	0.602606	0.630862	0.885975	0.919192	1.12363	1.11467		bud22	ribosome small subunit biogenesis protein, BUD22 family
SPAC4F10.07c	0.868132	0.835616	0.861511	0.841751	0.953808	0.970767	0.968237	0.964744		atg13	autophagy associated protein Atg13
SPAC4F10.08	0.449782	0.439716	0.654237	0.694805	0.96037	1.00798	1.0619	1.05826		mug126	Schizosaccharomyces pombe specific protein
SPAC4F10.11	0.0634921	0.0178571	0.0363951	0.0490506	0.260407	0.28839	0.467318	0.496318		spn1	mitotic septin Spn1
SPAC4F10.13c	0.617886	0.59	0.806394	0.861646	1.05039	1.06897	1.03556	1.03628		mpd2	GYF domain protein
SPAC4F10.15c	0.907317	0.84898	1.03151	1.07114	1.2024	1.23785	1.2256	1.2128		wsp1	WASp homolog
SPAC4F10.16c	12.6	6.81818	1.46377	1.45395	1.2969	1.30389	1.15789	1.17112			plasma membrane phospholipid-translocating ATPase complex, ATPase subunit
SPAC4F10.17	0.05	0.00881057	0.104129	0.140234	0.380832	0.413709	0.646274	0.671772			plasma membrane and mitochondrial outer membrane, implicated in cell integrity signaling, conserved fungal protein
SPAC4F10.18	0.310861	0.33121	0.636861	0.663158	0.839024	0.864909	0.848819	0.835148		nup37	nucleoporin, WD repeat Nup37
SPAC4F10.19c	0.411017	0.369176	0.610701	0.676311	0.870662	0.894984	0.879765	0.90176		hit1	zf-HIT family C/D snoRNP assembly protein Hit1
SPAC4F10.20	0.530822	0.511494	0.721793	0.753709	0.868831	0.881378	0.901496	0.911692		grx1	glutaredoxin Grx1
SPAC4F8.01	0.14375	0.0871795	0.0197368	0.00833333	0.0641892	0.0884354	0.163807	0.168675		did4	ESCRT III complex subunit Did4
SPAC4F8.03	0.183673	0.134454	0.0393258	0.0616197	0.28869	0.314244	0.446133	0.465753		sdo1	SBDS family ribosome assembly protein Sdo1
SPAC4F8.08	0.520913	0.481707	0.632184	0.669811	0.798193	0.836529	0.90395	0.882662		mug114	Schizosaccharomyces pombe specific protein Mug114
SPAC4F8.10c	0.5875	0.569853	0.65745	0.65035	0.813677	0.847047	0.962248	0.952854		stg1	SM22/transgelin-like actin modulating protein Stg1
SPAC4F8.11	0.325926	0.308442	0.469636	0.489144	0.718635	0.761601	0.873028	0.881762		sea2	GATOR2-SEACAT complex WD repeat subunit Sea2
SPAC4F8.15	0.440141	0.434911	0.600271	0.60804	0.761644	0.776882	0.869397	0.859649		itr1	myo-inositol transmembrane transporter Itr1
SPAC4G8.04	0.277592	0.247093	0.435526	0.47198	0.635556	0.663503	0.78855	0.798794			RabGAP
SPAC4G8.05	0.371345	0.350649	0.515152	0.554054	0.713465	0.739096	0.830357	0.84966		ppk14	serine/threonine protein kinase Ppk14
SPAC4G8.06c	0.273632	0.265306	0.477966	0.506977	0.693785	0.701542	0.792543	0.783631		trm12	tRNA 4-demethylwyosine alpha-amino-alpha-carboxypropyltransferase Trm12
SPAC4G8.07c	0.0730337	0.0266667	0.217949	0.272575	0.512821	0.541975	0.820542	0.832969		trm2	tRNA (m5U54) methyltransferase Trm2
SPAC4G8.10	0.723926	0.63285	0.848739	0.889109	1.20344	1.25988	1.55143	1.59972		gos1	cis-Golgi v-SNARE Gos1
SPAC4G8.11c	0.216495	0.144068	0.0246679	0.0265487	0.00853485	0.0115108	0.0786207	0.097629		atp10	mitochondrial F1-FO ATP synthase chaperone, Atp10
SPAC4G8.13c	0.553299	0.532189	0.781676	0.847036	1.08104	1.10032	1.15974	1.14197		prz1	DNA-binding transcription factor, calcineurin responsive Prz1
SPAC4G9.02	0.453172	0.433071	0.578065	0.601918	0.746175	0.778073	0.827103	0.827875		rnh201	ribonuclease H2 complex subunit Rnh201
SPAC4G9.05	0	0	0	0	0	0.00104058	0.0196253	0.0343643		mpf1	cytoplasmic meiotic pumilio family RNA-binding protein Mpf1
SPAC4G9.06c	0.678161	0.64127	0.730882	0.736842	0.894616	0.897059	0.887295	0.89939		chz1	histone H2A-H2B dimer chaperone Chz1
SPAC4G9.09c	0.261538	0.159468	0.277147	0.318393	0.563014	0.632857	0.642951	0.662651		arg11	N-acetyl-gamma-glutamyl-phosphate reductase/acetylglutamate kinase
SPAC4G9.10	0.477032	0.478395	0.675851	0.703937	0.874116	0.879774	0.880759	0.88814		arg3	ornithine carbamoyltransferase Arg3
SPAC4G9.11c	0.2	0.137097	0.196043	0.244108	0.536685	0.608815	0.851117	0.856079		cmb1	mitochondrial transcription factor A, and genome packaging protein (TFAM ortholog)
SPAC4G9.12	0.668919	0.625698	0.722527	0.740458	0.813975	0.820072	0.86449	0.890763		idn1	gluconokinase
SPAC4G9.13c	1.40769	1.12921	0.988095	0.994465	0.978417	0.996479	1.0167	1.01144		vps26	retromer complex arrestin related endocytic adaptor subunit Vps26
SPAC4G9.14	0.77	0.778107	0.862166	0.864542	0.989701	1.01639	1.07244	1.07779		sym1	mitochondrial Mpv17/PMP22 family protein Sym1, implicated in transmembrane transport or organelle fission
SPAC4G9.16c	0.197368	0.138686	0.212524	0.242202	0.440439	0.48595	0.507553	0.505882		rpl901	60S ribosomal protein L9
SPAC4G9.19	0.48	0.502976	0.683881	0.714502	0.952756	0.944942	0.95255	0.944114			DNAJ domain protein DNAJB family
SPAC4G9.20c	0.628866	0.595166	0.652174	0.645862	0.78415	0.782477	0.790366	0.783784		ymc1	mitochondrial carrier, glycine
SPAC4H3.01	0.37234	0.399408	0.557692	0.564036	0.726654	0.76673	0.813545	0.821985			DNAJ domain protein Caj1/Djp1 type
SPAC4H3.02c	0.238739	0.184615	0.469697	0.528674	0.838658	0.899007	0.924499	0.931507		swc3	Swr1 complex histone chaperone module subunit Swc3
SPAC4H3.03c	0.811321	0.644231	0.592105	0.620955	0.717248	0.725225	0.823989	0.816438			glucan alpha-1,4-glucosidase
SPAC4H3.04c	0.276596	0.225694	0.542705	0.60906	0.894172	0.962675	0.968208	0.979351			MEMO1 family, human MEMO1 ortholog, ancient conserved protein, in some organisms this domain is present with ammecr1 which interacts with mediator complex and is implicated in transcription, implicated in signalling and localization to the plasma membrane
SPAC4H3.05	0.949438	0.835556	0.866071	0.873147	0.955189	0.957373	0.990844	0.999003		srs2	ATP-dependent DNA helicase, UvrD subfamily
SPAC4H3.06	0.413223	0.439863	0.657095	0.684641	0.888235	0.901034	0.855989	0.875497		rss1	heterochromatin adaptor for Prw1-Clr6
SPAC4H3.07c	0.625	0.507937	0.496633	0.495268	0.62624	0.641246	0.69	0.682498		rdl2	mitochondrial thiosulfate sulfurtransferase/rhodanese-like domain Rdl2
SPAC4H3.13	0.855263	0.819188	0.947269	0.969479	1.10314	1.10279	0.930876	1.09932		pcc1	EKC/KEOPS complex subunit Pcc1
SPAC4H3.14c	0.2	0.121528	0.173437	0.218796	0.486207	0.531492	0.754455	0.762136		rng8	contractile ring myosin V regulator Rng8
SPAC513.01c	0.358025	0.336735	0.586087	0.627677	0.819346	0.838527	0.843421	0.83162		eft201	translation elongation factor 2 (EF-2) Eft2,A
SPAC513.02	0.656085	0.610619	0.635484	0.68066	0.810398	0.824732	0.92404	0.938322			phosphoglycerate mutase/6-phosphofructo-2-kinase family
SPAC513.03	2.33333	0.166667	0.00598802	0	0.0263158	0.0389972	0.196262	0.23341		mfm2	M-factor precursor Mfm2
SPAC513.04	0.240385	0.0367647	0.104121	0.140594	0.399741	0.446335	0.633588	0.652643			Schizosaccharomyces pombe specific protein, implicated in mating
SPAC513.05	0.721154	0.703557	0.757366	0.774834	0.921493	0.923174	0.93505	0.932522		ams1	Class II alpha-mannosidase, subtype C, Ams1
SPAC513.06c	0.765487	0.748201	0.802405	0.815486	0.968011	0.949591	0.937733	0.937028		dhd1	D-xylose 1-dehydrogenase (NADP+)
SPAC513.07	0.526316	0.540856	0.702847	0.728814	0.982009	1.05844	0.970629	0.981664			methylglyoxyl reductase (NADPH-dependent)
SPAC521.02	0.376712	0.395349	0.616803	0.632296	0.872504	0.903177	0.921271	0.946207		wss1	DNA repair WLM domain metallopeptidase Wss1
SPAC521.03	0.267176	0.253165	0.51	0.566558	0.824305	0.850073	0.84153	0.867209			short chain dehydrogenase, human DHRS7 family
SPAC521.04c	0.472103	0.422222	0.629005	0.645008	0.876316	0.89433	0.937046	0.943305		sst1	vacuolar calcium transmembrane transporter
SPAC521.05	1.08633	0.971098	1.0181	1.00853	1.16139	1.20118	1.21087	1.20101		rps802	40S ribosomal protein S8
SPAC56E4.03	0.239669	0.202952	0.467128	0.490132	0.763014	0.793343	0.846541	0.852459			aromatic aminotransferase
SPAC56E4.06c	0.204861	0.194529	0.394074	0.447443	0.698679	0.739234	0.779082	0.778132		ggt2	glutathione gamma-glutamate hydrolase Ggt2
SPAC56F8.02	0.263736	0.223602	0.464115	0.515695	0.809775	0.857333	0.950633	0.920299		cmr2	Disco interacting protein family protein, implicated in acetyl-CoA metabolism and regulation of diacylglycerol lipid levels Cmr2
SPAC56F8.05c	0.192771	0.134868	0.366942	0.421553	0.621318	0.651195	0.673768	0.657333		mug64	Golgi BAR domain protein
SPAC56F8.06c	0.241509	0.166124	0.377483	0.406107	0.596447	0.627936	0.670429	0.697809		alg10	dolichyl-phosphate-glucose-glycolipid alpha-glucosyltransferase Alg10
SPAC56F8.09	0.378981	0.379213	0.583086	0.614424	0.85012	0.886336	0.892662	0.901316		rrp8	rRNA methyltransferase Rrp8
SPAC56F8.12	0.620939	0.598784	0.773554	0.811502	1.01892	0.994302	0.981183	0.988048			DUF2434 family conserved fungal multispanning membrane protein
SPAC56F8.14c	0.20614	0.153584	0.39899	0.458991	0.760112	0.842031	0.879265	0.886693		mug115	Schizosaccharomyces pombe specific protein Mug115
SPAC56F8.16	0.175373	0.18123	0.442649	0.472868	0.691176	0.717158	0.717364	0.727273		esc1	DNA-binding transcription factor, sexual differentiation inducing Esc1
SPAC57A10.03	0.409836	0.425656	0.613433	0.643875	0.856796	0.9	0.903189	0.895506		cyp1	cyclophilin family peptidyl-prolyl cis-trans isomerase Cyp1
SPAC57A10.04	0.583618	0.547486	0.652742	0.684864	0.783348	0.814617	0.868944	0.871042		mug10	meiotic Rho guanine nucleotide exchange factor
SPAC57A10.06	0.778547	0.732733	0.777305	0.73	0.847409	0.882459	0.877049	0.900641		mug15	Roadblock/LC7 domain superfamily protein Mug15
SPAC57A10.07	0.711268	0.590164	0.696154	0.693662	0.874229	0.915254	0.970864	0.996898			conserved membrane protein with Rossmann-like alpha/beta/alpha sandwich fold, conserved in fungi and protozoa
SPAC57A10.08c	0.246094	0.271565	0.513866	0.533965	0.761905	0.815407	0.80429	0.816			lipid particle hydrolase
SPAC57A10.09c	0.580189	0.513109	0.721631	0.776248	1.05159	1.06515	1.08646	1.08097		nhp6	HMG-box non-histone chromatin protein
SPAC57A10.10c	0.466102	0.464684	0.651163	0.675633	0.885204	0.903919	0.917355	0.925444		sla1	tRNA chaperone, La protein, Sla1
SPAC57A10.12c	0.216117	0.159021	0.330097	0.375194	0.639889	0.687243	0.708226	0.729974		ura3	mitochondrial dihydroorotate dehydrogenase Ura3
SPAC57A10.14	1.85	1.55303	1.08804	1.09128	1.13215	1.11367	1.15488	1.12921		sgf11	SAGA complex deubiquitinating submodule subunit Sgf11
SPAC57A7.04c	0.88806	0.821839	1.03675	1.10997	1.25104	1.28298	1.23729	1.22159		pabp	major poly(A) binding protein Pabp/Pab1
SPAC57A7.05	0.534653	0.518732	0.694815	0.723099	0.919054	0.921376	0.915525	0.9094			transmembrane protein, implicated in transmembrane transport or endocytosis
SPAC57A7.07c	0.185185	0.109434	0.0665499	0.10906	0.328691	0.372679	0.534799	0.543373		mht1	homocysteine methyltransferase Mht1
SPAC57A7.08	0.27381	0.279743	0.416159	0.467249	0.679707	0.717857	0.73141	0.732379		pzh1	serine/threonine protein phosphatase Pzh1
SPAC57A7.09	0.729469	0.751037	0.792388	0.805195	0.949109	0.989822	0.954545	0.97216		rnf13	ubiquitin-protein ligase E3, human RNF13 family homolog
SPAC57A7.13	0.143646	0.132743	0.394393	0.42732	0.7	0.743624	0.866588	0.894982		rbm10	RNA-binding protein Rbm10
SPAC589.02c	0.535294	0.495238	0.648897	0.667221	0.823261	0.847947	0.934411	0.941176		med13	mediator complex subunit Med13
SPAC589.03c	0.545788	0.490909	0.706897	0.738739	0.913771	0.941026	0.912888	0.923349		noc12	CCAAT-binding factor, Noc1 related
SPAC589.05c	0.208835	0.181818	0.476274	0.521739	0.786033	0.826347	0.873061	0.880342		qng1	tRNA queuosine nucleoside glycosylase Qng1
SPAC589.07c	0.782407	0.744361	0.830156	0.869421	0.98057	1.00127	0.992099	0.986502		atg1801	autophagy associated WD repeat protein Atg18a
SPAC589.08c	0.639576	0.631098	0.798701	0.838811	1.00418	1.00275	1.01806	1.01842		dam1	DASH complex subunit Dam1
SPAC589.09	0.962963	0.937063	0.891437	0.878963	0.978284	0.98831	1.00095	0.947511		csr101	sec14 cytosolic factor family, phospholipid-intermembrane transfer protein Csr1
SPAC589.10c	0.251029	0.142405	0.30597	0.352941	0.597274	0.648447	0.692932	0.703661		ubi5	ribosomal-ubiquitin fusion protein Ubi5
SPAC589.11	0.715847	0.597285	0.711397	0.725389	0.887097	0.865007	0.876063	0.881851		pth4	mitochondrial peptidyl tRNA hydrolase, stalled-ribosome rescue factor srRF1, Pth4
SPAC589.12	0.742616	0.708333	0.835052	0.887772	1.03782	1.03453	0.994994	0.990256		cwh43	glycosylceramide biosynthesis protein Cwh43
SPAC5D6.01	0.515695	0.485294	0.683012	0.730897	0.94835	0.945225	0.946237	0.975741		rps2202	40S ribosomal protein S15a
SPAC5D6.02c	1.05495	0.903361	0.830918	0.829912	0.883155	0.913085	0.951104	0.937403		mug165	Clr6 histone deacetylase complex subunit Mug165
SPAC5D6.04	0.259574	0.256944	0.486154	0.484892	0.680873	0.680808	0.775111	0.781995			auxin family transmembrane transporter
SPAC5D6.05	1.09474	0.866667	0.802998	0.816568	0.90653	0.887376	0.915551	0.904858		med18	mediator complex subunit Med18
SPAC5D6.06c	0.871921	0.807377	0.976	1.02161	1.16039	1.21922	1.16616	1.1994		alg14	UDP-N-acetylglucosamine transferase anchoring subunit Alg14
SPAC5D6.07c	0.190045	0.115242	0.179903	0.223622	0.514458	0.564692	0.778502	0.782284		pxa1	PXA domain protein Pxa1, implicated in vesicle-mediated transport
SPAC5D6.08c	0.342466	0.346269	0.585516	0.633531	0.894022	0.90566	0.929961	0.920308		mes1	meiotic APC inhibitor Mes1
SPAC5D6.09c	0.944882	0.661017	0.716446	0.712544	0.831828	0.866521	0.985689	1.00348		mug86	plasma membrane acetate transmembrane transporter
SPAC5D6.10c	0.294964	0.300578	0.485333	0.519846	0.714012	0.742029	0.813022	0.814262		mug116	dubious
SPAC5D6.13	0.521236	0.536508	0.665595	0.682443	0.89029	0.943445	0.946408	0.947608		gpp74	Golgi phosphoprotein 3 family Vps74
SPAC5H10.01	0.213904	0.140426	0.202268	0.260398	0.566618	0.592486	0.76964	0.781003		dgc1	mitochondrial D-glutamate cyclase Dgc1
SPAC5H10.02c	0.3361	0.211921	0.446078	0.521395	0.759036	0.811475	0.824121	0.84131		hsp3102	glyoxylase III Hsp3102
SPAC5H10.04	0.451923	0.437262	0.665461	0.697755	0.896024	0.97545	0.884726	0.896996			NADPH dehydrogenase, (Old yellow enzyme) involved in small alpha,beta-unsaturated carbonyl compounds
SPAC5H10.05c	0.234513	0.135036	0.396667	0.448276	0.720049	0.764706	0.889722	0.899044			FAD binding oxidoreductase, implicated in cellular detoxification
SPAC5H10.06c	0.763393	0.71223	0.758567	0.764368	0.871308	0.860302	0.914336	0.882452		adh4	mitochondrial alcohol dehydrogenase/NADH dehydrogenase Adh4
SPAC5H10.07	0.42562	0.438356	0.676871	0.718494	0.917847	0.955903	0.937008	0.941567			dubious
SPAC5H10.08c	0.748201	0.666667	0.742063	0.763941	0.906743	0.905634	0.873908	0.863804		pan6	pantoate-beta-alanine ligase
SPAC5H10.09c	0.133721	0.119266	0.395911	0.447735	0.73324	0.772049	0.932919	0.967581		ecm31	3-methyl-2-oxobutanoatehydroxymethyltransferase Ecm31
SPAC5H10.10	0.330961	0.327273	0.600332	0.639062	0.883523	0.935897	0.936828	0.938585			NADPH dehydrogenase, (Old yellow enzyme) involved in small alpha,beta-unsaturated carbonyl compounds
SPAC5H10.11	0.808081	0.764957	0.745223	0.749271	0.86261	0.8891	0.989336	0.983065		gmh1	alpha-1,2-galactosyltransferase Gmh1
SPAC5H10.12c	0.226244	0.10989	0.333333	0.40099	0.657754	0.700662	0.814095	0.827295		otg1	alpha-1,3-galactosyltransferase Otg1
SPAC5H10.13c	0.268868	0.127413	0.384342	0.452174	0.776957	0.818314	0.934722	0.938859		gmh2	alpha-1,2-galactosyltransferase Gmh2
SPAC607.02c	0.553488	0.532819	0.772455	0.801147	0.973451	0.953287	0.971761	0.945183			conserved nucleolar protein, human CCDC137 ortholog, implicated in rDNA metabolism or ribosome biogenesis
SPAC607.06c	0.547085	0.559259	0.714286	0.722309	0.901112	0.970475	0.948081	0.941176			metallopeptidase
SPAC607.07c	0.443878	0.275194	0.499109	0.551195	0.818851	0.847858	0.866852	0.869626			Schizosaccharomyces specific protein
SPAC607.08c	0.232432	0.207965	0.546371	0.590643	0.808081	0.836975	0.84019	0.81875		mil1	lipase/AP-1 adaptor complex binding protein Mil1
SPAC607.09c	0.192308	0.0947368	0.0664452	0.0752351	0.356784	0.356627	0.401361	0.39823		btn1	battenin CLN3 family protein
SPAC607.10	0.316206	0.281879	0.560261	0.594896	0.838621	0.872752	0.863696	0.873368		spo3	sporulation protein Spo3
SPAC630.04c	0.233766	0.203509	0.486179	0.526316	0.815927	0.843546	0.900238	0.894923			Schizosaccharomyces specific protein
SPAC630.05	0.463504	0.457576	0.661102	0.709836	0.860182	0.864536	0.860668	0.838849		gyp7	RabGAP Gyp7
SPAC630.06c	0.620968	0.551839	0.696682	0.735736	0.896933	0.934487	0.943567	0.946067		sni445	ribosome assembly factor Sni445
SPAC630.07c	1.13793	1.01562	0.83878	0.829659	0.907574	0.93121	0.941922	0.929387			GTPase superfamily protein, septin related
SPAC630.09c	0.701149	0.63285	0.73546	0.753108	0.961864	1.00283	0.989873	1.02171		mug58	GLYK family kinase of unknown specificity, implicated in nucleotide metabolism
SPAC630.10	0.430712	0.424149	0.602056	0.667626	0.827093	0.852876	0.88247	0.876862		bmt2	rRNA (adenine) methyltransferase activity Bmt2/human SAMTOR (S-adenosylmethionine sensor for the MTOR) ortholog
SPAC630.11	0.353535	0.356522	0.604069	0.669173	0.895238	0.927891	0.923984	0.963351		vps55	vacuolar sorting protein Vps55
SPAC630.13c	0.591623	0.585062	0.735751	0.748397	0.925714	0.957859	1.02587	1.02144		tsc2	Rheb GAP, tuberin Tsc2
SPAC630.14c	0.251232	0.1	0.239766	0.297753	0.528754	0.557325	0.657698	0.670165		tup12	transcriptional corepressor Tup12
SPAC630.15	0.362712	0.37069	0.626183	0.677469	0.941092	0.914566	0.952703	0.977992		mug177	Schizosaccharomyces pombe specific protein
SPAC631.01c	0.274419	0.198473	0.493601	0.538869	0.757716	0.799383	0.803519	0.802343		acp2	F-actin capping protein beta subunit Acp2
SPAC631.02	0.412371	0.441176	0.750567	0.81069	1.00203	1.01623	1.00765	1.00581		bdf2	BET family double bromodomain protein Bdf2
SPAC637.03	0.237374	0.146341	0.309125	0.37435	0.718608	0.790447	0.890332	0.910791			DUF1774 family multi-spanning conserved fungal membrane protein
SPAC637.06	0.401826	0.420635	0.674556	0.692308	0.99322	1.03723	1.0608	1.06656		gmh5	Golgi alpha-1,2-galactosyltransferase Gmh5
SPAC637.09	1.56364	1.3038	1.11498	1.1051	1.19919	1.25309	1.27652	1.26632		rex1	3'-5'- exoribonuclease Rex1
SPAC637.10c	0.57868	0.540773	0.757576	0.771689	0.957983	0.997868	0.99798	0.996		rpn10	19S proteasome regulatory subunit Rpn10
SPAC637.11	0.431818	0.396648	0.540659	0.570265	0.787597	0.844037	0.917511	0.938326		rpm2	mitochondrial ATP-dependent RNA helicase Rpm2
SPAC637.13c	0.308475	0.317003	0.572317	0.605381	0.798116	0.809272	0.799252	0.818408		slm1	phosphoinositide PI4,5P(2) binding protein Slm1
SPAC644.06c	0.304147	0.256917	0.483384	0.491477	0.668037	0.688442	0.727758	0.731473		cdr1	serine/threonine protein kinase (NIM1 family) Cdr1/Nim1
SPAC644.08	1.00952	0.915385	0.862124	0.872159	0.90691	0.875	0.96648	0.974704		utr4	methionine salvage haloacid dehalogenase-like hydrolase Utr4
SPAC644.09	0.448718	0.373786	0.639535	0.658802	0.820793	0.825166	0.864078	0.872162			pyridoxal phosphate homeostasis protein
SPAC644.11c	0.234742	0.101818	0.346359	0.417094	0.727685	0.800604	0.87642	0.897399		pkp1	mitochondrial pyruvate dehydrogenase (lipoamide) kinase Pkp1
SPAC644.13c	0.71875	0.709091	0.889925	0.904847	1.11022	1.18303	1.10665	1.12873		yip4	Rab GTPase binding protein Yip4
SPAC644.14c	0.775862	0.675862	0.905775	0.915014	1.26884	1.37076	1.435	1.43939		rad51	RecA family recombinase Rad51/Rhp51
SPAC644.15	0.260331	0.277397	0.548872	0.555957	0.787781	0.799043	0.808605	0.795287		rpp101	ribosomal protein P1 Rpp101
SPAC652.01	0.539568	0.537764	0.75	0.767101	0.92638	0.964687	0.957958	0.934911			BC10 family small membrane protein, unknown biological role, human BLCAP ortholog
SPAC664.01c	0.237931	0.227273	0.470779	0.522866	0.816107	0.869565	0.89335	0.887237		swi6	heterochromatin (HP1) family chromodomain protein Swi6
SPAC664.02c	0.545455	0.555556	0.827586	0.881497	1.17786	1.2523	1.27257	1.2534		arp8	Ino80 complex actin-like protein Arp8
SPAC664.04c	0.948905	0.892966	0.885222	0.892617	0.944981	0.914545	0.981526	0.979495		rps1602	40S ribosomal protein S16
SPAC664.07c	0.274678	0.286765	0.532609	0.597246	0.903817	0.989062	0.98415	0.989855		rad9	checkpoint clamp complex protein Rad9
SPAC664.10	0.369085	0.378453	0.636503	0.678886	0.92663	0.917755	0.926489	0.937659		klp2	kinesin-14 family minus-end directed microtubule motor Klp2
SPAC664.12c	0.689655	0.68	0.8	0.84219	1.00135	1.03932	1.00241	1.00954		sdh6	mitochondrial succinate dehydrogenase assembly factor, LYR family Sdh6
SPAC664.13	0.71223	0.640449	0.680147	0.676717	0.819369	0.831746	0.908451	0.898955			Schizosaccharomyces pombe specific protein
SPAC664.14	0.615741	0.610487	0.702703	0.695779	0.848765	0.873598	0.931065	0.943674		amt2	plasma membrane ammonium transmembrane transporter Amt2
SPAC664.15	0.364286	0.371601	0.619621	0.657238	0.796875	0.812596	0.785294	0.799107		mdv1	mitochondrial outer membrane fission complex, WD repeat subunit Mdv1
SPAC683.02c	0.309963	0.297735	0.488576	0.535461	0.666137	0.670347	0.706949	0.684993			zf-CCHC type zinc finger protein, human ZCCHC9 ortholog, implicated in mRNA splicing
SPAC683.03	0.391941	0.381818	0.638801	0.695988	0.934247	0.932432	0.943717	0.973545			Schizosaccharomyces pombe specific protein
SPAC688.03c	0.456221	0.445736	0.690519	0.740304	0.991489	0.979702	1.05357	1.08564			human AMMECR1 homolog
SPAC688.04c	0.526104	0.511706	0.697712	0.727412	0.905371	0.910448	0.917234	0.936146		gst3	glutathione S-transferase Gst3
SPAC688.06c	0.2249	0.161616	0.37291	0.415873	0.695035	0.761216	0.781671	0.782493		slx4	structure-specific endonuclease subunit Slx4
SPAC688.10	0.431373	0.433121	0.580357	0.614424	0.799373	0.835913	0.878245	0.884917		rev3	mitochondrial DNA polymerase, zeta catalytic subunit Rev3
SPAC688.12c	0.36715	0.262548	0.488812	0.564145	0.809079	0.870794	0.906921	0.909416			Schizosaccharomyces specific protein
SPAC688.13	0.4375	0.423077	0.618557	0.639866	0.800618	0.816233	0.812408	0.803468		scn3	TatD DNase family Scn1
SPAC688.14	0.310231	0.314448	0.532331	0.58237	0.812261	0.85958	0.840964	0.843301		set13	ribosome L32 lysine methyltransferase Set13
SPAC694.02	0.284247	0.29052	0.549921	0.565284	0.748684	0.769831	0.786358	0.796154			DEAD/DEAH box helicase, human DDL60 and DDL60L ortholog, implicated in mRNA degradation
SPAC694.03	0.341693	0.340153	0.575758	0.620112	0.81864	0.831683	0.839904	0.849821			nicotinamide-nucleotide adenylyltransferase
SPAC694.04c	0.930769	0.736196	0.77686	0.818182	0.979973	1.04313	1.17126	1.152			nuclear/mitochondrial metal-dependent protein hydrolase, human MYG1 ortholog
SPAC694.05c	0.0928962	0.0622222	0.323251	0.371278	0.626722	0.656376	0.927681	0.93309		rps2502	40S ribosomal protein S25
SPAC694.06c	0.538206	0.547337	0.721713	0.737151	0.902284	0.92711	0.880422	0.87921		mrc1	checkpoint signalling adaptor, claspin, Mrc1
SPAC6B12.02c	5.57143	5.42857	1.61364	1.59794	1.68531	1.71034	1.68293	1.74233		mus7	DNA repair protein Mus7/Mms22
SPAC6B12.03c	0.352459	0.386207	0.622222	0.647255	0.872372	0.901216	0.894964	0.890313		bit2	HbrB family protein involved in TOR signaling Bit2
SPAC6B12.04c	0.905512	0.81761	0.76938	0.771681	0.879953	0.894737	0.963214	0.963844			2-aminoadipate transaminase
SPAC6B12.05c	0.645669	0.60339	0.727422	0.78905	1	1.01788	1.02078	1.02979		ies2	Ino80 complex subunit Ies2
SPAC6B12.06c	0.400697	0.376812	0.616208	0.656805	0.863395	0.849802	0.860202	0.84807		rrg9	mitochondrial ribosome large subunit assembly protein Rrg9
SPAC6B12.07c	0.72956	0.668367	0.790196	0.803704	1.01642	1.03221	1.0678	1.05042		pqr1	ubiquitin-protein ligase E3, phosphate quantity regulator Pqr1/Spx1
SPAC6B12.08	0.606178	0.579805	0.785586	0.835979	1.0081	1.05324	1.0031	0.998433		epr1	Atg8-interacting ER-phagy receptor Epr1
SPAC6B12.09	0.672131	0.524096	0.682875	0.705769	0.849333	0.879265	0.948805	0.938753		trm10	tRNA m(1)G methyltransferase Trm10
SPAC6B12.12	0.269841	0.174888	0.0957447	0.124236	0.280763	0.302083	0.376884	0.385522		tom70	mitochondrial TOM complex targeting sequence receptor subunit Tom70
SPAC6B12.14c	0.247573	0.0984252	0.222597	0.273885	0.466907	0.501196	0.607676	0.59267			conserved eukaryotic protein, human HAPSTR1 ortholog, stress response protein
SPAC6B12.16	0.467681	0.43038	0.66242	0.712308	0.894466	0.91954	0.913043	0.897129		meu26	DUF4451 family conserved fungal protein
SPAC6C3.02c	0.498168	0.515528	0.713333	0.745484	0.926316	0.927928	0.948127	0.930636		mix17	mitochondrial CHCH domain protein Mix17
SPAC6C3.03c	0.258555	0.25	0.520701	0.564743	0.854195	0.885517	0.899355	0.877395			Schizosaccharomyces pombe specific protein
SPAC6C3.04	0.871795	0.831541	0.977358	1.03846	1.19472	1.21927	1.21336	1.20612		cit1	citrate synthase Cit1
SPAC6C3.05	0.354962	0.358491	0.593443	0.602484	0.796143	0.810321	0.803385	0.795306		meu43	Schizosaccharomyces specific protein Meu43
SPAC6C3.06c	0.766667	0.692607	0.867121	0.905145	1.06489	1.10579	1.10393	1.10694		neo1	Golgi membrane phospholipid translocase (flippase) Neo1
SPAC6C3.07	0.393939	0.274368	0.487097	0.538578	0.779463	0.831591	0.898876	0.904618		mug68	Schizosaccharomyces specific protein Mug68
SPAC6C3.08	0.5	0.489796	0.700229	0.715812	0.92769	0.937282	0.986777	0.985075		nas6	proteasome assembly chaperone, gankyrin
SPAC6F12.02	0.395939	0.390244	0.654917	0.668412	0.981429	1.01282	1.08355	1.07339		rst2	DNA-binding transcription factor, glucose starvation sensing, Rst2
SPAC6F12.03c	0.592179	0.525581	0.656371	0.674503	0.838068	0.857143	0.867081	0.86392		fsv1	endosomal t-SNARE Stx8
SPAC6F12.06	0.206522	0.144105	0.443992	0.482353	0.68123	0.699357	0.747415	0.733333		rdi1	Rho GDP dissociation inhibitor Rdi1
SPAC6F12.09	0.625	0.516129	0.748366	0.789644	1.18356	1.18256	1.25729	1.23575		rdp1	RNA-directed RNA polymerase (RDRC) Rdp1
SPAC6F12.12	0.198582	0.166667	0.42492	0.458647	0.774366	0.814077	0.836025	0.868286		par2	serine/threonine protein phosphatase PP2A regulatory subunit B-56 Par2
SPAC6F6.01	0.46831	0.467066	0.661891	0.69571	0.872821	0.897959	0.996248	0.989862		cch1	plasma membrane calcium ion import channel Cch1
SPAC6F6.02c	0.897143	0.815315	0.825933	0.846024	0.924279	0.928486	0.931633	0.929006		pof5	F-box protein Pof5
SPAC6F6.03c	0.511111	0.518405	0.773585	0.809603	0.95216	0.959815	0.986587	0.974702		nog2	ribosome export GTPase Nog2
SPAC6F6.04c	0.579767	0.562701	0.789916	0.816746	0.948824	0.978552	0.990716	0.968627			MFS superfamily, UNC-93 subfamily, transmembrane transporter
SPAC6F6.06c	0.587361	0.56231	0.74127	0.752656	0.909804	0.911425	0.90887	0.906475		rax2	cell polarity factor Rax2
SPAC6F6.09	1.21649	0.985401	0.964187	0.994751	1.118	1.09862	1.15523	1.15978		eaf6	Mst2/NuA4 histone acetyltransferase complex subunit Eaf6
SPAC6F6.11c	1.22222	1.0383	0.92953	0.911635	0.941059	0.941712	0.948916	0.964067			pyridoxine-pyridoxal-pyridoxamine kinase
SPAC6F6.12	0.68125	0.661692	0.889671	0.975057	1.17864	1.21344	1.20263	1.21092		atg24	autophagy associated PX/BAR domain sorting nexin Atg24
SPAC6F6.13c	0.53405	0.526786	0.647222	0.678571	0.852071	0.887463	0.9375	0.932937			Golgi localized AP-1 adaptor complex binding protein
SPAC6F6.17	0.948113	0.929961	0.874598	0.877061	0.94709	0.96054	0.990187	0.963781		rif1	telomere length regulator protein Rif1
SPAC6G10.02c	0.248276	0.269231	0.46238	0.488372	0.652845	0.684557	0.736111	0.742143		tea3	cell end marker Tea3
SPAC6G10.03c	0.576763	0.587838	0.738769	0.739748	0.916667	0.909091	0.91253	0.90684			lysophospholipid acyltransferase
SPAC6G10.06	0.405797	0.402899	0.544	0.562579	0.745042	0.784483	0.846025	0.860636		tda3	FAD-dependent oxidoreductase involved in late endosome to Golgi transport Tda3
SPAC6G10.08	0.612903	0.523077	0.748441	0.766734	0.884927	0.88746	0.889217	0.908683		idp1	isocitrate dehydrogenase Idp1
SPAC6G10.11c	0.623037	0.592275	0.708487	0.736475	0.887686	0.919028	0.906398	0.934368		ubi3	ribosomal-ubiquitin fusion protein Ubi3
SPAC6G10.12c	0.0232558	0	0	0	0.0018622	0.0331492	0.0878136	0.0949033		ace2	DNA-binding transcription factor Ace2
SPAC6G9.01c	0.411255	0.348123	0.554849	0.632558	0.898327	0.909444	0.939904	0.937352			DUF1764 family conserved eukaryotic protein, fungi, plants, apicomplexa
SPAC6G9.03c	1.56164	1.1165	0.779279	0.791667	0.887019	0.93537	0.9954	0.998209		rtt106	histone H3.3 H4 heterotetramer chaperone Rtt106
SPAC6G9.04	0.209677	0.108475	0.336617	0.371166	0.677112	0.730137	0.782383	0.780488		spo7	ArfGEF Spo7
SPAC6G9.05	0.140625	0.131507	0.408951	0.442857	0.73212	0.790301	0.82375	0.814907		pcd1	coenzyme A diphosphatase
SPAC6G9.08	0.665072	0.617761	0.715947	0.712074	0.863953	0.877828	0.909461	0.916335		ubp6	ubiquitin C-terminal hydrolase Ubp6
SPAC6G9.09c	0.650602	0.497674	0.605585	0.623418	0.74307	0.75355	0.832456	0.839041		rpl2401	60S ribosomal protein L24
SPAC6G9.10c	0.794521	0.824242	0.857791	0.862411	0.92585	0.946841	0.969905	0.977157		sen1	ATP-dependent 5' to 3' DNA/RNA helicase Sen1
SPAC6G9.12	0.878049	0.817308	0.888211	0.912713	1.07879	1.08395	1.08229	1.07661		cfr1	exomer complex BRCT domain subunit Cfr1/Chs5
SPAC6G9.13c	0.370748	0.375706	0.655436	0.688427	0.878788	0.911142	0.884058	0.894947		bqt1	bouquet formation protein Bqt1
SPAC6G9.14	0.028169	0.00558659	0	0	0.119138	0.14665	0.361656	0.391304		puf4	pumilio family RNA-binding protein Puf4
SPAC6G9.15c	0.494881	0.474138	0.696682	0.734756	0.901987	0.916667	0.904645	0.912883		ebp1	Ell binding protein Ebp1
SPAC6G9.16c	0.307087	0.311419	0.580592	0.609105	0.929752	0.958275	1.00648	1.00913		xrc4	XRCC4 nonhomologous end joining factor Xrc4
SPAC732.02c	0.325153	0.295567	0.570588	0.608775	0.804775	0.848485	0.87625	0.902864		fbp26	6-phosphofructo-2-kinase/fructose-2,6-bisphosphate 2-phosphatase
SPAC750.05c	0.371069	0.368421	0.558879	0.572414	0.714113	0.744379	0.818088	0.815895		ftm4	sub-telomeric 5Tm protein family Ftm4
SPAC750.06c	0.329502	0.333333	0.595638	0.648	0.925072	0.950796	0.975643	0.993094			S. pombe specific DUF999 family protein 4
SPAC750.08c	0.907407	0.758294	0.822581	0.848197	1.02266	1.03111	1.04465	1.06495			NAD-dependent malic enzyme (predicted), partial
SPAC767.01c	0.25641	0.278932	0.48	0.503526	0.690867	0.721957	0.720348	0.719697		vps1	dynamin family protein Vps1
SPAC7D4.02c	0.185053	0.172205	0.444265	0.485362	0.75657	0.812676	0.825397	0.828722		sfp47	Ubp4 interactor Sfp47
SPAC7D4.03c	0.649819	0.626543	0.683673	0.717483	0.782931	0.860153	0.86018	0.833583		ahk1	MAP kinase cascade scaffold protein Ahk1
SPAC7D4.04	0.762082	0.742138	0.965217	1.00509	1.17274	1.19646	1.17095	1.1503		atg11	autophagy associated protein kinase regulator Atg11
SPAC7D4.05	0.530201	0.259669	0.495108	0.540146	0.759134	0.815278	0.876979	0.889831			HAD superfamily hydrolase, unknown role
SPAC7D4.06c	1.09333	1.04737	0.927419	0.887273	0.952494	0.992982	1.02914	1.02208		alg3	dolichyl-P-Man:Man(5)GlcNAc(2)-PP-Dol alpha-1,3-mannosyltransferase Alg3
SPAC7D4.08	0.265766	0.141762	0.0158451	0.0151007	0.0389049	0.0613139	0.0823373	0.0948617			Schizosaccharomyces pombe specific protein
SPAC7D4.12c	0.205575	0.21988	0.524288	0.557508	0.780702	0.80659	0.811218	0.824268			plasma membrane ThrE amino acid transmembrane transporter family protein
SPAC7D4.13c	0.419811	0.413655	0.649225	0.672192	0.941272	0.965174	0.941088	0.92145			Schizosaccharomyces specific protein
SPAC7D4.14c	0.738095	0.710938	0.765812	0.799677	0.933498	0.944712	0.958203	0.962461		iss10	MTREC (exosome adaptor) complex proline-rich subunit Iss10/Pir1
SPAC806.03c	0.534247	0.511029	0.756228	0.803787	1.0355	1.05769	1.0535	1.06036		rps2601	40S ribosomal protein S26
SPAC806.04c	0.617647	0.565836	0.718802	0.759554	0.940568	0.985696	0.989399	0.976771		duf8901	cobalt/nickel-dependent phosphatase involved in cellular detoxification/metabolite repair Duf8901
SPAC806.07	0.795918	0.701987	0.765648	0.778636	0.860829	0.894323	0.872119	0.903012		ndk1	nucleoside diphosphate kinase Ndk1
SPAC806.08c	0.302817	0.301829	0.557692	0.584759	0.821127	0.836592	0.835106	0.853175		mod21	gamma tubulin complex GCP5 subunit Mod21
SPAC821.03c	0.630435	0.617414	0.673195	0.677677	0.803601	0.83657	0.886584	0.88		slf1	cell cortex node protein Slf1
SPAC821.04c	0.251029	0.231834	0.484429	0.515702	0.827327	0.845455	0.877493	0.896403		cid13	cytoplasmic poly(A) polymerase Cid13
SPAC821.05	0.547619	0.35533	0.547739	0.589552	0.745614	0.750533	0.740668	0.745098		tif308	translation initiation factor eIF3h (p40)
SPAC821.06	0.8	0.748201	0.823052	0.797235	0.954433	0.95778	0.913646	0.923239		spn2	mitotic and meiotic (sporulation) septin Spn2
SPAC821.07c	1.13913	0.972222	0.750988	0.768535	0.855491	0.864294	0.931559	0.947418		moc3	DNA-binding pioneer transcription factor Moc3
SPAC821.10c	0.211921	0.15736	0.282143	0.322742	0.498294	0.511501	0.563208	0.558011		sod1	cytosolic superoxide dismutase Sod1
SPAC821.11	0.39726	0.403409	0.625654	0.650754	0.770925	0.790646	0.790254	0.79089		pro1	gamma-glutamyl phosphate reductase Pro1
	0.44523	0.41194	0.612278	0.640432	0.915612	0.916216	0.924359	0.94852		tom6	mitochondrial TOM complex subunit Tom6
SPAC823.03	0.804348	0.686047	0.805031	0.821429	1.02427	1.0384	1.0312	1.06297		ppk15	serine/threonine protein kinase Ppk15
SPAC823.09c	0.269388	0.161512	0.319218	0.383886	0.614973	0.66985	0.723485	0.718078			threonine aspartase, involved in protein processing
SPAC823.10c	0.479452	0.462428	0.6688	0.694316	0.864358	0.846045	0.836022	0.851296		hem25	mitochondrial carrier, glycine and IPP transporter Hem25
SPAC823.11	0.635714	0.586826	0.663736	0.672691	0.783967	0.804718	0.84106	0.824223		sgp1	sphingosine-1-phosphate phosphatase Sgp1/Lcb3
SPAC823.13c	0.242424	0.194757	0.471698	0.50495	0.761216	0.784091	0.808367	0.809004		she9	mitochondrial inner membrane protein She9/Mdm33
SPAC823.14	0.279167	0.234657	0.512953	0.554817	0.897168	0.930576	0.94429	0.957064		ptf1	phosphoric monoester hydrolase Ptf1
SPAC823.15	0.280374	0.171206	0.248705	0.306189	0.503989	0.56	0.61596	0.62		ppa1	serine/threonine protein phosphatase PP2A catalytic subunit Ppa1
SPAC823.16c	0.354839	0.241158	0.467375	0.513709	0.75	0.841328	0.846323	0.849624		atg1802	autophagy associated WD repeat protein Atg18b
SPAC824.02	0.0833333	0	0	0	0.134855	0.152439	0.210526	0.214286		bst1	GPI inositol deacylase Bst1
SPAC824.03c	0.601562	0.592233	0.824723	0.856624	1.04553	0.497184	0.550347	0.547682			mitochondrial endonuclease family, related to holliday junction resolvases, implicated in DNA or tRNA metabolism
SPAC824.04	0.225664	0.15625	0.552	0.578154	0.993068	1.01377	1.07426	1.08099		swd22	mRNA cleavage and polyadenylation specificity factor complex, WD repeat subunit Swd22
SPAC824.05	0.921569	0.859438	1.02542	1.11828	1.23962	1.2552	1.25632	1.23381		vps16	HOPS/CORVET complex subunit Vps16
SPAC824.07	0.21374	0.190323	0.45937	0.49513	0.753957	0.772727	0.797063	0.814516		glo2	glyoxalase II
SPAC824.08	0.182131	0.154079	0.422371	0.459752	0.747851	0.806638	0.81586	0.833559		gda1	Golgi nucleoside-diphosphatase Gda1
SPAC824.09c	1.32479	1.14793	0.94501	0.925512	1.00908	1.03121	1.02924	1.01744		age1	GTPase activating protein Age1
SPAC869.01	0.558333	0.549828	0.624629	0.614227	0.736098	0.772222	0.830733	0.83056			hydrolase activity, implicated in cellular detoxification
SPAC869.02c	0.382671	0.407186	0.601538	0.635155	0.872423	0.889454	0.87052	0.882284		yhb1	nitric oxide dioxygenase Yhb1
SPAC869.03c	0.673759	0.594737	0.675472	0.685121	0.817156	0.839737	0.896768	0.929338			plasma membrane urea transmembrane transporter
SPAC869.04	0.19322	0.165663	0.435065	0.465944	0.750353	0.799427	0.817558	0.814966			formamidase-like protein, implicated in cellular detoxification
SPAC869.05c	0.340136	0.327536	0.604269	0.625966	0.915714	0.925714	0.943526	0.958621		sul2	plasma membrane sulfate transmembrane transporter Sul2
SPAC869.06c	1.12739	0.909091	0.784211	0.786992	0.849246	0.877789	0.933229	0.942792		hry1	HHE domain cation binding protein, implicated in the repair of iron-sulfur clusters damaged by oxidative and nitrosative stress
SPAC869.07c	2.25676	1.56604	0.988345	0.981366	1.03283	1.08095	1.11928	1.11401		mel1	alpha-galactosidase, melibiase
SPAC869.08	0.589431	0.535714	0.738617	0.781818	0.976454	1.02825	0.963568	0.992376		pcm2	protein-L-isoaspartate O-methyltransferase Pcm2
SPAC869.09	0.365079	0.288525	0.507837	0.555721	0.77125	0.803238	0.818599	0.826682			Con-6 family conserved fungal protein
SPAC869.10c	0.207048	0.0992647	0.338652	0.414384	0.71145	0.76876	0.829233	0.799716		put4	plasma membrane proline transmembrane transporter Put4
SPAC869.11	0.900943	0.825758	0.834109	0.833096	0.957143	0.959526	1.02634	1.02409		cat1	plasma membrane arginine/lysine amino acid transmembrane transporter Cat1
SPAC890.02c	0.9	0.847059	0.861538	0.85124	1.00549	1.02826	1.10787	1.10951		alp7	TACC protein Alp7
SPAC890.03	0.227564	0.194444	0.409786	0.449102	0.639946	0.641304	0.676316	0.658854		ppk16	serine/threonine protein kinase Ppk16
SPAC890.05	0.254545	0.171756	0.332054	0.398165	0.677578	0.734114	0.797753	0.77057		pxr1	ribosome biogenesis protein, G-patch domain, PINX1 family Pxr1
SPAC890.06	0.424658	0.351449	0.584936	0.621212	0.855294	0.899646	0.988554	0.984488		nup155	nucleoporin, WD repeat Nup155
SPAC890.07c	0.330855	0.315113	0.569079	0.62986	0.894231	0.91779	0.944444	0.961637		rmt1	type I protein arginine N-methyltransferase Rmt1
SPAC8C9.03	0.367188	0.278481	0.673591	0.712209	0.893939	0.90201	0.884793	0.854545		cgs1	cAMP-dependent protein kinase regulatory subunit Cgs1
SPAC8C9.04	0.236934	0.245614	0.512195	0.567652	0.770538	0.822695	0.821237	0.825737			Schizosaccharomyces specific disordered protein
SPAC8C9.05	0.371528	0.368571	0.507732	0.503676	0.666667	0.698261	0.781343	0.781831		dtd1	D-Tyr-tRNA deacylase Dtd1
SPAC8C9.06c	0.438202	0.450479	0.662587	0.703959	0.858044	0.858954	0.840841	0.861492		ppr4	mitochondrial PPR repeat protein, translation activator for Cox1 Ppr4
SPAC8C9.09c	0.972222	0.212766	0.0165975	0.019305	0.205202	0.233038	0.310705	0.306494		mug129	Schizosaccharomyces specific protein, probablt TPR domain protein Mug129
SPAC8C9.10c	47.5	11.4	1.71429	1.59596	1.52989	1.52618	1.5	1.45611		rrp14	ribosome biogenesis protein Rrp14
SPAC8C9.11	0.801653	0.80427	0.862969	0.851393	0.986634	1	0.973684	0.976344		fra2	iron-sensor Fra2
SPAC8C9.12c	1.39286	1.11818	0.793028	0.785029	0.874568	0.896781	0.986523	1.00891		mrs3	mitochondrial carrier, iron ion Mrs3
SPAC8C9.14	0.22449	0.132203	0.368078	0.409733	0.645161	0.672021	0.706535	0.729167		prr1	stress-responsive DNA-binding transcription factor Prr1
SPAC8C9.16c	0.350746	0.356688	0.618182	0.658228	0.90309	0.938571	0.952186	0.947651		oxr1	V-type ATPase inhibitor and disassembly protein in response to oxidative stress Oxr1
SPAC8C9.17c	1.0125	0.933673	1.09136	1.10624	1.32738	1.36531	1.39444	1.3211		spc34	DASH complex subunit Spc34
SPAC8C9.19	0.310976	0.183673	0.412742	0.486631	0.80787	0.817156	0.850649	0.892009		emr1	ERMES regulator Emr1
SPAC8E11.01c	0.40824	0.407051	0.628521	0.673077	0.83252	0.877966	0.843994	0.839063		inv2	invertase, beta-fructofuranosidase Inv2
SPAC8E11.02c	1.9661	1.67568	1.38258	1.3452	1.5927	1.62117	1.57778	1.58838		rad24	14-3-3 protein Rad24
SPAC8E11.03c	0.305699	0.225108	0.50469	0.536101	0.812112	0.837139	0.852857	0.875723		dmc1	RecA family ATPase Dmc1
SPAC8E11.04c	0.401294	0.381471	0.612626	0.675524	0.8933	0.903465	0.917346	0.904651		pah1	palmitoyl-(protein) hydrolase Pah1
SPAC8E11.05c	0.291667	0.32622	0.658621	0.709244	0.907378	0.964968	0.96189	0.936073			DUF5102 family, associated with clathrin coated vesicles
SPAC8E11.06	0.294479	0.233333	0.495622	0.53202	0.68931	0.700212	0.823529	0.838537			dubious
SPAC8E11.07c	0.272727	0.22807	0.450102	0.509766	0.722034	0.745	0.743671	0.744977		alp31	tubulin specific chaperone cofactor A, Alp31
SPAC8E11.10	0.195946	0.204023	0.426752	0.45122	0.623448	0.616531	0.617949	0.620076			mitochondrial oxidoreductase activity, acting on the CH-OH group of donors, NAD or NADP as acceptor, implicated in carbohydrate assimilation
SPAC8F11.02c	0.640212	0.591489	0.743982	0.76618	0.90925	0.911371	0.961722	0.983897		dph3	diphthamide biosynthesis protein Dph3
SPAC8F11.03	0.283019	0.175497	0.453355	0.480892	0.80536	0.835674	0.886059	0.905207		msh3	MutS protein homolog 3
SPAC8F11.05c	0.665254	0.664179	0.773196	0.790323	0.976808	1.00678	0.965895	0.970874		mug130	Schizosaccharomyces specific protein Mug130
SPAC8F11.08c	0.242718	0.151394	0.233221	0.268921	0.470291	0.498137	0.535794	0.532751			ER membrane associated esterase/lipase
SPAC8F11.10c	0.468992	0.415033	0.646865	0.680685	0.895753	0.904585	0.943991	0.928406		pvg1	Golgi pyruvyltransferase Pvg1
SPAC9.05	0.125	0.0811808	0.0747331	0.106529	0.330804	0.35188	0.410437	0.407407		fml1	ATP-dependent 3' to 5' DNA helicase, FANCM ortholog Fml1
SPAC9.06c	0.599222	0.547771	0.71248	0.75303	0.897304	0.890547	0.917676	0.902582		mta3	5'-methylthioribulose-1-phosphate dehydratase, adducin Mta3
SPAC9.07c	0.795812	0.760504	0.821239	0.839546	0.93599	0.923523	0.977918	0.943983			GTPase Obg family, involved in cytoplasmic translation Rbg1
SPAC9.08c	0.807692	0.771084	0.759016	0.778462	0.892708	0.884654	0.968511	0.976763			steroid reductase
SPAC9.10	0.202847	0.104294	0.346154	0.380178	0.69599	0.730366	0.782927	0.80049		thi9	plasma membrane thiamine/proton high affinity transmembrane transporter Thi9
SPAC9.11	0.308	0.343434	0.589701	0.624595	0.867044	0.95231	0.923077	0.927419			Schizosaccharomyces specific protein
SPAC9.12c	0.330909	0.303406	0.484685	0.535262	0.696398	0.363063	0.435814	0.424947		atp12	mitochondrial F1-FO ATP synthase chaperone Atp12
SPAC9.13c	1.10714	0.983871	0.998054	0.98741	1.11019	1.15782	1.19016	1.23404		cwf16	splicing factor Cwf16
SPAC922.03	0.194245	0.114286	0.358025	0.402662	0.686275	0.70901	0.760623	0.769671			D-cysteine desulfhydrase
SPAC922.04	0.0301205	0	0.0296684	0.0410742	0.222777	0.246641	0.411024	0.451982			gamma crystallin family protein
SPAC922.05c	0.201754	0.165493	0.448582	0.510169	0.794603	0.858877	0.858571	0.874294			MFS superfamily, UNC-93 subfamily, transmembrane transporter
SPAC922.06	0.0505618	0.0140845	0.119584	0.148734	0.367975	0.39605	0.591711	0.603611			estradiol 17-beta-dehydrogenase 8-related
SPAC922.07c	0.306011	0.145833	0.297723	0.357383	0.622909	0.670918	0.792947	0.798665		atd2	aldehyde dehydrogenase
SPAC926.02	0.419795	0.44058	0.682692	0.694228	0.867733	0.902695	0.873278	0.869806			TPR repeat protein
SPAC926.05c	0.709821	0.654275	0.740351	0.803361	0.967922	0.987483	0.975858	0.992337		dph4	diphthamide biosynthesis protein Dph4
SPAC926.06c	0.684211	0.688564	0.696535	0.675381	0.787402	0.806207	0.882055	0.874384			leucine-rich repeat protein, unknown role
SPAC926.07c	0.181102	0.16	0.451115	0.49513	0.792208	0.829197	0.865385	0.856753		dlc2	dynein light chain Dlc2
SPAC926.09c	0.225926	0.226115	0.532203	0.584814	0.867257	0.887262	0.9125	0.920168		fas1	fatty acid synthase beta subunit Fas1
SPAC959.04c	0.823077	0.755952	0.937656	1.05419	1.20717	1.27066	1.20583	1.2302		omh6	alpha-1,2-mannosyltransferase Omh6
SPAC959.05c	0.772152	0.663212	0.731225	0.75	0.872	0.895364	0.9124	0.902247		pdi4	ER membrane protein disulfide isomerase Pdi4
SPAC959.07	0.47644	0.46087	0.66065	0.63289	0.823171	0.856635	0.902208	0.895984		rps403	40S ribosomal protein S4
SPAC959.08	0.904255	0.737288	0.992832	1.01384	1.21978	1.24451	1.27919	1.25945		rpl2102	60S ribosomal protein L21
SPAC977.05c	0.311628	0.270677	0.485452	0.49435	0.654704	0.673893	0.854674	0.863426			Velum formation protein 1-like conserved fungal family
SPAC977.06	0.615819	0.6	0.752345	0.784314	0.965894	0.965563	1.01805	1.03329			S. pombe specific DUF999 family protein 3
SPAC977.10	0.429603	0.422961	0.660596	0.695024	0.873156	0.883481	0.857343	0.872011		nhe1	plasma membrane/prospore membrane sodium ion/proton antiporter Nhe1/Sod2
SPAC977.11	0.652	0.596721	0.802405	0.866328	1.03528	1.06843	1.0438	1.06845		fex1	plasma membrane fluoride export channel Fex1
SPAC977.14c	0.346667	0.166667	0.410678	0.460348	0.677746	0.727407	0.732165	0.734644			NADP-dependent aldo/keto reductase, unknown biological role, implicated in cellular detoxification
SPAC977.15	0.330986	0.295181	0.574434	0.602184	0.812849	0.838889	0.855808	0.848684			dienelactone hydrolase family, implicated in cellular detoxification
SPAC977.16c	0.871429	0.754011	0.757407	0.744147	0.847476	0.863542	0.940577	0.930864		dak2	dihydroxyacetone kinase Dak2
SPAC977.17	0.333333	0.255034	0.396761	0.414498	0.608434	0.617991	0.729704	0.731525		aqp1	plasma membrane aquaporin family transmembrane transporter, Aqp1
SPAC9E9.03	0.472103	0.510949	0.661616	0.696141	0.903005	0.937413	0.905303	0.899504		leu2	3-isopropylmalate dehydratase Leu2
SPAC9E9.05	0.649573	0.657244	0.780034	0.815832	0.953887	0.980132	0.976331	0.96564		sor1	sororin, WAPL antagonist Sor1
SPAC9E9.08	0.539062	0.523256	0.710177	0.749474	0.902402	0.914831	0.97389	0.974227		rad26	ATRIP, ATR checkpoint kinase regulatory subunit Rad26
SPAC9E9.09c	0.330097	0.212851	0.207469	0.253411	0.436762	0.454701	0.502431	0.506472		atd1	aldehyde dehydrogenase
SPAC9E9.10c	0.183857	0.174074	0.377622	0.400335	0.615708	0.613573	0.662745	0.654194		cbh1	CENP-B homolog Cbh1, domesticated transposable element
SPAC9E9.11	0.291667	0.216216	0.455	0.482258	0.694915	0.719772	0.743009	0.730667		plr1	pyridoxal reductase Plr1
SPAC9E9.12c	0.21028	0.15444	0.260714	0.33277	0.590379	0.622255	0.704514	0.694259		abc1	ABC transmembrane transporter Abc1/Ybt1
SPAC9E9.13	0.30566	0.297468	0.557025	0.592892	0.77147	0.79142	0.775482	0.77933		wos2	p23 homolog, Hsp90 co-chaperone Wos2
SPAC9E9.14	0.365079	0.182573	0.37931	0.432247	0.69774	0.74465	0.805412	0.818999		vps24	ESCRT III complex subunit Vps24
SPAC9E9.15	0.508772	0.505952	0.716129	0.760433	0.955617	0.956403	0.92327	0.929847			mitochondrial respiratory complex assembly protein
SPAC9G1.02	0.27551	0.263314	0.488722	0.507914	0.686324	0.695652	0.681922	0.68614		wis4	MAP kinase kinase kinase Wis4
SPAC9G1.03c	0.441176	0.364198	0.655172	0.653165	0.820359	0.850806	0.8663	0.896175		rpl3001	60S ribosomal protein L30
SPAC9G1.04	0.431624	0.389091	0.62087	0.684122	0.878477	0.916176	0.894809	0.901662		oxa101	mitochondrial inner membrane insertase Oxa101
SPAC9G1.05	0.571429	0.435484	0.531513	0.554286	0.720368	0.740944	0.902615	0.92328		aip1	actin binding WD repeat protein Aip1
SPAC9G1.06c	0.568047	0.539906	0.720559	0.756957	0.928571	0.970674	0.969536	0.967617		cyk3	Nebulin-family actin filament anchoring protein Cyk3
SPAC9G1.07	0.202586	0.184397	0.527434	0.565943	0.825633	0.855007	0.868946	0.891775			Schizosaccharomyces specific protein
SPAC9G1.08c	0.526923	0.458861	0.665064	0.716718	0.888446	0.899094	0.871084	0.887425		phi1	palmitoyl-(protein) hydrolase inactive protein Phi1
SPAC9G1.10c	0.186047	0.140777	0.41651	0.439502	0.686382	0.727642	0.847561	0.881563		inp53	inositol polyphosphate phosphatase Inp53
SPAC9G1.11c	0.701299	0.643836	0.854688	0.884956	0.980324	0.991972	0.984552	0.9826		spn4	mitotic septin Spn4
SPAC9G1.12	0.644928	0.549689	0.670866	0.70303	0.780384	0.844565	0.843407	0.821429		trm61	tRNA (m1A) methyltransferase complex catalytic subunit Trm61
SPACUNK12.02c	0.414747	0.410156	0.62697	0.666667	0.934959	0.965194	1.04899	1.03121		cmk1	calcium/calmodulin-dependent protein kinase Cmk1
SPACUNK4.07c	0.394737	0.405594	0.625887	0.65641	0.888379	0.924171	0.906205	0.912023		cta4	P-type ATPase family V, transmembrane protein dislocase Cta4
SPACUNK4.08	0.753425	0.743494	0.811744	0.807818	0.962264	0.932484	0.92381	0.937575		dpp2	dipeptidyl peptidase
SPACUNK4.09	0.313589	0.303571	0.563183	0.606414	0.839352	0.852871	0.903519	0.89821			methyltransferase with rhodanese domain, unknown specificity
SPACUNK4.10	0.734463	0.717593	0.758319	0.754443	0.884701	0.913525	0.967619	0.957249		gor1	glyoxylate reductase
SPACUNK4.11c	0.223577	0.166667	0.469012	0.495177	0.839031	0.866573	0.935271	0.954545		mpp6	nuclear exosome-associated RNA binding protein Mpp6
SPACUNK4.12c	0.619772	0.601881	0.766467	0.789625	0.989387	0.973193	0.927461	0.939583		iph1	insulinase pombe homologue 1
SPACUNK4.13c	0.217391	0.127036	0.36901	0.408815	0.703412	0.740209	0.81953	0.826467		ola2	Obg-like ATPase, human OLA1 ortholog, Ola2
SPACUNK4.14	0.279167	0.298969	0.50423	0.567213	0.766197	0.826866	0.781003	0.79443		mdb1	BRCT domain protein Mdb1
SPACUNK4.15	1.12195	0.919355	0.843823	0.879747	0.944293	0.948387	0.994595	0.996855			2',3'-cyclic-nucleotide 3'-phosphodiesterase
SPACUNK4.16c	0.365672	0.361564	0.616482	0.654021	1.00399	1.03259	1.11057	1.11405		tps3	alpha,alpha-trehalose-phosphate synthase
SPACUNK4.17	0.220472	0.126214	0.313629	0.367188	0.646175	0.703857	0.770914	0.78834			NAD binding dehydrogenase family protein, unknown biological role, implicated in beta glucosidase metabolic process
SPACUNK4.19	0.607438	0.575342	0.70607	0.771252	0.965834	0.982917	0.951749	0.967113		mug153	Schizosaccharomyces pombe specific protein
SPAP11E10.02c	0.680412	0.641243	0.717877	0.75	0.82948	0.845227	0.879167	0.880328		mam3	cell surface adhesion protein for conjugation Mam3
SPAP14E8.02	0.782609	0.732759	0.851504	0.871841	1.05105	1.06269	1.05866	1.02997		tos4	chromatin binding FHA domain protein Tos4
SPAP14E8.04	0.212766	0.140187	0.4128	0.455621	0.745407	0.78961	0.859241	0.867901		oma1	metallopeptidase Oma1
SPAP14E8.05c	0.589354	0.58125	0.785714	0.815705	1.00432	1.02011	1.03724	1.01526			mitochondrial protoporphyrinogen IX import factor, TMEM14 family
SPAP27G11.02	0.217949	0.00854701	0.0236052	0.0349515	0.224374	0.255435	0.430638	0.45477		mgr3	mitochondrial inner membrane i-AAA protease complex TPR repeat subunit Mgr3
SPAP27G11.05c	0.957576	0.861244	1.01613	1.05593	1.19112	1.21961	1.21111	1.18033		vps41	HOPS complex subunit Vps41
SPAP27G11.06c	0.488889	0.479705	0.765873	0.802789	0.992687	0.959927	0.987478	0.99292		vas2	AP-1 adaptor complex sigma subunit Aps1
SPAP27G11.07c	0.474227	0.464072	0.701987	0.740032	0.917526	0.914706	0.912306	0.909859		bud32	EKC/KEOPS complex associated ATPase Bud32
SPAP27G11.08c	0.429752	0.430556	0.659284	0.665033	0.85879	0.871429	0.852744	0.85639		meu32	meiosis-specific with OB domain-containing protein, human MEIOB ortholog, Meu32
SPAP27G11.10c	0.498195	0.515244	0.752492	0.782114	0.954955	0.972603	0.968162	0.950867		nup184	nucleoporin Nup184
SPAP27G11.12	0.3	0.236842	0.469622	0.510938	0.72027	0.75848	0.753998	0.74557		hid3	HID1 domain-containing protein, Hid3
SPAP27G11.15	0.58871	0.561873	0.783831	0.843911	1.02041	0.576153	0.596831	0.596444		slx1	structure-specific endonuclease catalytic subunit Slx1
SPAP27G11.16	0.198758	0.127962	0.379249	0.411074	0.629717	0.617813	0.700803	0.728543			dubious, TSS is downstream of MET, relates to 5'UTR of adjacent gene
SPAP32A8.02	0.266667	0.197861	0.469307	0.52037	0.683155	0.737467	0.801909	0.791183			xylose and arabinose reductase
SPAP32A8.03c	0.302239	0.28254	0.550794	0.581679	0.890933	0.93342	0.955206	0.97343		bop1	ubiquitin-protein ligase E3, human RNF126 ortholog
SPAP7G5.03	0.783088	0.696774	0.722841	0.759211	0.807864	0.834211	0.88774	0.876978		prm1	plasma membrane fusion protein Prm1
SPAP7G5.04c	0.420354	0.462094	0.675862	0.708609	0.907895	0.920354	0.919444	0.910615		lys1	aminoadipate-semialdehyde dehydrogenase
SPAP7G5.05	0.659864	0.575269	0.679389	0.707826	0.843641	0.881257	0.926972	0.929725		rpl1002	60S ribosomal protein L10
SPAP8A3.02c	0.918699	0.853147	0.75142	0.792781	0.841549	0.838875	0.912518	0.908587		ofd2	histone H2A dioxygenase Ofd2
SPAP8A3.03	0.477778	0.473684	0.672668	0.724919	0.902299	0.907914	0.887381	0.88785		zip3	ER zinc exporter, ZIP family Zip3
SPAP8A3.04c	0.340824	0.369427	0.605769	0.630031	0.86221	0.937151	0.929688	0.930052		hsp9	plasma membrane heat shock protein Hsp9
SPAP8A3.05	0.261803	0.252669	0.473404	0.511226	0.687311	0.683507	0.712251	0.680224		ski7	Ski complex/exosome interacting GTPase Ski7
SPAP8A3.12c	0.305556	0.313208	0.528642	0.527356	0.680226	0.721591	0.741617	0.745155		tpp2	tripeptidyl-peptidase II Tpp2, implicated in protein maturation, or protein catabolic process
SPAP8A3.13c	0.308017	0.31338	0.588441	0.65353	1.00581	1.07965	1.16942	1.17337		gid10	GID complex subunit Gid10
SPAP8A3.14c	0.157088	0.150641	0.428805	0.468085	0.663146	0.683915	0.861648	0.877612		sls1	mitochondrial translational activator Sls1
SPAPB17E12.02	0.366492	0.308017	0.485623	0.513788	0.641563	0.659381	0.774413	0.780488		yip12	SMN complex subunit Yip12/Gem2
SPAPB17E12.03	0.801205	0.691943	0.75534	0.813309	0.986376	1.02699	1.09822	1.08751		pex12	peroxisomal ubiquitin-protein ligase E3 Pex12
SPAPB17E12.04c	0.436782	0.405941	0.687389	0.706177	0.913161	0.934811	1.01324	1.0237		csn2	COP9/signalosome complex subunit Csn2
SPAPB17E12.05	0.101382	0.0566038	0.327273	0.374031	0.662162	0.673203	0.754947	0.771341		rpl3703	60S ribosomal protein L37
SPAPB17E12.08	0.0891473	0.0846906	0.348259	0.379786	0.607868	0.648649	0.690338	0.707944		eos1	N-glycosylation protein Eos1
SPAPB17E12.12c	0.392617	0.363889	0.564802	0.606178	0.855072	0.869121	0.959813	0.955679		mrx21	mitochondrial carrier, 3'-phosphoadenosine 5'-phosphosulfate/ 5'-adenylyl sulfate Mrx21
SPAPB17E12.14c	0.407018	0.364706	0.566761	0.620643	0.846895	0.866249	0.933649	0.94826			6-phosphofructo-2-kinase
SPAPB18E9.04c	0.669565	0.622378	0.745543	0.778116	0.961259	0.973903	0.976571	0.989362			Schizosaccharomyces pombe specific cell surface glycoprotein
SPAPB1A10.03	0.244898	0.202797	0.478705	0.517073	0.772664	0.806897	0.851562	0.832051		nxt1	mRNA export receptor Nxt1
SPAPB1A10.05	0.166667	0.12782	0.409949	0.457516	0.745924	0.790604	0.946584	0.955314			Schizosaccharomyces specific protein
SPAPB1A10.07c	0.583916	0.565714	0.706134	0.781997	0.95439	0.97931	0.974227	0.985492			phospholipid scramblase
SPAPB1A10.08	0.201878	0.0570342	0.286859	0.320669	0.518307	0.545251	0.641642	0.653242			conserved fungal protein
SPAPB1A10.09	13.3333	7	0.69084	0.714754	0.767103	0.79473	0.880717	0.901877		ase1	antiparallel microtubule cross-linking factor Ase1
SPAPB1A10.10c	0.429091	0.342857	0.551562	0.596702	0.817232	0.855072	0.847073	0.84323		ypt71	GTPase Ypt71
SPAPB1A10.13	0.406716	0.407524	0.634146	0.672552	0.838428	0.864583	0.852113	0.848189			Schizosaccharomyces specific protein
SPAPB1A10.14	0.262712	0.234483	0.468591	0.533442	0.752011	0.801619	0.835178	0.81362		pof15	F-box protein Pof15
SPAPB1A10.15	1.07692	1.04902	0.861888	0.892739	0.902141	0.917495	0.954005	0.940902		arv1	Arv1-like family protein Arv1, implicated in sterol metabolism, or GPI biosynthesis
SPAPB1A11.01	0.588652	0.593272	0.731298	0.748529	0.908302	0.920635	0.895556	0.894794		mfc1	prospore membrane copper transmembrane transporter Mfc1
SPAPB1A11.02	0.515789	0.523952	0.714968	0.756881	0.92028	0.941341	0.928947	0.923984			sterol esterase/lipase implicated in lipid catabolism or detoxification
SPAPB1A11.03	0.462406	0.477707	0.673913	0.705438	0.88589	0.908521	0.965721	0.955347			FMN-dependent alpha-hydroxy acid dehydrogenase, probable lactate dehydrogenase
SPAPB1A11.04c	0.223938	0.222222	0.529915	0.55719	0.796586	0.805049	0.837027	0.838961		mca1	DNA-binding transcription factor, zf-fungal binuclear cluster type, meiosis-specific copper activator, Mca1
SPAPB1E7.02c	0.169231	0.0952381	0	0	0.164319	0.177885	0.203704	0.195349		mcl1	DNA polymerase alpha accessory factor Mcl1
SPAPB1E7.04c	0.196	0.168919	0.4494	0.492659	0.769671	0.82055	0.873813	0.884718		cts2	chitinase-like protein Cts2
SPAPB1E7.05	0.689119	0.657025	0.77551	0.83213	1.0279	1.04076	1.07407	1.05533		gde1	glycerophosphoryl diester phosphodiesterase Gde1
SPAPB1E7.06c	0.681319	0.53913	0.949807	1.05882	1.3375	1.39062	1.40233	1.41964		eme1	Holliday junction resolvase subunit Eme1
SPAPB1E7.07	0.543478	0.515419	0.672222	0.710801	0.862667	0.875497	0.902728	0.917355		glt1	glutamate synthase (GOGAT) Glt1
SPAPB1E7.08c	0.324528	0.320513	0.569282	0.622764	0.841069	0.88826	0.895833	0.889896			transmembrane transporter
SPAPB1E7.12	1.08029	1	0.910088	0.871345	0.943878	0.971864	1.01736	1.03839		rps602	40S ribosomal protein S6
SPAPB21F2.02	0.557252	0.33125	0.678218	0.752427	1.07839	1.17257	1.18008	1.21118		dop1	Dopey family protein Dop1
SPAPB24D3.01	0.685921	0.658385	0.767913	0.783582	0.931288	0.930205	0.910695	0.923588		toe3	DNA-binding transcription factor
SPAPB24D3.02c	0.461929	0.405983	0.631387	0.654362	0.851007	0.90175	0.917375	0.902468			amino acid/polyamine family transmembrane transporter
SPAPB24D3.03	0.334821	0.220217	0.427136	0.489567	0.773973	0.846373	0.885417	0.877604		agm2	agmatinase 2, Agm2
SPAPB24D3.04c	0.694805	0.690355	0.695035	0.722314	0.847568	0.853556	0.928139	0.924448		mag1	DNA-3-methyladenine glycosylase Mag1
SPAPB24D3.07c	0.243028	0.226974	0.472727	0.538583	0.835165	0.86722	0.934194	0.926546			glycosyl hydrolase (predicted by Pfam-N)
SPAPB24D3.08c	0.509728	0.477419	0.680713	0.711246	0.944872	0.969504	0.972286	0.977933			NADP-dependent oxidoreductase, implicated in cellular detoxification
SPAPB24D3.09c	0.712766	0.672199	0.742609	0.772425	0.887237	0.942821	0.914254	0.886937		pdr1	ABC transmembrane transporter Pdr1
SPAPB24D3.10c	0.453532	0.456592	0.642623	0.667188	0.888435	0.914718	0.912214	0.91199		agl1	maltose alpha-glucosidase Agl1
SPAPB2B4.03	0.855346	0.778846	0.827138	0.81742	0.924419	0.918436	0.964286	0.965517		cig2	G1/S-specific B-type cyclin Cig2
SPAPB2B4.04c	0.845638	0.748744	0.749064	0.720268	0.822024	0.872881	0.871749	0.894737		pmc1	plasma membrane P-type ATPase, calcium transporting, P2 type, Pmc1
SPAPB2B4.06	0.93662	0.748718	0.745201	0.737757	0.804642	0.8	0.865039	0.862595			acyl-coenzyme A thioesterase
SPAPB2B4.07	0.385475	0.374449	0.60708	0.639456	0.850843	1.74613	1.56023	1.57483			ubiquitin family protein, human UBTD1 homolog
SPAPB2C8.01	0.209677	0.136808	0.335494	0.384733	0.640687	0.697613	0.762797	0.772327		pfl10	cell surface glycoprotein, adhesion molecule Pfl10
SPAPB8E5.02c	0.784038	0.723485	0.715774	0.727147	0.858382	0.876764	0.922518	0.924171		rpn502	19S proteasome regulatory subunit Rpn502
SPAPB8E5.03	0.30303	0.295597	0.542188	0.579353	0.796272	0.845722	0.800248	0.812887		mae1	plasma membrane malate/succinate:proton symporter Mae1
SPAPB8E5.04c	0.359477	0.211823	0.227545	0.289963	0.535552	0.580981	0.685315	0.692958		npc2	Niemann-Pick disease type C2 protein hE1 homolog Npc2
SPAPB8E5.05	0.456621	0.442308	0.5952	0.614568	0.754484	0.762987	0.789474	0.7924		mfm1	M-factor precursor Mfm1
SPAPB8E5.06c	0.181818	0.120332	0.0605042	0.0821705	0.287554	0.313542	0.525068	0.533214		rpl302	60S ribosomal protein L3
SPAPB8E5.08	0.285088	0.133333	0.337861	0.394184	0.635983	0.725714	0.733681	0.744819			dubious
SPAPB8E5.10	0.478495	0.361502	0.551859	0.588561	0.814371	0.854489	0.843621	0.848238		min8	mitochondrial respiratory complex/ATP synthase complex assembly protein Min8/Mra1
SPAPJ691.02	0.379032	0.400662	0.635607	0.689034	0.919034	0.96807	0.966125	0.959459		moh1	yippee-like protein, Moh1
SPAPJ691.03	0.579832	0.549153	0.641902	0.669377	0.792453	0.827756	0.867303	0.854592		mic10	MICOS complex subunit Mic10
SPAPJ695.01c	0.352174	0.393617	0.626998	0.680672	0.922734	1.00455	0.962656	0.970954			S. pombe specific UPF0321 family protein 3
SPAPJ696.01c	0.261905	0.148325	0.386892	0.42998	0.752122	0.794362	0.961059	0.970126		vps17	retromer complex subunit Vps17
SPAPJ696.02	0.28	0.212329	0.487342	0.529981	0.681481	0.708937	0.786495	0.803729		lsb4	actin cortical patch component Lsb4
SPAPJ698.02c	0.521472	0.251282	0.507317	0.5553	0.794626	0.849609	0.884892	0.893428		rps002	40S ribosomal protein S0B
SPAPJ760.02c	0.290598	0.291367	0.569149	0.616438	0.893778	0.981102	0.957416	0.964132		abp1	cofilin/tropomyosin family, drebrin ortholog Abp1
SPAPJ760.03c	0.90625	0.830918	0.871595	0.888686	1.033	1.04085	1.02296	1.01995		adg1	Schizosaccharomyces specific protein Adg1
SPAPYUG7.02c	0.368613	0.399371	0.681667	0.729858	1.05628	1.0949	1.10963	1.1012		sin1	MAP kinase and TOR substrate adaptor Sin1
SPAPYUG7.03c	0.210366	0.221649	0.525641	0.570461	0.747909	0.799523	0.81278	0.816349		mid2	anillin-related medial ring protein Mid2
SPAPYUG7.04c	0.232704	0.125604	0.0297952	0.0494881	0.231651	0.260918	0.456274	0.477819		rpb9	DNA-directed RNA polymerase II complex TFIIS subunit Rpb9
SPAPYUG7.06	0.741784	0.667939	0.781086	0.817717	0.987395	1.00139	1.00128	0.998741		sdu1	PPPDE peptidase family deubiquitinase/desumoylase Sdu1
SPAPYUK71.03c	0.388889	0.243902	0.389831	0.417769	0.606539	0.646355	0.848877	0.863521		tcb3	tricalbin, C2 domain protein (phospholipid binding) ER-plasma membrane tethering protein Tcb3
SPBC106.01	0.301887	0.238579	0.457547	0.489703	0.674897	0.691684	0.712245	0.726358		mph1	dual specificity protein kinase Mph1
SPBC106.02c	0.0352113	0	0	0	0	0.00127226	0.00225734	0.0010846		srx1	sulfiredoxin
SPBC106.03	0.340502	0.332317	0.575277	0.628399	0.854139	0.908245	0.899752	0.888206			mitochondrial short chain dehydrogenase, implicated in lipid metabolism
SPBC106.04	0.0633803	0.0166667	0.0743405	0.106481	0.261036	0.269581	0.337391	0.328205		ada1	adenosine deaminase Ada1
SPBC106.05c	0.580913	0.564626	0.677083	0.69018	0.857291	0.872856	0.90625	0.905677		tim11	F1-FO ATP synthase F(o) subunit E, Tim11
SPBC106.08c	0.475	0.447458	0.690397	0.739269	0.905459	0.926569	0.913793	0.915737		mug2	tdk family toxin-antidote meiotic driver
SPBC106.10	0.607143	0.563953	0.786241	0.803695	1.03243	1.09173	1.19551	1.19528		pka1	cAMP-dependent protein kinase catalytic subunit Pka1
SPBC106.11c	0.2607	0.268371	0.525963	0.5712	0.833572	0.831224	0.859813	0.883152		plg7	phospholipase A2, PAF family homolog
SPBC106.12c	0.364865	0.341912	0.581475	0.586538	0.898551	0.917526	0.965238	0.98046		tho4	THO complex subunit Tho4
SPBC106.19	0.236301	0.239193	0.503852	0.525622	0.729908	0.759791	0.745742	0.762546		ppr10	mitochondrial general translational activator, PPR repeat Ppr10
SPBC106.20	0.685714	0.64918	0.714286	0.71022	0.852055	0.866429	0.930609	0.935435		exo70	exocyst complex subunit Exo7
SPBC1105.01	0.805714	0.781395	0.798214	0.779935	0.919109	0.928817	0.970924	0.95723			rRNA processing protein Rrp12-like
SPBC1105.02c	0.240838	0.140496	0.202303	0.239163	0.465517	0.50736	0.71534	0.751208		lys4	homocitrate synthase
SPBC1105.05	0.261029	0.273846	0.517413	0.579618	0.752732	0.752011	0.757764	0.780397		exg1	cell wall glucan 1,6-beta-glucosidase Exg1
SPBC1105.08	0.312195	0.325103	0.55595	0.583056	0.845269	0.875792	0.967008	0.984127		emp70	EMP70 family endosomal transport protein Emp70
SPBC1105.09	0.568266	0.563863	0.630435	0.660377	0.803885	0.813393	0.8594	0.873733		ubc15	ubiquitin conjugating enzyme E2 Ubc15
SPBC1105.11c	0.172662	0.121495	0.37037	0.39011	0.648971	0.695187	0.823359	0.821053		hht3	histone H3 h3.3
SPBC1105.12	0.531381	0.532646	0.746503	0.806122	1.04141	1.03443	1.01128	1.00986		hhf3	histone H4 h4.3
SPBC1105.14	0.945578	0.819588	0.712014	0.698387	0.789	0.817653	0.883631	0.882753		rsv2	DNA-binding transcription factor Rsv2
SPBC1105.18c	0.465909	0.472492	0.689076	0.730706	0.911243	0.946349	0.951321	0.922222		pth3	mitochondrial peptidyl-tRNA hydrolase, stalled-ribosome rescue factor srRF2, Pth3
SPBC115.02c	0.187023	0.118812	0.222393	0.261696	0.47694	0.491247	0.619381	0.622935		afg1	mitochondrial AFG1 family ATPase/chaperone Afg1
SPBC115.03	0.283186	0.23166	0.494505	0.52921	0.776786	0.842835	0.832636	0.841598			gfo/idh/mocA family NAD(P)H oxidoreductase family
SPBC119.03	0.130952	0.0789474	0.0154062	0	0.121837	0.150608	0.315961	0.326725		cmt1	O-methyltransferase, human COMT catechol homolog 1
SPBC119.04	0.43038	0.438424	0.593284	0.604491	0.765432	0.802938	0.846235	0.824742		mei3	meiosis inducing protein Mei3 OR meiosis inducing protein Mei3
SPBC119.08	0.556485	0.564784	0.791887	0.828523	1.01075	0.606814	0.620019	0.624309		pmk1	MAP kinase Pmk1
SPBC119.14	0.127517	0.0967742	0.30888	0.334532	0.616202	0.668865	0.9	0.928899		rti1	Rad22 homolog Rti1
SPBC119.16c	0.210784	0.149606	0.248188	0.298812	0.64645	0.719708	0.900826	0.902013		den11	DENN domain-like containing protein, implicated in vesicle formation/trafficking
SPBC1198.01	0.486692	0.422222	0.649837	0.695988	0.933938	0.974326	0.971765	0.98374		fmd2	glutathione-dependent formaldehyde dehydrogenase Fmd2
SPBC1198.03c	0.336283	0.0540541	0.109344	0.14882	0.341568	0.371188	0.506973	0.523923			DUF4646 family conserved fungal protein
SPBC1198.06c	0.304183	0.294872	0.510345	0.548822	0.726471	0.723781	0.729655	0.729252		dfg501	plasma membrane mannan endo-1,6-alpha-mannosidase Dfg501
SPBC1198.07c	0.665072	0.646825	0.717822	0.728682	0.877598	0.891648	0.91122	0.924678		dfg502	plasma membrane mannan endo-1,6-alpha-mannosidase Dfg502
SPBC1198.08	0.202335	0.202614	0.489002	0.527419	0.831655	0.858394	0.891034	0.877049		dug1	glutamine amidotransferase (GATase II) subunit Dug1
SPBC1198.09	0.422925	0.390879	0.6112	0.646341	0.848447	0.897208	0.879819	0.883827		pex4	peroxisome membrane ubiquitin conjugating enzyme E2 Ubc16 Pex4
SPBC1198.11c	0.672862	0.663522	0.836007	0.856897	0.985893	1.00474	1.00602	1.00457		reb1	RNA polymerase I transcription termination factor/ RNA polymerase II transcription factor Reb1
SPBC1198.12	0.273171	0.244094	0.4464	0.460843	0.612395	0.638889	0.710458	0.704932		mfr1	meiotic APC activator Mfr1
SPBC1198.14c	0.200893	0.140288	0.211538	0.278333	0.639653	0.701578	0.888591	0.878342		fbp1	fructose-1,6-bisphosphatase Fbp1
SPBC11B10.02c	0.17603	0.162338	0.392157	0.446875	0.740385	0.795014	0.848249	0.8713		his3	histidinol-phosphate transaminase His3
SPBC11B10.05c	0.195122	0.149153	0.354671	0.403909	0.686131	0.744048	0.809392	0.801105		rsp1	random septum position protein, DNAJ domain protein Rsp1
SPBC11B10.06	0.0990566	0.0501931	0.0015949	0.00888889	0.146392	0.165165	0.265378	0.279271		sws1	Srs2 interacting SWIM domain protein Srs1
SPBC11B10.07c	0.699422	0.675926	0.792181	0.808967	0.954403	0.951713	0.97724	0.974612		ivn1	plasma membrane phospholipid-translocating ATPase complex Lem3 family subunit Ivn1
SPBC11B10.08	0.673077	0.6	0.736648	0.776224	0.933239	0.96338	0.946822	0.936709		wwm1	WW domain containing conserved fungal protein Wwm1
SPBC11B10.10c	0.618557	0.437037	0.69837	0.786632	1.06304	1.09544	1.10909	1.134		pht1	histone H2A variant H2A.Z Pht1
SPBC11C11.01	0.354067	0.222656	0.47585	0.511785	0.815675	0.877612	0.928375	0.932969			U2-associated protein, possibly RNA pol II CTD binding via CID domain
SPBC11C11.06c	0.325301	0.322148	0.552288	0.579365	0.747207	0.783217	0.764089	0.776903		mom14	mitochondrial outer membrane receptor for cytosolic ribosomes Mom14
SPBC11C11.07	0.419643	0.356115	0.595707	0.622034	0.782946	0.807595	0.872979	0.862723		rpl1801	60S ribosomal protein L18
SPBC11C11.08	0.363985	0.394231	0.630745	0.679939	0.93733	0.959184	0.96343	0.983247		srp1	SR family protein, human SRFS2 ortholog Srp1
SPBC11C11.09c	0.245614	0.0925926	0.374046	0.421569	0.550661	0.558386	0.57173	0.582809		rpl502	60S ribosomal protein L5
SPBC11C11.10	0.554307	0.504587	0.747994	0.785276	0.967391	0.956579	0.954887	0.954037		pus4	tRNA pseudouridine(55) synthase Pus4
SPBC11C11.11c	0.456604	0.410334	0.56172	0.602922	0.706897	0.784729	0.821027	0.804787		irc3	mitochondrial DNA branch migration helicase Irc3
SPBC11G11.01	0.404082	0.385906	0.602627	0.648177	0.876751	0.864569	0.896104	0.925333		fis1	mitochondrial outer membrane fission complex receptor Fis1
SPBC11G11.02c	0.43346	0.421725	0.629825	0.678201	0.831496	0.846154	0.832326	0.843844		end3	Pan1 endocytic scaffold protein stabilizer End3
SPBC11G11.03	0.953608	0.830435	0.789298	0.793798	0.940741	0.956167	1.05657	1.06287		mrt4	mRNA turnover and ribosome assembly protein Mrt4
SPBC11G11.05	0.580645	0.600694	0.849421	0.909944	1.07005	1.08657	1.09781	1.08219		rpa34	DNA-directed RNA polymerase I complex subunit Rpa34
SPBC1215.01	0.646739	0.560185	0.573684	0.602349	0.796037	0.790194	0.935288	0.924453		shy1	cytochrome c oxidase assembly protein Shy1
SPBC1271.01c	0.542308	0.515924	0.734323	0.831987	0.99439	0.990502	1.0129	1.01673		pof13	F-box protein Pof13
SPBC1271.03c	0.28	0.217105	0.4624	0.541925	0.840108	0.904564	0.921594	0.932051			NLI interacting factor family phosphatase
SPBC1271.05c	0.232227	0.147059	0.0250896	0.0361248	0.199765	0.228473	0.328063	0.330762			zf-AN1 type zinc finger protein, involved in ER membrane translocation
SPBC1271.06c	0.425373	0.398119	0.609105	0.673163	0.877527	0.872437	0.927824	0.932573		mug96	dubious
SPBC1271.07c	0.757991	0.669173	0.803787	0.829582	1.02981	1.04858	1.02706	1.0108			N-acetyltransferase
SPBC1271.08c	0.469697	0.450794	0.638066	0.694737	0.882282	0.891018	0.904659	0.913232			Schizosaccharomyces pombe specific protein
SPBC1271.09	0.393939	0.166667	0.31768	0.34466	0.489824	0.528571	0.555556	0.537089		tgp1	plasma membrane glycerophosphodiester transmembrane transporter
SPBC1271.10c	0.760638	0.709544	0.770798	0.795276	0.917421	0.907508	0.978805	0.971209			polyamine transmembrane transporter family
SPBC1271.11	0.4329	0.43617	0.63047	0.663142	0.891463	0.922983	0.963415	0.955044		pet802	mitochondrial carrier, S-adenosylmethionine Pet802
SPBC1271.12	0.595092	0.514706	0.765086	0.841564	1.14114	1.18891	1.22787	1.21154		osh41	sterol transfer protein Osh41
SPBC1271.14	0.72	0.689024	0.784969	0.820312	1.07485	1.12999	1.17368	1.16005		aga1	acetyl-CoA:L-glutamate N-acetyltransferase
SPBC1271.15c	0.455882	0.377143	0.572368	0.606557	0.773181	0.772358	0.889435	0.895307		mti2	mitochondrial translation initiation factor IF-2Mt/Mti2
SPBC1289.01c	0.27686	0.272727	0.517483	0.542571	0.773333	0.807018	0.807263	0.815172		chr4	SEL1/TPR repeat protein1, 3-beta-glucan synthase regulatory factor Chf3/Chr4
SPBC1289.06c	0.90625	0.46	0.119601	0.123167	0.300163	0.324881	0.435733	0.45443		ppr8	mitochondrial PPR repeat protein Ppr8
SPBC1289.08	0.703125	0.558824	0.700787	0.725275	0.82509	0.823462	0.935065	0.924855		uap1	UDP-N-acetylglucosamine diphosphorylase Uap1/Qri1
SPBC1289.09	0.548736	0.497076	0.651128	0.703976	0.887155	0.897375	0.909586	0.91974		tim21	TIM23 translocase complex SORT-specific subunit Tim21
SPBC1289.10c	0.357143	0.295337	0.62069	0.675355	0.966601	1.02174	1.10889	1.12704		adn2	DNA-binding transcription factor Adn2
SPBC1289.11	0.62406	0.602446	0.669876	0.676508	0.820246	0.837615	0.881738	0.877631		spf38	U5 snRNP complex subunit Spf38
SPBC1289.13c	0.232877	0.146953	0.395385	0.435093	0.632	0.691849	0.847587	0.872054		gmh6	alpha-1,2-galactosyltransferase Gmh6
SPBC1289.14	0.245968	0.214521	0.46114	0.522951	0.801737	0.869376	0.890392	0.929849			adducin
SPBC1289.15	0.688073	0.665414	0.796875	0.861775	1.03399	1.02207	1.08355	1.06447		pfl5	cell surface glycoprotein, flocculin Pfl5
SPBC1289.16c	0.209205	0.189474	0.461921	0.5209	0.848525	0.923592	1.12406	1.14091		cao2	copper amine oxidase-like protein Cao2
SPBC12C2.01c	0.316279	0.219231	0.38574	0.438811	0.676884	0.700255	0.878822	0.856195			mitochondrial PRR repeat protein, implicated in mitochondrial gene expression
SPBC12C2.03c	0.17094	0.170139	0.379808	0.405159	0.564692	0.626263	0.602724	0.614872			methionine synthase reductase
SPBC12C2.04	0.251142	0.173585	0.476357	0.54958	0.921965	0.968616	1.12585	1.11609			NAD binding dehydrogenase family protein, unknown biological role, implicated in beta glucosidase metabolic process
SPBC12C2.05c	0.284133	0.19544	0.407563	0.427835	0.625683	0.638522	0.767338	0.784884		bzz1	F-BAR domain protein Bzz1
SPBC12C2.07c	0.19598	0.11336	0.0749543	0.127846	0.360294	0.384389	0.502052	0.508219		srm1	spermidine synthase Srm1
SPBC12C2.08	0.220339	0.185965	0.318493	0.362179	0.675639	0.720109	0.898348	0.897727		dnm1	mitochondrial dynamin family scission GTPase Dnm1
SPBC12C2.09c	0.369369	0.229927	0.423588	0.478328	0.723822	0.781003	0.799287	0.80611		izh2	Haemolysin-III family plasma membrane receptor implicated in zinc ion homeostasis Izh2
SPBC12C2.12c	0.645038	0.629393	0.760383	0.820122	0.932642	0.922981	0.927059	0.937129		glo1	lactoylglutathione lyase (glyoxalase I)
SPBC12D12.02c	0.0863309	0.0611111	0.320826	0.368794	0.588015	1.43511	1.22414	1.21481		cdm1	DNA polymerase delta subunit Cdm1
SPBC12D12.04c	0.119718	0.122995	0.349745	0.385208	0.589083	0.617357	0.734797	0.739238		pck2	protein kinase C (PKC)-like Pck2
SPBC12D12.05c	0.584615	0.55144	0.662671	0.707993	0.869033	0.890625	0.971922	0.958203			mitochondrial carrier, ATP:ADP antiporter
SPBC12D12.06	0.581152	0.611872	0.852	0.865455	1.08289	1.13672	1.24828	1.28392		srb11	mediator complex cyclin subunit Srb11
SPBC12D12.07c	0.271111	0.204545	0.2334	0.264078	0.466179	0.511538	0.543762	0.508257		trx2	mitochondrial thioredoxin Trx2
SPBC12D12.09	0.338583	0.319865	0.562189	0.619741	0.879185	0.939971	0.918367	0.928184		rev7	mitochondrial and nuclear DNA polymerase zeta subunit Rev7
SPBC1306.02	0.403226	0.288344	0.282799	0.32687	0.566038	0.604061	0.568966	0.56681		trm734	tRNA (guanosine 34-2'-O)-methyltransferase regulator Trm734
SPBC1347.01c	0.479853	0.504673	0.691297	0.779365	0.900415	0.923592	0.923077	0.922078		rev1	deoxycytidyl transferase Rev1
SPBC1347.02	0.366667	0.382812	0.61913	0.641447	0.846633	0.866258	0.918051	0.918301		ani1	nucleophosmin-like histone chaperone/CENP-A amino terminus domain (NTD) isomerase Ani1/Fkbp39
SPBC1347.03	0.419643	0.380829	0.542751	0.563152	0.722646	0.740617	0.829603	0.819081		meu14	sporulation specific PIL domain protein Meu14
SPBC1347.06c	0.383333	0.370787	0.541029	0.600806	0.780881	0.802743	0.839774	0.826168		cki1	serine/threonine protein kinase (CK1 family) Cki1
SPBC1347.07	0.502304	0.503759	0.649916	0.670906	0.823681	0.884211	0.821429	0.81984		rex2	RNA exonuclease
SPBC1347.08c	1.17617	0.996	0.8752	0.92489	0.911706	0.895756	1.00168	0.966047		rnh202	ribonuclease H2 complex subunit Rnh202
SPBC1347.09	0.203509	0.167647	0.436817	0.469719	0.759791	0.806069	0.857855	0.869949			hexaprenyldihydroxybenzoate methyltransferase, Coq3 variant
SPBC1347.11	0.308824	0.245283	0.505034	0.5623	0.869681	0.904509	0.990244	0.990373		sro1	stress responsive orphan 1
SPBC1347.12	0.455479	0.465257	0.608089	0.626302	0.770428	0.798095	0.824358	0.840853		arp1	dynactin complex subunit, centractin family actin-like protein Arp1
SPBC1347.13c	0.258373	0.192727	0.411054	0.47182	0.759441	0.838256	0.865385	0.887435		mrm1	mitochondrial rRNA ribose methyltransferase Mrm1
SPBC1348.01	0.553633	0.55942	0.619171	0.64799	0.769297	0.779633	0.818892	0.820603			S. pombe specific DUF999 family protein 5
SPBC1348.02	0.340081	0.353135	0.517857	0.541076	0.707577	0.712619	0.748603	0.742883		ftm5	sub-telomeric 5Tm protein family Ftm5
SPBC1348.07	0.489627	0.489726	0.667712	0.695522	0.894417	0.92437	0.946623	0.964286			S. pombe specific DUF999 family protein 6
SPBC1348.14c	0.496575	0.478632	0.591568	0.61125	0.75576	0.757333	0.786105	0.790038		ght7	plasma membrane hexose transmembrane transporter Ght7
SPBC13A2.02	0.426966	0.423197	0.614568	0.640514	0.830527	0.872604	0.901758	0.890816		nup82	nucleoporin, WD repeat Nup82
SPBC13A2.04c	0.433071	0.414474	0.635135	0.669866	0.810284	0.824779	0.80203	0.811448		ptr2	plasma membrane PTR family peptide transmembrane transporter Ptr2
SPBC13E7.03c	0.385593	0.432143	0.665505	0.720137	0.963746	1.03721	1.02439	1.00564		vts1	Smaug family RNA-binding protein Vts1
SPBC13E7.04	0.375	0.237288	0.372549	0.364583	0.672018	0.64978	0.762887	0.78125		atp16	F1-FO ATP synthase delta subunit (central stalk) Atp16
SPBC13E7.06	0.801527	0.749206	0.860656	0.903876	1.02558	1.05493	1.03771	1.02461		msd1	microtubule-anchoring factor Msd1
SPBC13E7.07	0.481865	0.380392	0.57094	0.661741	0.930013	0.987671	1.00866	1.02104			Schizosaccharomyces specific protein
SPBC13E7.08c	0.36036	0.357143	0.503676	0.542254	0.685185	0.729844	0.767141	0.765306		leo1	RNA polymerase II associated Paf1 complex subunit Leo1
SPBC13E7.09	0.640127	0.623229	0.694805	0.698647	0.83907	0.837104	0.872272	0.8784		vrp1	verprolin
SPBC13E7.11	0.731788	0.716374	0.83164	0.841598	0.936428	0.964706	1.02226	1.00258		rbd1	mitochondrial rhomboid family peptidase Rbd1
SPBC13G1.02	0.5	0.511864	0.677419	0.697248	0.888611	0.925879	0.930475	0.928899		mpg2	mannose-1-phosphate guanyltransferase
SPBC13G1.04c	0.295238	0.188192	0.399345	0.455975	0.767624	0.827357	0.915633	0.887273		abh1	tRNA N1-methyladenine (m1A58) demethylase
SPBC13G1.08c	0.412587	0.335165	0.579952	0.627803	0.916824	0.979245	1.1259	1.14973		ash2	Set1C complex and Lid2 complex subunit Ash2-trithorax family
SPBC13G1.10c	0.622108	0.635514	0.626966	0.62539	0.70887	0.71647	0.798368	0.787827		rqt2	RQT complex ATP-dependent RNA helicase Rqt2, human ASCC3 ortholog
SPBC13G1.12	0.543011	0.549784	0.73904	0.790514	1.04021	1.13628	1.12941	1.13712		did2	ESCRT III complex subunit Did2
SPBC13G1.14c	0.844311	0.777778	0.845714	0.850772	0.950456	0.940814	0.975556	0.950766		rns1	exon junction complex associated RNA-binding protein Rns1
SPBC146.02	0.294643	0.209059	0.4699	0.521327	0.797829	0.861925	0.890026	0.873418			Schizosaccharomyces specific protein
SPBC146.04	0.325843	0.318627	0.523897	0.539792	0.731421	0.744681	0.816949	0.850562		erv2	ER thiol oxidase Erv2
SPBC146.06c	0.606742	0.622222	0.796639	0.805031	0.944966	0.938722	0.923536	0.939213		fan1	DNA repair protein Fan1
SPBC146.09c	0.464646	0.400862	0.589649	0.610915	0.834758	0.845506	0.912467	0.903567		lsd1	histone demethylase SWIRM1
SPBC146.10	0.576471	0.581699	0.725705	0.782414	0.950243	0.964413	0.967532	0.956429		mug57	cell surface fascilin domain protein, implicated in adhesion Mug57
SPBC146.11c	0.292453	0.120438	0.335043	0.374598	0.621151	0.665779	0.691932	0.723325		mug97	meiotically upregulated gene Mug97
SPBC146.13c	0.671717	0.68559	0.818391	0.827434	0.974206	0.962963	0.990234	1.01179		myo1	myosin type I
SPBC14C8.03	0.244755	0.247761	0.512605	0.564309	0.81994	0.845697	0.867044	0.868085		fma2	methionine aminopeptidase Fma2
SPBC14C8.04	0.416949	0.411594	0.548473	0.571956	0.716929	0.717972	0.763878	0.747692		ilv6	acetolactate synthase regulatory subunit Ilv6
SPBC14C8.05c	0.181518	0.185393	0.447692	0.5	0.727648	0.743869	0.762712	0.764474		meu17	glucan alpha-1,4-glucosidase
SPBC14C8.09c	0.495575	0.457875	0.674138	0.701843	0.966618	0.969477	0.991736	0.989011		dbl3	translation inhibitor, IMPACT domain protein
SPBC14C8.11c	0.32	0.316667	0.560458	0.589905	0.826446	0.822733	0.836761	0.839744			Schizosaccharomyces pombe specific protein
SPBC14C8.15	0.290323	0.303797	0.607306	0.654506	0.877221	0.925806	0.948052	0.959885			triglyceride lipase-ergosterol esterase
SPBC14C8.16c	0.804348	0.747664	0.934043	0.977413	1.14	1.14426	1.16849	1.14939		bot1	mitochondrial ribosomal protein subunit S45
SPBC14F5.03c	0.817647	0.710784	1.00236	1.01806	1.31263	1.32871	1.31123	1.33026		kap123	karyopherin/importin beta family nuclear import signal receptor Kap123
SPBC14F5.07	0.383721	0.35786	0.616279	0.635793	0.916553	0.93395	0.987406	0.993789		doa10	ER and nuclear envelope ubiquitin-protein ligase E3 Doa10
SPBC14F5.09c	0.225108	0.132353	0.368897	0.413194	0.643731	0.675926	0.68732	0.682609		ade8	adenylosuccinate lyase Ade8
SPBC14F5.10c	0.28866	0.186667	0.27572	0.31384	0.59069	0.615635	0.733931	0.713433			ubiquitin-protein ligase E3, unknown biological role, implicated in protein catabolic process
SPBC14F5.13c	0.388128	0.324324	0.641264	0.651123	0.927536	0.99269	1.07778	1.08939		pho8	vacuolar membrane alkaline phosphatase
SPBC1539.02	0.188889	0.185759	0.46142	0.486607	0.727152	0.74867	0.761905	0.745025			nuclear protein, human IK ortholog, implicated in meiotic chromosome segregation in fission yeast, splicing or spindle checkpoint in human
SPBC1539.03c	0.416	0.39934	0.681159	0.724689	0.895254	0.47489	0.508036	0.506329		arg41	argininosuccinate lyase
SPBC1539.04	0.404181	0.379888	0.51455	0.548065	0.737628	0.748411	0.83214	0.833858		tts1	tetra spanning protein 1, Tts1
SPBC1539.06	0.654167	0.593407	0.691525	0.715447	0.812357	0.822813	0.877746	0.864991		acb1	fatty-acyl-CoA binding protein Acb1
SPBC1539.07c	0.528958	0.5	0.700331	0.749191	0.922096	0.944681	0.925295	0.942181		fmd1	glutathione-dependent formaldehyde dehydrogenase
SPBC1539.08	0.357895	0.330296	0.457763	0.47341	0.567935	0.57912	0.670207	0.6875		arf6	Arf family GTPase Arf6
SPBC1539.10	0.526316	0.392523	0.610825	0.659524	0.843854	0.86901	0.94429	0.927419		nop16	ribosome biogenesis protein Nop16
SPBC15C4.01c	0.625	0.597484	0.813589	0.872852	1.03021	1.05246	1.04116	1.03323		oca3	ER membrane protein complex subunit Emc2/TPR repeat protein Oca3
SPBC15C4.04c	0.558704	0.557432	0.688272	0.690751	0.864895	0.9129	0.966	0.966667			amino acid/polyamine family transmembrane transporter
SPBC15C4.05	0.29078	0.270769	0.507669	0.538905	0.772512	0.8125	0.855603	0.872826		dhx29	ATP-dependent RNA helicase, human DHX29 ortholog
SPBC15C4.06c	0.280172	0.210884	0.441034	0.508449	0.765319	0.818421	0.84466	0.854545		rnf181	ubiquitin-protein ligase E3, human RNF181 like
SPBC15D4.01c	0.353191	0.378571	0.638225	0.680602	0.938953	0.985229	0.971429	0.977027		klp9	kinesin-6 family microtubule motor protein Klp9
SPBC15D4.02	0.248588	0.234234	0.486486	0.519525	0.698413	0.709468	0.722416	0.742353		gsf1	DNA-binding transcription factor, zf-fungal binuclear cluster type Gsf1
SPBC15D4.03	0.336996	0.319489	0.562798	0.595202	0.842912	0.875315	0.883295	0.875561		slm9	histone H3.3-H4 chaperone, HIR complex WD repeat subunit Hip2
SPBC15D4.05	0.252294	0.137681	0.240678	0.306581	0.579832	0.64	0.68643	0.699208		zng1	zinc chaperone Zng1, possible chaperone for mitochondrial zinc containing proteins
SPBC15D4.06	0.449198	0.383621	0.623596	0.66548	0.895613	0.89403	0.918508	0.931224		naa30	NatC N-acetyltransferase complex catalytic subunit Naa30
SPBC15D4.07c	0.757848	0.750929	0.79	0.798122	0.883429	0.899448	0.94316	0.949953		atg9	autophagy associated phospholipid scramblase Atg9
SPBC15D4.09c	0.238494	0.109589	0.339374	0.362364	0.463904	0.469251	0.464596	0.455569		met3	cystathionine gamma-synthase Met3
SPBC15D4.10c	1.22059	1.03448	0.827027	0.825436	0.981395	1.0061	1.09657	1.08005		amo1	nuclear rim protein Amo1
SPBC15D4.12c	0.814433	0.770349	0.796895	0.813559	0.895369	0.925398	0.956866	0.97236		mug98	Schizosaccharomyces specific protein Mug98
SPBC15D4.13c	0.63806	0.59816	0.775478	0.853968	1.02568	1.05055	1.01345	1.02503			activating signal cointegrator 1 complex subunit, human ASCC1 ortholog
SPBC15D4.15	0.265683	0.161905	0.285484	0.319277	0.505155	0.525974	0.560427	0.562426		pho2	4-phosphoerythronate phosphatase/2-phosphoglycolate phophatase, involved in detoxification of glycolytic by-products
SPBC1604.01	0.234657	0.215625	0.466035	0.500766	0.683155	0.701571	0.709799	0.704545		egt1	L-histidine N(alpha)-methyltransferase/hercynylcysteine sulfoxide synthase Egt1
SPBC1604.02c	0.5	0.425532	0.628959	0.690678	0.982487	1.06584	1.19967	1.19735		ppr1	mitochondrial PPR repeat protein Ppr1
SPBC1604.03c	0.450382	0.219251	0.371991	0.449367	0.767986	0.854281	0.848185	0.882353			conserved fungal protein, implicated in vesicle trafficking or lipid metabolism
SPBC1604.04	0.396154	0.412338	0.602428	0.621234	0.809412	0.571429	0.619231	0.61039			mitochondrial carrier, thiamine pyrophosphate
SPBC1604.08c	0.827586	0.792079	0.988889	1.00648	1.15081	1.21661	1.20883	1.1918		imp1	importin alpha family nuclear import signal receptor adaptor Imp1
SPBC1604.09c	0.264317	0.261649	0.514134	0.556492	0.731214	0.739745	0.745072	0.74113		rex4	exoribonuclease Rex4
SPBC1604.16c	0.481818	0.3213	0.56063	0.61203	0.898104	0.926143	1.02926	1.02421			RNA-binding protein, G-patch type, human GPANK1 ortholog
SPBC1604.18c	0.633466	0.636054	0.773026	0.83123	0.998682	1.01027	1	1.00353		cmp7	ESCRT III complex subunit, nuclear envelope specific subunit Cmp7
SPBC1604.19c	0.453782	0.41958	0.688057	0.738302	0.925758	0.945946	0.99705	0.987088		trs8501	TRAPP III complex subunit Trs85a
SPBC1604.20c	1.3125	1.21287	1.07722	1.06572	1.07429	1.09091	1.11863	1.1102		tea2	kinesin family plus-end directed microtubule motor Tea2
SPBC1652.01	0.664122	0.664516	0.844444	0.90273	1.05401	1.05435	1.07556	1.04727		stb3	DNA-binding transcription factor Stb3
SPBC1652.02	1.26471	0.933333	0.691406	0.731449	0.927136	0.99	0.984749	0.972399			plasma membrane amino acid transmembrane transporter
SPBC1683.01	0.431227	0.415152	0.594517	0.633152	0.795652	0.829902	0.843444	0.846229		pho841	plasma membrane inorganic phosphate transmembrane transporter Pho841
SPBC1683.02	0.596708	0.589041	0.716981	0.718984	0.905637	0.917874	0.921053	0.920266		dea3	adenine deaminase Dea3
SPBC1683.03c	0.6375	0.630137	0.765289	0.783019	0.947984	0.93726	0.95082	0.94152		amf1	plasma membrane ammonium transmembrane transporter Amf1
SPBC1683.04	0.231707	0.15331	0.357143	0.405498	0.666667	0.729258	0.815934	0.817935		ghf3	glycosyl hydrolase family 3, Ghf3
SPBC1683.06c	0.5	0.442177	0.617188	0.659292	0.860656	0.901754	0.919255	0.931677		urh1	uridine ribohydrolase Urh1
SPBC1683.07	0.282051	0.264264	0.5	0.569486	0.797212	0.83794	0.854545	0.856497		mal1	maltase alpha-glucosidase Mal1
SPBC1683.08	0.608939	0.545455	0.68984	0.712855	0.807692	0.803298	0.821833	0.82866		ght4	plasma membrane hexose:proton symporter, unknown specificity Ght4
SPBC1683.09c	0.668874	0.646067	0.9	0.887356	1.14723	1.20508	1.26316	1.29924		frp1	plasma membrane ferric iron reductase (NADPH) Frp1
SPBC1683.10c	0.434579	0.327206	0.556314	0.591433	0.846154	0.857143	0.88579	0.88785		pcl1	vacuolar ferrous iron/manganese transmembrane transporter Pcl1
SPBC1683.11c	1.03415	0.902724	0.829493	0.812754	0.841832	0.8592	0.874434	0.897881		icl1	isocitrate lyase Icl1
SPBC1683.12	0.230453	0.226481	0.501712	0.542071	0.82133	0.846785	0.952756	0.951571			plasma membrane carboxylic acid transmembrane transporter
SPBC1683.13c	0.589655	0.585586	0.717325	0.732946	0.914604	0.914815	0.909611	0.888517		cha4	DNA-binding transcription factor, amino acid sensing, Cha4
SPBC1685.01	0.875556	0.824427	0.850615	0.854545	0.970399	0.978535	0.949657	0.953725		pmp1	dual-specificity MAP kinase phosphatase Pmp1
SPBC1685.02c	0.577465	0.5	0.659229	0.684512	0.878187	0.888575	0.938042	0.95398		rps1202	40S ribosomal protein S12
SPBC1685.04	0.124138	0.114754	0.402672	0.445633	0.654088	0.670277	0.765708	0.777311			Schizosaccharomyces specific protein
SPBC1685.05	0.449761	0.465385	0.68784	0.718805	0.945372	1.02746	0.961318	0.96719		htr11	serine protease, implicated in protein maturation, or protein catabolic process
SPBC1685.06	0.485981	0.438247	0.646127	0.655116	0.976648	1.0123	1.14141	1.1161		cid11	poly(A) polymerase Cid11, terminal uridylyl transferase
SPBC1685.08	0.422794	0.385321	0.623437	0.670769	0.868248	0.909459	0.889313	0.896071		cti6	Rpd3L histone deacetylase complex PHD finger subunit Cti6
SPBC1685.11	0.514286	0.479651	0.660322	0.72198	0.893513	0.935606	0.902273	0.911899		rlp1	RecA family ATPase Rlp1
SPBC1685.13	0.425	0.422886	0.631111	0.682403	0.935424	0.964945	0.97931	0.993139		fhn1	eisosome assembly protein Fhn1
SPBC1685.14c	0.279851	0.291139	0.527731	0.591346	0.848138	0.904348	0.904698	0.900133		vid27	WD repeat protein, Vid27 family, conserved in fungi and plants
SPBC1685.15c	0.756477	0.758475	0.88447	0.924188	1.15805	1.19213	1.21508	1.21241		klp6	kinesin-8 family plus-end directed microtubule motor Klp6
SPBC16A3.01	0.290598	0.275	0.563895	0.586592	0.76087	0.776608	0.888132	0.880708		spn3	mitotic septin Spn3
SPBC16A3.02c	0.341637	0.342776	0.530239	0.553928	0.754255	0.787781	0.825121	0.821326			mitochondrial CH-OH group oxidoreductase, human RTN4IP1 ortholog, implicated in isoprenoid or sterol metabolism
SPBC16A3.03c	0.224806	0.194888	0.396469	0.424847	0.587852	0.632402	0.691423	0.682307		ppr7	mitochondrial PPR repeat protein Ppr7, mitochondrial splicing apparatus component
SPBC16A3.06	0.232639	0.248538	0.535101	0.581818	0.881051	0.93007	0.931489	0.937995		tad1	tRNA specific adenosine-37 deaminase Tad1
SPBC16A3.08c	0.290076	0.298413	0.516031	0.541245	0.707537	0.733184	0.769231	0.765936		oga1	ribosome preservation factor, Stm1 homolog Oga1
SPBC16A3.10	0.461538	0.462451	0.685662	0.707401	0.958084	0.973412	1.00563	0.98324		ale1	membrane bound O-acyltransferase, MBOAT Ale1
SPBC16A3.12c	0.250936	0.216463	0.5	0.528594	0.751015	0.771233	0.803922	0.783611			triglyceride lipase-ergosterol esterase
SPBC16A3.13	0.630252	0.570397	0.592539	0.604439	0.707705	0.74281	0.808594	0.821656		meu7	glycosyl hydrolase family 13 protein, implicated in cell wall biogenesis, Aah4
SPBC16A3.14	0	0	0	0	0	0.00337079	0.125115	0.147245			mitochondrial ribosomal protein subunit S43b
SPBC16A3.16	0.65625	0.655844	0.743711	0.751497	0.9038	0.922717	0.940171	0.937238		coa5	cytochrome c oxidase assembly protein Coa5
SPBC16A3.17c	0.725926	0.695793	0.779321	0.780347	0.901322	0.865686	0.951613	0.928867			plasma membrane basic amino acid transmembrane transporter
SPBC16A3.19	0.417476	0.368821	0.555372	0.583072	0.784615	0.806329	0.845886	0.828306		eaf7	NuA4 histone acetyltransferase complex subunit Eaf7
SPBC16C6.01c	0.294686	0.313953	0.561189	0.602389	0.844156	0.95768	0.895978	0.901235			ribosomal lysine methyltransferase, human SETD6 ortholog
SPBC16C6.03c	0.251046	0.152249	0.441392	0.493934	0.69927	0.730114	0.762779	0.765092		rsa1	ribosome assembly protein Rsa1
SPBC16C6.04	0.375635	0.272727	0.522282	0.598639	0.901903	0.926471	0.952894	0.941734		dbl6	double strand break localizing protein Dbl6, implicated in DNA repair
SPBC16C6.05	0.563218	0.551613	0.731826	0.765794	0.97351	0.990909	0.990279	0.984431		tma22	translation machinery associated protein ortholog Tma22
SPBC16C6.08c	0.172	0.129568	0.229921	0.261002	0.40708	0.442953	0.461171	0.447462		qcr6	ubiquinol-cytochrome-c reductase complex subunit 8, hinge protein Qcr6
SPBC16C6.09	1.04054	0.97048	1.09605	1.15636	1.32659	1.3542	1.32778	1.32956		ogm4	ER membrane protein O-mannosyltransferase Ogm4
SPBC16C6.10	1.2924	1.17674	0.934426	0.933835	0.990234	1.00946	0.993765	1.00152		chp2	heterochromatin (HP1) family chromodomain protein Chp2
SPBC16C6.11	0.246154	0.199134	0.450122	0.458716	0.607143	0.624481	0.61144	0.598456		rpl3201	60S ribosomal protein L32
SPBC16D10.01c	0.882075	0.821012	0.769608	0.797546	0.892895	0.888314	0.99009	0.984197		acl4	assembly chaperone for ribosomal protein Rpl4, TPR repeat protein Acl4
SPBC16D10.02	0.232068	0.268293	0.491468	0.53	0.762115	0.832037	0.783821	0.782486		trm11	tRNA (guanine(10)-N2)-methyltransferase catalytic subunit Trm11
SPBC16D10.05	0.454936	0.44863	0.627145	0.634757	0.853379	0.901734	0.921907	0.916667		mok13	spore wall alpha-1,3-glucan synthase Mok13
SPBC16D10.07c	0.343629	0.29321	0.539157	0.566996	0.82043	0.876059	1.11815	1.13016		sir2	histone deacetylase, Sirtuin family, NAD-dependent Sir2
SPBC16D10.08c	0.684492	0.683962	0.791188	0.819672	1.05231	1.0626	1.07215	1.06331		hsp104	heat shock protein, disaggregase Hsp104
SPBC16D10.11c	0.712551	0.559441	0.637481	0.662393	0.805755	0.852356	0.931034	0.923342		rps1801	40S ribosomal protein S18
SPBC16E9.02c	0.127168	0.0410959	0.234082	0.282456	0.552139	0.582031	0.773893	0.775982			CUE domain protein, human TOLLIP ortholog
SPBC16E9.03c	0.595745	0.603077	0.792484	0.841853	1.01151	1.03509	1.01521	1.02747		coa1	cytochrome c oxidase assembly protein Coa1
SPBC16E9.06c	0.331897	0.211409	0.429245	0.479351	0.727825	0.767073	0.798216	0.808159		uvi31	mitochondrial [4Fe-4S] cluster transfer protein Uvi31
SPBC16E9.07	0.320755	0.0444444	0.0796178	0.12012	0.535147	0.624146	0.820158	0.871795		mug100	Schizosaccharomyces pombe specific protein Mug100
SPBC16E9.08	0.421488	0.39661	0.630819	0.67638	0.843938	0.883971	0.892781	0.90456		mcp4	prospore membrane protein Mcp4/Mug101
SPBC16E9.09c	0.287129	0.297414	0.675325	0.693416	0.946367	0.998279	1.02031	1.04308		erp5	COPII vesicle coat component Erp5/Erp6/Erp1
SPBC16E9.11c	0.190476	0.185984	0.463339	0.528358	0.775482	0.818432	0.836151	0.839635		pub3	HECT-type ubiquitin-protein ligase E3 Pub3
SPBC16E9.12c	4.69231	2.66667	1.08178	1.07947	0.993115	0.99341	0.886986	0.849451		pab2	nuclear poly(A) binding protein (PABP) Pab2
SPBC16E9.13	0.872146	0.864151	0.815336	0.8207	0.918135	0.935845	1.03364	1.01112		ksp1	serine/threonine protein kinase Ksp1
SPBC16E9.14c	0.829016	0.761506	0.783646	0.796557	0.871477	0.894912	0.901624	0.892891		zrg17	Golgi zinc importer, CDF family, Zrg17
SPBC16E9.15	0.42807	0.442136	0.627481	0.676558	0.84375	0.85258	0.856164	0.857469			heat shock factor binding protein, implicated in trancriptional response to stress
SPBC16E9.16c	0.647059	0.62623	0.698057	0.721127	0.838812	0.854339	0.849403	0.871935		lsd90	Lsd90 protein
SPBC16E9.17c	0.168317	0.103175	0.121575	0.148148	0.345269	0.372624	0.410959	0.422472		rem1	meiosis specific cyclin Rem1
SPBC16E9.18	0.683962	0.600775	0.713768	0.746988	0.892045	0.881051	0.896461	0.873257		psd1	phosphatidylserine decarboxylase Psd1
SPBC16G5.02c	0.284585	0.299674	0.537097	0.55919	0.789116	0.806233	0.818182	0.81202		rbk1	ribokinase Rbk1
SPBC16G5.03	0.459854	0.444444	0.64065	0.679811	0.883523	0.891583	0.894595	0.898236		mrz1	ubiquitin-protein ligase E3/SUMO transferase, Topors, possibly associated with DNA damage
SPBC16G5.05c	0.315556	0.316981	0.598566	0.616041	0.910876	0.935725	0.939093	0.977961		scs2	VAP family protein Scs2
SPBC16G5.06	0.36194	0.387821	0.59098	0.625557	0.836683	0.849367	0.860714	0.863899			Schizosaccharomyces specific protein
SPBC16G5.07c	0.267281	0.222222	0.4375	0.465116	0.573604	0.613772	0.714286	0.702145		sto1	stomatin, Sto1
SPBC16G5.09	0.983871	0.888889	1.03218	1.08983	1.36699	1.39319	1.47834	1.44211		kex1	Golgi serine carboxypeptidase
SPBC16G5.11c	0.36	0.35102	0.588665	0.603448	0.758953	0.773296	0.813776	0.795739		bag101	BAG family molecular chaperone regulator Bag101
SPBC16G5.13	0.92268	0.876596	0.902153	0.927103	0.977337	0.973164	0.967254	0.980964		ptf2	Mst2 histone acetytransferase acytyltransferase complex subunit
SPBC16G5.15c	0.54661	0.526882	0.772059	0.801786	0.989297	1.01368	1.00424	0.994475		fkh2	DNA-binding forkhead transcription factor Fkh2
SPBC16G5.16	0.247312	0.175549	0.391509	0.426667	0.6875	0.718997	0.762082	0.77399		ntu1	DNA-binding transcription factor, zf-fungal binuclear cluster type
SPBC16G5.17	0.412214	0.442675	0.646341	0.65864	0.918033	0.945882	0.956243	0.933403			DNA-binding transcription factor, zf-fungal binuclear cluster type
SPBC16H5.02	0.6	0.454545	0.591864	0.628607	0.777886	0.807953	0.79913	0.818338		pfk1	6-phosphofructokinase pfk1
SPBC16H5.04	0.262976	0.281437	0.540984	0.5758	0.899263	0.944853	0.978161	0.989619		snd301	SRP-independent ER targeting protein Snd3a
SPBC16H5.05c	0.223404	0.165138	0.44	0.487102	0.792173	0.829932	0.856594	0.843554		cyp7	cyclophilin family peptidyl-prolyl cis-trans isomerase Cyp7
SPBC16H5.06	1.01042	0.920455	0.888122	0.874378	0.922161	0.927731	0.928625	0.990107		rip1	ubiquinol-cytochrome-c reductase complex subunit 5, Rieske iron-sulfur protein, Rip1
SPBC16H5.07c	0.295337	0.296296	0.550976	0.585062	0.775895	0.857715	0.799277	0.790235		ppa2	serine/threonine protein phosphatase PP2A catalytic subunit Ppa2
SPBC16H5.08c	0.386973	0.395349	0.708561	0.771993	1.0305	1.0623	1.07858	1.04249			ribosome biogenesis ATPase, Arb family ABCF2-like
SPBC16H5.11c	0.20068	0.175439	0.428571	0.471669	0.649864	0.699301	0.682831	0.697047		skb1	type II protein arginine N-methyltransferase Skb1
SPBC16H5.12c	0.364486	0.143836	0.307692	0.348548	0.522135	0.551282	0.713514	0.723449			DUF2433 metallo phosphatase superfamily conserved fungal protein
SPBC16H5.14c	0.600719	0.540059	0.696774	0.765176	0.935083	0.963014	0.925558	0.930348			short chain dehydrogenase DHRS3 family, implicated in lipid (isoprenoid) metabolism
SPBC1703.03c	0.756757	0.695775	0.771883	0.770756	0.849868	0.85182	0.894893	0.857244		syo2	armadillo repeat protein, involved in nucleocytoplasmic transport Syo2
SPBC1703.04	0.841121	0.84739	0.862963	0.857639	1.00146	1.03329	1.02603	1.03789		mlh1	MutL family protein Mlh1
SPBC1703.06	0.758993	0.758621	0.729986	0.731305	0.813001	0.820244	0.870412	0.832738		pof10	F-box/WD repeat protein Pof10
SPBC1703.08c	0.464945	0.455975	0.666126	0.710443	0.879617	0.883845	0.86675	0.878229		fau1	5-formyltetrahydrofolate cyclo-ligase Fau1
SPBC1703.11	0.594828	0.552817	0.67753	0.715232	0.884401	0.906685	0.905612	0.907574		opa3	mitochondrial outer membrane protein Opa3, implicated in lipid metabolism, respiration
SPBC1703.12	0.285714	0.304029	0.580247	0.60034	0.847926	0.881703	0.864431	0.871907		ubp9	ubiquitin C-terminal hydrolase Ubp9
SPBC1703.14c	1.64865	1.32353	1.07902	1.07178	1.2242	1.23958	1.25	1.24238		top1	DNA topoisomerase I
SPBC1706.01	0.320346	0.330882	0.60728	0.6593	0.945671	0.994854	1.00655	1.01307		tea4	tip elongation aberrant protein Tea4
SPBC1706.03	0.235294	0.245161	0.480607	0.516287	0.722639	0.754977	0.714487	0.735043		fzo1	mitochondrial dynamin family fusion GTPase (mitofusin) Fzo1
SPBC1709.01	1.08904	0.839572	0.838323	0.849817	0.995968	1.04098	1.00117	1.01036		chs2	chitin synthase like Chs2
SPBC1709.04c	0.827586	0.666667	0.830588	0.881696	1.0062	1.05818	1.10788	1.0888		cyp3	cyclophilin family peptidyl-prolyl cis-trans isomerase Cyp3
SPBC1709.06	0.509434	0.521277	0.623684	0.659548	0.818632	0.847291	0.877301	0.869377		dus2	tRNA/mRNA dihydrouridine synthase Dus2
SPBC1709.09	0.392241	0.391304	0.669884	0.696395	0.943363	0.969589	0.969019	0.964286		rrf1	mitochondrial ribosome recycling factor Rrf1
SPBC1709.10c	0.56705	0.553055	0.664179	0.703863	0.867861	0.889376	0.912875	0.910123		atx1	copper chaperone Atx1
SPBC1709.11c	0.618677	0.555556	0.74062	0.770062	0.953165	0.965044	1	0.972509		png2	Rpd3L and NuA4 histone acetyltransferase complex ING family/PHD-type zinc finger subunit Png2
SPBC1709.12	0.886364	0.767956	0.83299	0.87451	1.04048	1.03353	1.03007	1.01911		rid1	GTPase binding protein Rid1
SPBC1709.13c	0.233333	0.0729167	0.200957	0.233405	0.422553	0.452071	0.557692	0.557435		set10	ribosomal lysine methyltransferase Set10
SPBC1709.14	0.228682	0.186441	0.4375	0.486781	0.75502	0.770145	0.8	0.795062		ngl1	peptide N-glycanase Ngl1
SPBC1709.16c	0.393574	0.246575	0.439394	0.480447	0.640895	0.689409	0.751273	0.762107			aromatic ring-opening dioxygenase
SPBC1709.18	0.628319	0.636029	0.805873	0.836957	0.996255	0.990291	0.979006	0.970936		tif452	translation initiation factor eIF4E, 4F complex E subunit isoform 2, stress response factor
SPBC1709.19c	0.589928	0.585586	0.740506	0.790373	0.931944	0.941748	0.946809	0.917431		nfu1	mitochondrial [4Fe-4S] cluster transfer protein Nfu1
SPBC1711.01c	0.42515	0.428205	0.57013	0.595588	0.760228	0.784703	0.835284	0.823336		mat3-Mi	mating type M-specific polypeptide Mi at silenced MAT3 locus
SPBC1711.03	0.154255	0.126638	0.377358	0.408	0.590455	0.613978	0.717831	0.727518		emc3	ER membrane protein complex subunit Emc3
SPBC1711.04	0.459227	0.485294	0.655791	0.668217	0.855407	0.89199	0.892426	0.896703		mtd1	methylenetetrahydrofolate reductase Mtd1
SPBC1711.05	0.761589	0.656085	0.770961	0.782197	0.963904	1.01966	1.1527	1.16216		srp40	nucleocytoplasmic transport chaperone Srp40
SPBC1711.06	0.259459	0.191057	0.39619	0.474453	0.755556	0.862295	0.866084	0.882963		rpl401	60S ribosomal protein L4
SPBC1711.08	0.186275	0.179688	0.44523	0.45799	0.639429	0.667087	0.728211	0.738392		aha1	chaperone activator Aha1
SPBC1711.09c	0.222222	0.195312	0.273997	0.327787	0.604138	0.648045	0.758621	0.764706			SNARE associated Golgi protein
SPBC1711.11	0.415888	0.155303	0.272586	0.319943	0.510858	0.412674	0.491899	0.497735		atg2402	autophagy associated protein Atg24b
SPBC1711.12	0.585185	0.5125	0.668721	0.713433	0.901155	0.945223	0.913507	0.932704		ppp16	acylpeptide hydrolase, implicated in protein quality control
SPBC1711.13	0.424125	0.431373	0.648604	0.701893	0.950495	0.994318	0.982872	0.990691		his2	histidinol dehydrogenase His2
SPBC1711.14	0.618123	0.550136	0.680162	0.698734	0.80292	0.808399	0.85303	0.84742		rec15	meiotic recombination protein Rec15
SPBC1718.02	0.229927	0.185304	0.43937	0.469265	0.780713	0.826558	0.862893	0.855867		hop1	linear element associated protein Hop1
SPBC1718.03	0.508197	0.342466	0.0168067	0	0.108626	0.130159	0.196429	0.205438		ker1	DNA-directed RNA polymerase I complex subunit Ker1
SPBC1734.05c	0.438144	0.464	0.739224	0.787321	0.981584	1.07707	1.03866	1.04545		spf31	DNAJ protein, splicing factor Spf31
SPBC1734.06	0.275424	0.329787	0.560229	0.60221	0.79397	0.850847	0.807154	0.817473		rhp18	Rad18 homolog ubiquitin protein ligase E3, Rhp18
SPBC1734.07c	0.197719	0.0918033	0.314626	0.354067	0.649485	0.705706	0.738197	0.738752		trs8502	TRAPP III complex subunit Trs85b
SPBC1734.08	0.45933	0.409449	0.661323	0.701349	0.881557	0.89491	0.935323	0.902913		hse1	ESCRT 0 complex subunit, sorting receptor for ubiquitinated membrane proteins, Hse1
SPBC1734.09	0.537313	0.5	0.671821	0.691558	0.86087	0.880779	0.886062	0.903761		yea4	ER UDP-N-acetylglucosamine transmembrane transporter
SPBC1734.11	1.26087	0.636364	0.00581395	0	0.0361011	0.0596491	0.25	0.279461		mas5	Hsp40 family DNAJ domain protein Mas5
SPBC1734.12c	0.459893	0.39823	0.689956	0.724846	0.980392	1.05776	1.05574	1.04841		alg12	dolichyl pyrophosphate Man7GlcNAc2 alpha-1,6-mannosyltransferase Alg12
SPBC1734.13	0.333333	0.285106	0.569869	0.619543	0.85045	0.880866	0.894915	0.893103		atp3	F1-FO ATP synthase gamma subunit
SPBC1734.15	0.339056	0.311787	0.458194	0.481775	0.679076	0.679245	0.677083	0.655452		rsc4	RSC complex bromodomain subunit Rsc4
SPBC1773.01	0.5375	0.512027	0.71848	0.795883	0.99269	1.03869	1.01678	1.02381		csc3	SIP/FAR complex WD repeat (scaffold) subunit, striatin Csc3
SPBC1773.02c	0.287129	0.160305	0.368881	0.437919	0.737991	0.810651	0.844898	0.853825		bcp1	thioredoxin peroxidase Bcp1
SPBC1773.03c	0.283828	0.250729	0.506231	0.546131	0.799726	0.828804	0.81137	0.839793			aminotransferase class-III, possible transaminase, unknown specificity, implicated in amino acid or cofactor metabolism
SPBC1773.04	0.125	0.0794224	0	0.0161527	0.175497	0.212351	0.372512	0.393396			NAD dependent epimerase/dehydratase family with signal peptide
SPBC1773.05c	0.369231	0.193548	0.388582	0.430314	0.677941	0.704678	0.74352	0.726667		tms1	xylitol dehydrogenase
SPBC1773.06c	0.225296	0.174497	0.419142	0.492754	0.824022	0.885953	1.0039	1.02202		adh8	zinc binding alcohol dehydrogenase family, unknown pathway
SPBC1773.08c	0.236111	0.136364	0.307309	0.369497	0.670303	0.717647	0.962963	0.975155		omh4	alpha-1,2-mannosyltransferase Omh4
SPBC1773.09c	0.444853	0.414201	0.590973	0.636856	0.773547	0.807	0.869101	0.883478		mug184	DNAJ domain protein, exocytosis associated Mug184
SPBC1773.12	0.199052	0.075188	0.285205	0.320755	0.514158	0.554217	0.546575	0.556757			DNA-binding transcription factor, zf-fungal binuclear cluster type
SPBC1773.13	0.704626	0.662651	0.737659	0.769333	0.906314	0.935157	0.94338	0.948696			aromatic aminotransferase
SPBC1773.14	0.242798	0.24735	0.50416	0.549363	0.803867	0.834925	0.875486	0.869677		arg7	argininosuccinate lyase
SPBC1773.15	0.601594	0.567213	0.789753	0.837128	1.00635	1.0342	0.992378	1.00152		dal52	dipeptide transmembrane transporter Dal5h2
SPBC1773.16c	0.401316	0.398256	0.615269	0.647315	0.882199	0.879896	0.877171	0.89375			DNA-binding transcription factor, zf-fungal binuclear cluster type
SPBC1773.17c	0.743396	0.702532	0.80625	0.835821	0.928488	0.931555	0.93038	0.930063		gor2	glyoxylate reductase
SPBC1778.01c	0.736842	0.706349	0.84965	0.864463	1.04264	1.04155	1.02109	1.01687		zuo1	ribosome-associated chaperone, zuotin
SPBC1778.02	0.569832	0.538462	0.713415	0.737044	0.949045	0.980892	0.967599	0.996992		rap1	shelterin complex scaffold subunit Rap1
SPBC1778.03c	0.766667	0.744939	0.920319	0.939509	1.10714	1.11699	1.04539	1.06187			NADH pyrophosphatase
SPBC1778.04	0.391129	0.382166	0.603125	0.619327	0.852381	0.88981	0.90542	0.909091		spo6	Spo4-Spo6 kinase complex regulatory subunit Spo6
SPBC1778.05c	0.968254	0.967442	0.942505	1.00405	1.07187	1.05812	1.12817	1.1242		lam2	Ragulator complex Rag GEF subunit
SPBC1778.07	0.44086	0.437309	0.668919	0.710265	0.876712	0.874811	0.897361	0.873178			dipeptide methyltransferase, human CARNMT1 ortholog, implicated in amino acid metabolism
SPBC1778.09	0.699647	0.687307	0.707989	0.699355	0.796945	0.813995	0.87366	0.83947			RabGAP
SPBC1778.10c	0.5	0.521368	0.766871	0.779727	0.984375	1.02098	1.01325	0.98366		pdk1	phosphoinositide-dependent protein kinase Pdk1
SPBC17A3.02	0.307407	0.277955	0.555732	0.574661	0.828	0.838881	0.85443	0.84472		aim19	mitochondrial membrane protein involved in heme biosynthesis, TMEM14 superfamily Aim19
SPBC17A3.03c	0.883871	0.834734	0.798667	0.808861	0.897292	0.913004	0.876176	0.91933		siw14	inositol pyrophosphatase Siw14
SPBC17A3.05c	0.65625	0.347826	0.0118577	0	0	0	0.0120192	0.0212264			DNAJ/DUF1977, human DNAJB12 homolog, Hsp70 co-chaperone
SPBC17A3.06	9.92857	6.56522	1.7284	1.68382	1.71394	1.74048	1.72304	1.72765			protein tyrosine/serine/threonine phosphatase
SPBC17A3.08	0.00568182	0	0	0.011236	0.120455	0.146262	0.308851	0.327239			TatD homolog, implicated in DNA metabolism
SPBC17A3.10	0.391753	0.37069	0.547809	0.56979	0.833625	0.829604	0.848185	0.850993		pas4	peroxisomal ubiquitin-protein ligase E3 involved in peroxisome organization and biogenesis
SPBC17D1.02	0.615385	0.580247	0.760911	0.81768	1.00614	1.05132	1.0566	1.05744		dph2	diphthamide biosynthesis protein Dph2
SPBC17D1.05	0.554974	0.550661	0.743191	0.755064	1.00155	1.02804	1.06647	1.08166		rhs1	fungal protein, conserved in ascomycetes
SPBC17D1.06	0.238971	0.222581	0.47512	0.516871	0.791209	0.817321	0.836551	0.848837		dbp3	ATP-dependent RNA helicase Dbp3
SPBC17D1.07c	0.194946	0.0870968	0.337115	0.376361	0.684284	0.684211	0.760265	0.771353		npg1	GTPase regulator Rng2-like
SPBC17D11.01	0.133621	0.114391	0.317485	0.344101	0.535433	0.578748	0.743842	0.755573		nep1	NEDD8 protease Nep1
SPBC17D11.02c	0.796923	0.746154	0.759651	0.777647	0.8504	0.82785	0.894125	0.871651		hrd1	Hrd1 ubiquitin ligase complex E3 subunit Hrd1
SPBC17D11.03c	0.468	0.410774	0.610143	0.659193	0.864796	0.91199	0.898719	0.899061		pxp2	carboxymuconolactone decarboxylase-like protein, Pxp2
SPBC17D11.04c	0.196653	0.136201	0.258242	0.294118	0.647059	0.67757	0.721068	0.720351		nto1	histone acetyltransferase complex PHD finger subunit Nto1
SPBC17D11.08	1.08	0.856164	0.81741	0.830375	0.931034	0.93531	0.898837	0.905359		dca7	WD repeat protein, DDB1 and CUL4-associated factor Dca7, implicated in gene expression
SPBC17F3.01c	0.180812	0.0868167	0.314783	0.350081	0.627365	0.65288	0.704641	0.697708		rga5	RhoGAP Rga5
SPBC17G9.02c	0.734104	0.711009	0.842767	0.869215	1.01715	1.00509	1.01262	1.00476		cdc73	RNA polymerase II accessory factor, Cdc73 family
SPBC17G9.05	0.157895	0.0985915	0.393204	0.435045	0.734577	0.776335	0.794278	0.809066		rct1	cyclophilin family peptidyl-prolyl cis-trans isomerase, RRM-containing Rct1
SPBC17G9.07	0.487952	0.51	0.771883	0.765152	0.926991	0.930804	0.892495	0.919679		rps2402	40S ribosomal protein S24
SPBC17G9.08c	0.259574	0.268382	0.532967	0.575	0.845669	0.861417	0.860778	0.872945		cnt5	ArfGAP, centaurin Cnt5
SPBC17G9.09	0.547529	0.551613	0.772727	0.822719	1.0176	1.02229	0.981982	1.00299		tif213	translation initiation factor eIF2 gamma subunit
SPBC17G9.10	0.253061	0.249158	0.487725	0.528951	0.691566	0.725537	0.770127	0.782929		rpl1102	60S ribosomal protein L11
SPBC17G9.12c	0.207171	0.185567	0.470693	0.515913	0.804841	0.844854	0.864234	0.857562			HAD superfamily hydrolase, unknown role
SPBC1815.01	0.27	0.223529	0.484517	0.520833	0.797143	0.886878	0.87234	0.864116		eno101	enolase
SPBC1861.01c	0.807143	0.8	1.00559	1.09409	1.35012	1.42476	1.39367	1.34061		cnp3	kinetochore scaffold CENP-C, Cnp3
SPBC1861.02	0.798535	0.737003	0.752562	0.768076	0.876556	0.895812	0.899461	0.894273		abp2	unknown protein, may bind replication origins Abp2
SPBC1861.03	0.294521	0.267647	0.487055	0.525741	0.768786	0.79023	0.816011	0.82312		naa35	NatC N-acetyltransferase complex subunit Naa35
SPBC1861.05	0.314286	0.268657	0.142442	0.161111	0.317308	0.321429	0.362791	0.351852			bifunctional pseudouridylate synthase/pseudouridine kinase
SPBC1861.06c	1.36641	1.13636	0.949343	0.944444	1.0011	1.03092	1.0417	1.0473		mug131	UPF0300 family protein 4
SPBC1861.07	0.60262	0.602151	0.757366	0.798319	1.00821	1.04484	1.06008	1.07576		elc1	elongin C Elc1
SPBC1861.09	0.793722	0.757692	0.71365	0.720327	0.824116	0.837168	0.901734	0.90562		ppk22	serine/threonine protein kinase Ppk22
SPBC18A7.01	0.338235	0.2	0.296629	0.328657	0.493949	0.535829	0.655255	0.664877		xpa1	X-Pro dipeptidase
SPBC18A7.02c	0.156118	0.0982456	0.144216	0.196049	0.423434	0.465438	0.684647	0.695337			Golgi GOST, seven transmembrane domain, PTM1-like, SNARE associated
SPBC18E5.01	0.295858	0.300493	0.558317	0.565295	0.770604	0.778667	0.805489	0.815294			WD40/YVTN repeat-like-containing domain superfamily, bacterial carboxy-cis,cis-muconate cyclase-like
SPBC18E5.04	0.420408	0.417808	0.631295	0.707052	0.868955	0.89769	0.878195	0.89697		rpl1001	60S ribosomal protein L10
SPBC18E5.05c	0.25	0.194175	0.347727	0.369099	0.487521	0.495098	0.49446	0.499299		elp5	elongator complex subunit Elp5
SPBC18E5.07	0.191882	0.178344	0.4061	0.446131	0.774704	0.822667	0.947434	0.944654		aim21	barbed end F-actin assembly inhibitor
SPBC18E5.08	0.527638	0.378601	0.618629	0.676568	0.861295	0.922368	0.934889	0.935329			N-acetyltransferase
SPBC18E5.10	0.236486	0.232432	0.529532	0.567416	0.769784	0.783217	0.808458	0.821734			mitochondrial iron-sulfur cluster protein, ortholog of human NDUFV1 Complex I FAD binding subunit, implicated in respiratory complex assembly
SPBC18E5.11c	0.142857	0.0952381	0.0329835	0.0626781	0.272009	0.305895	0.484577	0.530109		edc3	enhancer of mRNA decapping Edc3
SPBC18E5.14c	0.6375	0.591133	0.726027	0.746812	0.954476	0.958779	0.943448	0.954103			dubious
SPBC18H10.04c	0.628378	0.526316	0.806452	0.824561	1.0313	1.06612	1.14203	1.12199		sce3	translation initiation factor
SPBC18H10.05	0.226766	0.196078	0.442088	0.483092	0.671831	0.688826	0.68984	0.671504			WD repeat protein, human WDR44 family
SPBC18H10.06c	0.539683	0.503401	0.679092	0.718224	0.836735	0.846641	0.838596	0.848878		swd2	Set1C complex WD repeat subunit Swd2.1
SPBC18H10.07	0.413978	0.390351	0.616123	0.658627	0.883607	0.902244	0.893455	0.89403		wbp4	U2-type precatalytic spliceosome WW domain-binding protein Wbp4
SPBC18H10.08c	0.630597	0.600639	0.737537	0.770745	0.930726	0.944568	0.950446	0.938656		ubp4	ubiquitin C-terminal hydrolase Ubp4
SPBC18H10.09	1.00943	0.883459	0.822358	0.845833	0.895303	0.845463	0.968007	0.908037			zf-CHY type zinc finger protein involved in rescue of stalled ribosomes
SPBC18H10.10c	0.202899	0.14717	0.329289	0.388797	0.662824	0.7373	0.768924	0.76769		saf4	splicing associated factor Saf4
SPBC18H10.13	0.55814	0.576471	0.697108	0.718475	0.862468	0.859649	0.850534	0.848878		rps1402	40S ribosomal protein S14
SPBC18H10.14	0.333333	0.254054	0.477435	0.486425	0.681592	0.706954	0.812857	0.812676		rps1601	40S ribosomal protein S16
SPBC18H10.15	0.405573	0.415144	0.627536	0.65651	0.812821	0.807305	0.820823	0.806024		cdk11	Cdk11-cyclinL compex kinase subunit Cdk11
SPBC18H10.16	0.551181	0.529221	0.726073	0.784091	0.96733	1.00586	0.973154	0.975543		vhc1	vacuolar membrane cation-chloride cotransporter Vhc1
SPBC18H10.18c	0.356522	0.234694	0.5	0.540881	0.816958	0.865937	0.890863	0.881188			Schizosaccharomyces specific protein
SPBC18H10.20c	0.206422	0.137037	0.385993	0.449074	0.733804	0.782864	0.986287	0.986402		any1	arrestin family ubiquitin ligase substrate adaptor Any1
SPBC1921.01c	0.211155	0.186207	0.454064	0.479522	0.720789	0.747761	0.757102	0.759777		rpl35A02	60S ribosomal protein L35A
SPBC1921.03c	0.176	0.165563	0.42163	0.460203	0.785797	0.829296	1.07173	1.09139		mex67	mRNA export receptor, Tap, nucleoporin Mex67
SPBC1921.04c	0.226804	0.015625	0.0311111	0.0477137	0.236878	0.271255	0.407834	0.415245			dubious protein, reverse strand of sno20
SPBC1921.05	0.292593	0.305031	0.555184	0.589661	0.774425	0.803231	0.799186	0.786096		ape2	vacuolar aminopeptidase Ape2
SPBC1921.06c	0.980392	0.780749	0.785249	0.824351	1.0189	1.11916	1.15182	1.149		pvg3	Golgi galactosylxylosylprotein 3-beta-galactosyltransferase Pvg3
SPBC1921.07c	0.419087	0.410526	0.677165	0.719298	0.867257	0.489022	0.543915	0.52361		sgf29	SAGA complex subunit Sgf29
SPBC19C2.02	0.51	0.514124	0.669604	0.716312	0.875309	0.899504	0.87156	0.894186		pmt1	tRNA (cytosine-5-)-methyltransferase Pmt1
SPBC19C2.04c	0.455696	0.339901	0.559921	0.61302	0.800842	0.842105	0.8758	0.873885		ubp11	mitochondrial outer membrane anchored ubiquitin C-terminal hydrolase Ubp11
SPBC19C2.06c	0.584192	0.555882	0.713178	0.75	0.912634	0.931359	0.911392	0.902378		mug124	dubious
SPBC19C2.09	0.425287	0.414791	0.658333	0.69059	0.965957	1.02332	1.02869	1.00268		sre1	DNA-binding transcription factor, sterol regulatory element binding protein Sre1
SPBC19C2.10	0.585938	0.552381	0.757216	0.790507	0.963127	0.552189	0.568611	0.586777			BAR adaptor protein, human endophilin A1-like ortholog
SPBC19C2.13c	0.401993	0.382682	0.607784	0.662857	0.819222	0.834655	0.843434	0.868718		ctu2	cytosolic tRNA-uridine 2-sulfurtransferase subunit Ctu2
SPBC19C2.14	0.783654	0.76	0.903361	0.951782	1.10554	1.16998	1.10594	1.13029		smd3	Sm snRNP core protein Smd3
SPBC19C7.01	0.419811	0.280443	0.557214	0.615883	0.849791	0.917391	0.954103	0.962185		mni1	exon-exon junction complex disassembly factor, human partner of Y14 and mago ortholog
SPBC19C7.02	1.13889	1.07303	0.897275	0.881092	0.975443	0.987903	1.08343	1.01375		ubr1	N-end-recognizing protein, UBR ubiquitin-protein ligase E3 Ubr1
SPBC19C7.04c	0.310638	0.302491	0.569721	0.600783	0.739895	0.754885	0.793103	0.753425		gsr1	1,3-beta-glucan synthesis regulator, Gsr1
SPBC19C7.05	0.730159	0.310345	0.509333	0.57284	0.762458	0.817734	0.848189	0.861264		rcr1	plasma membrane ubiquitin ligase substrate adaptor Rcr1
SPBC19C7.08c	0.268398	0.257143	0.52459	0.561162	0.831089	0.866189	0.949314	0.952381		ppm2	tRNA methyltransferase Ppm2
SPBC19C7.09c	0.55627	0.549724	0.713235	0.767677	0.937186	0.962359	0.982311	0.969048		uve1	endonuclease Uve1
SPBC19C7.10	0.465306	0.448161	0.658206	0.707358	0.903226	0.937681	0.882653	0.907216		bqt4	integral nuclear inner membrane protein Bqt4
SPBC19C7.11	0.582418	0.550898	0.784512	0.791262	0.960061	0.978428	0.98048	0.979228			plasma membrane ClC chloride channel
SPBC19C7.12c	0.476395	0.444056	0.668309	0.702326	0.902589	0.912365	0.973799	0.979189		omh1	Golgi alpha-1,2-mannosyltransferase Omh1
SPBC19F5.01c	0.784091	0.586207	0.688222	0.705757	0.878655	0.916549	0.997491	1.0098		puc1	G1 cyclin Puc1
SPBC19F8.01c	0.27551	0.27907	0.518692	0.54963	0.748656	0.748031	0.759051	0.768844		spn7	meiotic septin Spn7
SPBC19F8.02	0.628	0.568562	0.79604	0.85214	1.10695	1.09217	1.10833	1.0915		nud3	nuclear distribution protein NUDC homolog
SPBC19F8.03c	0.450794	0.470109	0.633383	0.672012	0.825581	0.819231	0.820789	0.836759		yap18	endocytic adaptor, ENTH/VHS domain Yap18
SPBC19F8.04c	0.77381	0.715686	0.815029	0.807899	1.09474	1.0858	1.11855	1.16034		lcl3	mitochondrial nuclease, human MISO1 ortholog, implicated in mitochondrial membrane processes Lcl3
SPBC19F8.06c	0.670782	0.664336	0.810127	0.848958	0.989614	1.00439	0.970938	0.96119		meu22	plasma membrane amino acid transmembrane transporter Meu22
SPBC19F8.08	0.360825	0.377193	0.707819	0.754491	1.10957	1.14651	1.17018	1.20588		rps401	40S ribosomal protein S4
SPBC19G7.01c	0.288136	0.281139	0.530909	0.611807	0.794712	0.823248	0.831029	0.826953		msh2	MutS protein homolog 2
SPBC19G7.02	0.335968	0.333333	0.548822	0.587459	0.795322	0.877519	0.801926	0.805142		abz2	4-amino-4-deoxychorismate lyase Abz2
SPBC19G7.03c	0.668394	0.669604	0.824	0.856311	1.10649	1.11513	1.1131	1.22585		rps3002	40S ribosomal protein S30
SPBC19G7.04	0.180921	0.0982659	0.388199	0.427921	0.822626	0.832187	0.920635	0.902246			protein-DNA covalent cross-linking repair protein
SPBC19G7.06	0.847909	0.841935	0.908065	0.911988	0.97	0.948038	0.985226	0.938434		mbx1	DNA-binding transcription factor, MADS-box Mbx1
SPBC19G7.07c	0.642857	0.609626	0.854586	0.913319	1.14286	1.16225	1.19581	1.19672		ppr3	mitochondrial PPR repeat protein Ppr3
SPBC19G7.17	0.585551	0.592715	0.759227	0.788034	0.926332	0.955414	0.953172	0.928571		ssh1	Ssh1 translocon subunit Ssh1
SPBC19G7.18c	0.792593	0.692308	0.741573	0.756897	0.832396	0.831726	0.952865	0.941281			mitochondrial protein
SPBC1A4.02c	0.752632	0.669492	0.734007	0.763608	0.896205	0.906149	0.969786	0.988428		leu1	3-isopropylmalate dehydrogenase Leu1
SPBC1A4.03c	1.61628	1.328	1.06905	1.07963	1.20996	1.18914	1.13671	1.11994		top2	DNA topoisomerase II
SPBC1A4.04	0.610879	0.606272	0.736934	0.750831	0.898659	0.910979	0.886269	0.889045			Schizosaccharomyces specific protein
SPBC1A4.05	0.140351	0.0656934	0.286424	0.312402	0.541772	0.579214	0.649022	0.654545		blt1	cortical scaffold protein Blt1
SPBC1D7.01	0.197952	0.16568	0.455677	0.500745	0.841398	0.888435	0.925599	0.940204		pfd1	prefoldin subunit Pfd1
SPBC1D7.03	0.780822	0.702703	0.881159	0.906516	0.992208	1.0266	1.01772	0.977612		clg1	cyclin-like protein involved in autophagy Clg1
SPBC1D7.05	0.181481	0.176101	0.441755	0.475575	0.725055	0.786108	0.973503	1.00389		byr2	MAP kinase kinase kinase Byr2
SPBC1E8.02	0.384615	0.311203	0.522202	0.58092	0.859175	0.910405	0.943347	0.948617			ER ubiquitin family protein
SPBC20F10.02c	0.285124	0.236301	0.498361	0.527473	0.759784	0.794802	0.81749	0.822704			Golgi to plasma membrane transport protein
SPBC20F10.03	0.325397	0.112903	0.245042	0.27654	0.459048	0.518095	0.614761	0.637611			armadillo-type fold protein, human IFRD1 ortholog, implicated in transcription, translation or signaling
SPBC20F10.05	0.57931	0.465116	0.624204	0.662722	0.839888	0.917024	0.919906	0.929561		nrl1	RNAi-mediated silencing protein, human NRDE2 ortholog Nrl1
SPBC20F10.06	0.471631	0.475758	0.671119	0.701613	0.844078	0.833828	0.870317	0.854676		mad2	mitotic spindle checkpoint protein Mad2
SPBC20F10.07	1.17989	1.0332	1.1105	1.10862	1.18901	1.19634	1.18192	1.17391		ltc1	sterol transfer protein Ltc1
SPBC20F10.10	0.280992	0.282686	0.517241	0.536624	0.785206	0.817266	0.874659	0.840426		psl1	cyclin pho85 family Psl1
SPBC21.03c	0.498127	0.496795	0.7041	0.737847	0.889251	0.917628	0.901563	0.872894			EVE domain (PUA-related) protein, implicated in tRNA metabolism (possible RNA binding domain associated with tRNA methyltransferases)
SPBC21.05c	0.318436	0.30837	0.582485	0.620623	0.876336	0.908408	1.06568	1.068		ral2	Ras1-Scd pathway protein Ral2
SPBC21.07c	0.81746	0.649425	0.807692	0.845382	1.04525	1.0531	1.14765	1.14194		ppk24	serine/threonine protein kinase Ppk24
SPBC211.06	0.352697	0.358885	0.594872	0.632258	0.941828	1.00412	1.08508	1.08634		gfh1	gamma tubulin complex GCP4 subunit Gfh1
SPBC215.01	0.192308	0.179331	0.495974	0.538695	0.872928	0.90411	0.921773	0.93068		gyp4	RabGAP, Gyp4
SPBC215.02	0.536481	0.546099	0.737564	0.753695	1.03274	1.02243	1.06579	1.06738		pfd5	prefoldin subunit Pfd5
SPBC215.03c	1.32593	1.16168	1.17561	1.19585	1.33212	1.33929	1.35	1.35679		csn1	COP9/signalosome complex subunit Csn1
SPBC215.04	0.34981	0.31875	0.60804	0.641479	0.834302	0.833098	0.824234	0.820106		git11	heterotrimeric G protein gamma subunit Git11
SPBC215.05	0.217082	0.101493	0.269231	0.309295	0.477545	0.494705	0.523948	0.518464		gpd1	glycerol-3-phosphate dehydrogenase Gpd1
SPBC215.06c	0.272727	0.257971	0.55	0.584615	0.825598	0.853389	0.847682	0.871391			nucleolar RNA-binding protein, human LYAR homolog, involved in rRNA processing
SPBC215.07c	0.300813	0.285714	0.586087	0.614478	0.836066	0.842027	0.84701	0.849083		pdp2	PWWP domain protein Pdp2
SPBC215.08c	0.386029	0.391304	0.583774	0.614478	0.775915	0.795144	0.794245	0.774749		arg4	arginine specific carbamoyl-phosphate synthase Arg4
SPBC215.10	0.418519	0.413462	0.647059	0.711146	0.995787	1.04552	1.07761	1.10647		odr1	HAD superfamily hydrolase, unknown role
SPBC215.11c	0.255556	0.207006	0.470199	0.533228	0.786517	0.840456	0.859043	0.853723			aldo/keto reductase, unknown biological role
SPBC215.13	0.501818	0.510769	0.703349	0.720247	0.882667	0.869908	0.863971	0.872263		mtl3	plasma membrane-associated serine-rich cell wall sensor Mtl1/Mtl3
SPBC216.01c	0.718062	0.696113	0.79896	0.824877	1.03577	1.12888	1.01611	1.04762		psy2	serine/threonine protein phosphatase PP4 regulatory subunit 3 Psy2
SPBC216.02	0.773109	0.748201	0.83612	0.84019	0.975	0.990968	0.946262	0.98476		num1	meiotic cortical anchoring factor for dynein Mcp5/Num1
SPBC216.03	0.646465	0.503448	0.656051	0.689189	0.783518	0.787059	0.876494	0.896654			flavin reductase, NADP binding superfamily, implicated in heme catabolism
SPBC216.04c	0.64794	0.627832	0.660844	0.651226	0.74707	0.745747	0.822368	0.793269		mxr2	peptide-methionine (R)-S-oxide reductase MsrB
SPBC216.05	3.90476	2.35897	1.07947	1.06587	1.07595	1.08079	1.09611	1.08735		rad3	ATR checkpoint kinase Rad3
SPBC216.06c	0.595331	0.577922	0.794168	0.825871	1.03642	1.04223	1.02418	1.01831		swi1	replication fork protection complex subunit Swi1
SPBC21B10.03c	0.125	0.0222222	0	0	0.035868	0.0572626	0.149813	0.161836		ath1	ataxin-2 homolog
SPBC21B10.04c	0.716346	0.65	0.723478	0.729508	1.03439	1.04856	1.17305	1.178		vtc1	vacuolar transporter chaperone (VTC) complex, GTPase regulator subunit Vtc1
SPBC21B10.05c	0.265823	0.158273	0.209262	0.228758	0.472419	0.490411	0.553548	0.566013		wat1	TORC1/2 complex WD repeat protein Wat1/Lst8
SPBC21B10.06c	0.333333	0.260504	0.530837	0.581197	0.854406	0.891892	0.90293	0.911712		inp2	myosin binding vezatin family, impicated in actin cytoskeleton processes Inp2
SPBC21B10.07	0.297071	0.27305	0.541367	0.602369	0.889226	0.932927	0.95422	0.969957		crr1	glycosyl hydrolase family Crr1
SPBC21B10.08c	0.339506	0.335052	0.567376	0.624484	0.824427	0.815136	0.827791	0.834334			antibiotic biosynthesis monooxygenase-like domain
SPBC21B10.09	0.436242	0.454286	0.6953	0.748019	0.899259	0.465839	0.553339	0.534364			endomembrane system acetyl-CoA transmembrane transporter
SPBC21B10.10	0.670996	0.681004	0.797274	0.787975	0.970203	1.00589	1.0468	1.03916		rps402	40S ribosomal protein S4
SPBC21B10.12	0.282468	0.257069	0.449742	0.478261	0.629364	0.669058	0.748796	0.740331		rec6	meiotic recombination protein Rec6
SPBC21B10.13c	0.201465	0.119355	0.2816	0.316514	0.655899	0.680441	0.748052	0.774108		yox1	MBF complex corepressor Yox1
SPBC21C3.01c	0.597938	0.536	0.721223	0.774869	0.940594	0.942335	0.965333	0.955901		vps1301	sporulation specific intermembrane lipid transfer protein, chorein family Vps13a
SPBC21C3.02c	0.361111	0.281768	0.515284	0.529175	0.76489	0.768875	0.916914	0.925287		dep1	Rpd3L histone deacetylase complex subunit, Sds3-like family protein Dep1
SPBC21C3.03	0.181132	0.109272	0.041868	0.05547	0.205026	0.221785	0.286064	0.286232		cqd1	mitochondrial UbiB/ABC kinase -like family membrane protein contact site protein Cqd1
SPBC21C3.06	0.373737	0.226496	0.459662	0.514493	0.79084	0.847003	0.885507	0.870504			Schizosaccharomyces specific protein
SPBC21C3.07c	1.25352	1.09189	1.02484	1.05859	1.14934	1.15983	1.15657	1.15394		trm140	tRNA (cytosine-3) methyltransferase Trm140
SPBC21C3.08c	0.413333	0.46748	0.866109	0.933063	1.42364	1.43907	1.5938	1.5473		car2	ornithine transaminase Car2
SPBC21C3.09c	0.218487	0.148014	0.435852	0.470684	0.77433	0.835425	0.893281	0.903394		oaa1	mitochondrial oxaloacetate tautomerase involved in metabolite repair Oaa1
SPBC21C3.11	0.408935	0.408696	0.678955	0.726736	0.971888	0.975033	0.967782	0.971429		ubx4	UBX domain protein Ubx4
SPBC21C3.12c	0.0333333	0	0	0	0.0323383	0.0440495	0.17509	0.195079			thioredoxin family protein-disulfide reductase
SPBC21C3.13	0.382199	0.384279	0.702948	0.721627	1	1.00542	1.03802	1.04698		rps1901	40S ribosomal protein S19
SPBC21C3.14c	0.659574	0.657343	0.742765	0.75643	0.853881	0.883204	0.888672	0.883317			Schizosaccharomyces specific protein with signal peptide
SPBC21C3.15c	0.155462	0.110727	0.0835821	0.112676	0.282076	0.303468	0.413965	0.417065			aldehyde dehydrogenase, implicated in cellular detoxification
SPBC21C3.17c	0.593985	0.56129	0.708134	0.743284	0.893827	0.892857	0.895028	0.889254		psg1	membrane trafficking protein, ER to Golgi Psg1
SPBC21C3.18	0.489209	0.459701	0.685338	0.726979	0.919236	0.920937	0.883978	0.894809		spo4	serine/threonine protein kinase (DDK family) Spo4
SPBC21C3.19	0.609195	0.485981	0.652174	0.716578	0.922343	1	1.03563	1.03762		rtc3	SBDS family protein Rtc3
SPBC21C3.20c	0.452632	0.166667	0	0.017199	0.186475	0.241597	0.280899	0.27256		git1	C2 domain protein Git1
SPBC21D10.08c	0.355482	0.367978	0.59322	0.657778	0.845347	0.845855	0.860321	0.851485			Schizosaccharomyces specific protein
SPBC21D10.09c	0.227799	0.198675	0.457045	0.483498	0.7	0.728571	0.733157	0.735409		rkr1	RQC complex ubiquitin-protein ligase E3 Rkr1
SPBC21D10.10	0.5	0.493464	0.684211	0.721582	0.947994	0.975758	0.976056	0.961756		bdc1	bromodomain protein Bdc1
SPBC21D10.11c	0.38835	0.391061	0.631579	0.66863	0.85	0.865079	0.856423	0.864259		nfs1	mitochondrial [2Fe-2S] cluster assembly and tRNA modification cysteine desulfurase Nfs1
SPBC21D10.12	0.195833	0.174216	0.396779	0.422652	0.609895	0.643848	0.799043	0.79273		hob1	BAR adaptor protein, amphiphysin, Hob1
SPBC21H7.03c	0.376812	0.346614	0.550325	0.566517	0.744615	0.783316	0.904386	0.901299			multiple inositol polyphosphate phosphatase
SPBC21H7.04	0.528053	0.561765	0.715142	0.725291	0.912935	0.912237	0.902968	0.927419		dbp7	ATP-dependent RNA helicase Dbp7
SPBC21H7.06c	0.347107	0.343643	0.615517	0.699482	0.892805	0.92868	0.913963	0.901823		opi10	hikeshi family nuclear import carrier Opi10
SPBC21H7.07c	0.447514	0.382222	0.570397	0.588832	0.754057	0.768758	0.808714	0.781762		his5	imidazoleglycerol-phosphate dehydratase His5
SPBC23E6.01c	0.276151	0.207612	0.473198	0.529825	0.787639	0.820189	0.848214	0.856721		cxr1	splicing factor, RNA-binding Cxr1
SPBC23E6.02	0.460317	0.470395	0.677632	0.7422	0.928969	0.941926	0.907268	0.947771		rrp2	DNA translocase/ SUMO-targeted ubiquitin ligase E3
SPBC23E6.03c	0.5	0.302932	0.4683	0.501333	0.710345	0.751229	0.831799	0.83597		nta1	protein N-terminal amidase Nta1
SPBC23E6.05	0.404762	0.420118	0.656501	0.676971	0.880223	0.876881	0.874346	0.890482		arx1	ribosomal export complex protein Arx1, peptidase family
SPBC23E6.08	1.16667	1.01579	1.0963	1.12293	1.32432	1.34898	1.33728	1.30857		rgp1	Rab-specific(Ryh1/Ypt6) Ric1-Rgp1 guanyl-nucleotide exchange factor subunit Rgp1/Sat1
SPBC23E6.10c	0.307393	0.268852	0.528399	0.582363	0.831091	0.879336	0.881706	0.894811		mri1	methylthioribose-1-phosphate isomerase Mri1
SPBC23G7.04c	3.62791	2.51351	1.25278	1.19506	1.17006	1.17391	1.17647	1.17047		nif1	SEL1/TPR repeat protein, protein kinase inhibitor Nif1
SPBC23G7.06c	0.428571	0.390244	0.593284	0.589744	0.773515	0.793727	0.913276	0.896226		nvj2	nucleus-vacuole junction protein Nvj2
SPBC23G7.07c	0.722656	0.71	0.725782	0.747253	0.839801	0.841851	0.893092	0.887994		cms1	U3-containing 90S preribosome complex subunit Cms1
SPBC23G7.08c	0.593985	0.63354	0.858447	0.856237	0.845455	0.881919	0.936832	0.916667		rga7	RhoGAP Rga7
SPBC23G7.10c	0.348178	0.358306	0.616145	0.676282	0.957386	1.03519	0.985507	0.992167			NADH-dependent flavin oxidoreductase, implicated in cellular detoxification from family members
SPBC23G7.11	0.692982	0.678967	0.780201	0.794913	0.955864	0.96925	0.933775	0.958242		mag2	DNA-3-methyladenine glycosylase Mag2
SPBC23G7.12c	0.447514	0.328889	0.486755	0.496904	0.659919	0.68106	0.771704	0.778213		rpt6	19S proteasome base subcomplex ATPase subunit Rpt6
SPBC23G7.13c	0.310976	0.29717	0.486328	0.519713	0.68088	0.716621	0.730392	0.727491			plasma membrane urea transmembrane transporter
SPBC23G7.14	0.302041	0.217993	0.464883	0.527331	0.824113	0.871245	0.878628	0.889175			Schizosaccharomyces specific protein
SPBC23G7.15c	0.303754	0.306358	0.547468	0.58626	0.767978	0.748031	0.765217	0.745592		rpp202	60S acidic ribosomal protein P2
SPBC23G7.16	0.344828	0.305936	0.56833	0.660338	0.870544	0.872694	0.854641	0.834768		ctr6	vacuolar copper exporter Ctr6
SPBC24C6.04	0.520833	0.448649	0.617769	0.633397	0.821997	0.840621	0.871605	0.87053		put2	delta-1-pyrroline-5-carboxylate dehydrogenase Put2
SPBC24C6.05	0.794702	0.692708	0.857788	0.859504	0.970992	0.983871	0.99865	1.02046		sec28	coatomer epsilon subunit
SPBC24C6.06	0.704545	0.64	0.752363	0.771171	0.947149	0.950685	0.972637	0.953715		gpa1	G-protein alpha subunit
SPBC24C6.08c	0.895425	0.798995	0.823301	0.849541	1.01722	0.998613	0.969697	0.953488		bhd1	folliculin, BFC/FNIP-Folliculin complex subunit Bhd1
SPBC24C6.09c	0.57265	0.578182	0.732082	0.762821	0.949086	0.955414	0.946347	0.972158			phosphoketolase family protein
SPBC24C6.10c	0.260664	0.133858	0.0643275	0.0885609	0.2352	0.288525	0.320552	0.322137		dip1	WISH/DIP/SPIN90 ortholog, endocytosis protein Dip1
SPBC25B2.01	0.563433	0.536585	0.710863	0.735069	0.881793	0.891156	0.897403	0.893506		hbs1	Dom34-Hbs1 translation release factor complex GTPase subunit Hbs1
SPBC25B2.02c	0.492147	0.458515	0.663653	0.658291	0.989348	1.01872	1.19975	1.2229		mam1	M-factor transmembrane transporter Mam1
SPBC25B2.03	0.398438	0.397959	0.53	0.538566	0.660274	0.665773	0.758519	0.73129			zf-C3HC4 type zinc finger
SPBC25B2.04c	0.170213	0.030303	0	0	0.0303605	0.0427509	0.217538	0.242525		mtg1	mitochondrial ribosome large subunit assembly GTPase Mtg1
SPBC25B2.06c	1.09036	0.926267	0.928962	0.929648	0.970484	0.958478	0.978389	0.984221		btb2	BTB/POZ family ubiquitin-type ligase substrate adaptor Btb2
SPBC25B2.07c	0.988372	0.709091	0.672881	0.691223	0.794661	0.822532	0.904527	0.877617		mmb1	mitochondrial microtubule binder Mmb1
SPBC25B2.08	0.279528	0.29703	0.553872	0.59187	0.852555	0.90611	0.891213	0.893878			Schizosaccharomyces pombe specific protein, phosphate responsive
SPBC25B2.10	0.635246	0.44795	0.56899	0.599212	0.774006	0.827519	0.885928	0.899834			Usp (universal stress protein) family protein
SPBC25B2.11	0.457692	0.451299	0.694017	0.709302	0.870427	0.906298	0.873362	0.892754		pof2	F-box protein Pof2
SPBC25D12.02c	0.729032	0.637681	0.741811	0.76588	0.924262	0.96962	1.05142	1.06689		dnt1	nucleolar protein Dnt1
SPBC25D12.05	0.585586	0.567376	0.771127	0.801358	0.979136	1.06369	1.01	0.988842		trm1	mitochondrial tRNA (guanine-N2-)-methyltransferase Trm1.1 OR nuclear and mitochondrial tRNA (guanine-N2-)-methyltransferase Trm1.2
SPBC25H2.03	0.386473	0.298039	0.504026	0.520649	0.679266	0.723093	0.788655	0.784314		vac14	PAS complex subunit, involved in phosphoinositide metabolism Vac14
SPBC25H2.05	0.502242	0.494253	0.679181	0.6864	0.941029	0.97555	1.026	1.05895		egd2	nascent polypeptide-associated complex alpha subunit Egd2
SPBC25H2.08c	0.495	0.474576	0.655046	0.688153	0.980447	1.00418	1.067	1.06057		mrs2	mitochondrial inner membrane magnesium ion transmembrane transporter Mrs2
SPBC25H2.09	0.742718	0.731707	0.734528	0.759939	0.865344	0.855422	0.969081	0.958084		mic19	MICOS complex subunit Mic19/25
SPBC25H2.14	0.463918	0.471976	0.709571	0.735577	0.864307	0.886263	0.885387	0.883453		mug16	UNC-50 family protein, implicated in vesicle-mediated transport
SPBC25H2.15	0.370787	0.353698	0.671968	0.714004	0.840367	0.852459	0.819444	0.828423		tsr401	SSU-rRNA maturation protein Tsr4 homolog 1 Tsr401
SPBC25H2.16c	0.195876	0.152542	0.44186	0.481132	0.711974	0.755233	0.755385	0.759202		gga22	Golgi localized Arf binding gamma-adaptin ortholog Gga22
SPBC26H8.01	0.625	0.628571	0.852113	0.907826	1.09609	0.544335	0.595763	0.581356		thi2	thiazole biosynthetic enzyme
SPBC26H8.03	0.384181	0.333333	0.549603	0.631679	0.96995	0.98682	1.02247	1.04502		cho2	phosphatidylethanolamine N-methyltransferase Cho2
SPBC26H8.05c	0.988439	0.935185	0.846	0.79633	0.891678	0.903676	0.971207	0.975135		pph3	serine/threonine protein phosphatase PP4 catalytic subunit Pph3
SPBC26H8.08c	0.772059	0.747059	0.916462	0.940503	1.09908	1.08829	1.06483	1.06935		grn1	GTPase Grn1
SPBC26H8.09c	0.178571	0.103846	0.0682594	0.095315	0.279337	0.293758	0.370123	0.384615		snf59	SWI/SNF complex subunit Snf59
SPBC26H8.11c	0.477099	0.467492	0.644444	0.707424	0.871412	0.929426	0.931606	0.926696		the4	acyl-coenzyme A thioesterase The4
[truncated: 1,139 more rows]
