# Supplementary material for: A time-resolved high-throughput screening of fission yeast deletion mutants for oxidative stress resistance
Source: Microb Cell. 2026 Jul 22;13:304–13. doi: 10.15698/mic2026.07.884 (PMC13392485; doi:10.15698/mic2026.07.884)
Supplement: Supplementary file 3 [file mic-13-304-s03.xlsx]

## Sheet: Sheet1
SUPPLEMENTAL TABLE 2												SPBP8B7.27	SPBP8B7.27	SPBP8B7.27	SPBP8B7.27	SPBP8B7.27	SPBP8B7.27	SPBP8B7.27	SPBP8B7.27	SPBP8B7.27	SPBP8B7.27	SPBP8B7.27	SPBP8B7.27	SPBP8B7.27	SPBP8B7.27	SPBP8B7.27	SPBP8B7.27	SPBP8B7.27	SPBP8B7.27	SPBP8B7.27	SPBP8B7.27	SPBP8B7.27	SPBP8B7.27	SPBP8B7.27	SPBP8B7.27	SPBP8B7.27	SPBP8B7.27	SPBP8B7.27	SPBP8B7.27	SPBP8B7.27	SPBP8B7.27	SPBP8B7.27	SPBP8B7.27	SPBP8B7.27	SPBP8B7.27	SPBP8B7.27	SPBP8B7.27	SPBP8B7.27	SPBP8B7.27
Systematic ID	20h	24h	44h	48h	68h	72h	92h	96h		Gene name	Product description
SPAC1002.01	0.383721	0.365132	0.381579	0.429022	0.783046	0.836941	0.93361	0.938889		mrx11	mitochondrial expression network (MIOREX) component Mrx11
SPAC1002.02	0.366379	0.258621	0.137931	0.171384	0.541783	0.62358	1.00814	1.02288		pom34	nucleoporin Pom34
SPAC1002.03c	0.31405	0.302158	0.19263	0.223301	0.620235	0.655072	0.909589	0.927793		gls2	glucosidase II alpha subunit Gls2
SPAC1002.05c	0.27881	0.286645	0.134206	0.167449	0.554131	0.599719	0.910931	0.926075		jmj2	histone demethylase Jmj2
SPAC1002.06c	0.329004	0.24911	0.0917266	0.137056	0.445802	0.500754	0.734957	0.763006		bqt2	bouquet formation protein Bqt2
SPAC1002.07c	0.364055	0.311787	0.389513	0.479927	0.947627	1.05228	1.25857	1.31161		sat1	spermidine/spermine N1-acetyltransferase Sat1
SPAC1002.12c	0.315315	0.231884	0.0684685	0.103448	0.426584	0.489198	0.77971	0.790765		ssd1	succinate-semialdehyde dehydrogenase [NAD(P)+] Ssd1
SPAC1002.14	0.626016	0.633333	0.68932	0.722571	0.973475	0.969456	0.993947	1.01343		itt1	ubiquitin-protein ligase E3 involved in cytoplasmic translational termination
SPAC1002.17c	0.309623	0.247458	0.134583	0.18555	0.548961	0.610119	0.838665	0.880851		urg2	uracil phosphoribosyltransferase
SPAC1002.18	0.340164	0.26936	0.169312	0.214165	0.545865	0.607196	0.797704	0.810198		urg3	DUF1688 family fungal conserved protein, implicated in uracil or riboflavin metabolism
SPAC1002.19	3.15385	1.53448	0.786111	0.7866	0.884196	0.901935	1.0224	1.03057		urg1	GTP cyclohydrolase II Urg1
SPAC1002.20	0.93956	0.862832	0.621664	0.657475	0.715485	0.724353	0.802603	0.781997			dubious
SPAC1006.01	0.450593	0.397993	0.50339	0.576214	0.886263	0.912152	0.97619	0.961326		psp3	vacuolar serine protease Psp3
SPAC1006.03c	0.341584	0.337662	0.0133038	0	0.23694	0.27037	0.508897	0.506151		red1	MTREC (exosome adaptor) complex subunit Red1
SPAC1006.04c	0.38326	0.31295	0.331522	0.385159	0.618777	0.660993	0.804054	0.811066		mcp3	Schizosaccharomyces specific protein Mcp3
SPAC1006.06	0.47557	0.37741	0.417462	0.465894	0.790747	0.829218	1.01135	1		rgf2	RhoGEF for Rho1 Rgf2
SPAC1039.01	0.452282	0.366438	0.227504	0.241042	0.339806	0.377465	0.40448	0.411688			plasma membrane amino acid transmembrane transporter family, related to 7-keto 8-aminopelargonic acid transporter
SPAC1039.02	0.422111	0.36	0.239171	0.286486	0.626409	0.679487	0.82485	0.839525		efn2	extracellular 5'-nucleotidase, human NT5E family Efn2
SPAC1039.03	0.288462	0.175896	0	0	0.0795848	0.116041	0.374743	0.413863			esterase/lipase, implicated in cellular detoxification
SPAC1039.04	0.390698	0.333333	0.300633	0.330396	0.588983	0.609907	0.808356	0.817368			plasma membrane carboxylic acid transmembrane transporter
SPAC1039.05c	0.327869	0.256831	0.235609	0.283375	0.53185	0.580198	0.741441	0.754306		klf1	DNA-binding transcription factor, zf-fungal binuclear cluster type Klf1
SPAC1039.06	0.592105	0.527094	0.526749	0.587549	0.914928	0.990164	1.07036	1.04227			D-serine ammonia-lyase activity
SPAC1039.07c	0.536585	0.488294	0.724083	0.731231	0.912281	0.92616	0.985481	0.992793			alanine-glyoxylate aminotransferase
SPAC1039.09	0.133094	0.0963855	0	0	0.0658617	0.0991285	0.305882	0.336548		isp5	plasma membrane amino acid transmembrane transporter Isp5
SPAC1039.10	0.32526	0.247813	0.34139	0.38563	0.626202	0.69802	0.769932	0.768529		mmf2	mitochondrial matrix protein, YjgF family protein Mmf2, reactive intermediate imine deaminase A homolog, NNf2, implicated in detoxification and branched amino acid biosynthesis
SPAC105.01c	0.364035	0.391144	0.406574	0.463087	0.742165	0.821534	0.831152	0.844737		kha1	plasma membrane potassium ion/proton antiporter Kha1
SPAC105.02c	0.363309	0.283626	0.389058	0.465753	0.720961	0.819444	0.831432	0.831432		ank1	ankyrin repeat protein, myosin sequestering Ank1
SPAC105.03c	0.912621	0.834615	0.795645	0.754026	0.928571	0.882414	0.951421	0.995512		dal81	DNA-binding transcription factor
SPAC1071.02	0.590164	0.470588	0.00714286	0.00461894	0.00579151	0.00750469	0.040708	0.0397924		mms19	CIA machinery iron sulphur cluster to apoprotein adaptor Mms19
SPAC1071.03c	0.60793	0.534296	0.590909	0.627093	0.958184	1.021	1.33725	1.3466		sil1	nucleotide exchange factor for the ER lumenal Hsp70 chaperone, Sil1
SPAC1071.04c	73	14.2308	1.59919	1.48443	1.32049	1.32731	1.21759	1.19091		spc2	signal peptidase subunit Spc2
SPAC1071.05	0.655556	0.594595	0.597096	0.631579	0.947299	1.00654	1.22092	1.25698		hpm1	ribosome methytransferase involved in ribosome assembly Hpm1
SPAC1071.06	0.407725	0.402098	0.543807	0.565957	0.693401	0.730924	0.766467	0.773231		arp9	SWI/SNF and RSC complex subunit Arp9
SPAC1071.07c	0.623457	0.567164	0.510204	0.583878	0.899099	0.942446	1.03685	1.04007		rps1502	40S ribosomal protein S15
SPAC1071.08	0.394531	0.302932	0.183099	0.227003	0.523866	0.552169	0.760252	0.776246		rpp203	60S acidic ribosomal protein A2
SPAC1071.09c	0.345528	0.247458	0.179396	0.231419	0.554033	0.621581	0.750359	0.762931		djc9	histones H3-H4 binding DNAJ domain protein, DNAJC9 family, Djc9
SPAC1071.11	0.483607	0.337979	0.16	0.211009	0.42132	0.447987	0.474654	0.472644		coq12	NAD reductase Coq12
SPAC1071.12c	0.44958	0.43686	0.618785	0.691042	0.94462	1.05167	1.03328	1.04733		stp1	protein tyrosine phosphatase Stp1, unknown biological role
SPAC1093.01	0.516484	0.484716	0.621479	0.624595	0.769317	0.799342	0.856075	0.86351		ppr5	mitochondrial PPR repeat protein Ppr5
SPAC1093.02	0.457143	0.42268	0.545181	0.54979	0.775951	0.787538	0.865645	0.86696		pdx3	pyridoxamine 5'-phosphate oxidase Pdx3
SPAC1093.03	0.832168	0.675676	0.668675	0.706767	0.985054	1.036	1.21176	1.20139		fig4	inositol polyphosphate phosphatase Fig4
SPAC1093.06c	0.462069	0.312139	0.22694	0.27923	0.560414	0.597765	0.757513	0.756504		dhc1	dynein heavy chain, minus-end directed microtubule motor Dhc1
SPAC10F6.04	0.747475	0.66	0.670498	0.763636	1.10044	1.11445	1.32334	1.33079		ats1	RCC domain protein Ats1
SPAC10F6.05c	0.644269	0.521173	0.55615	0.612457	0.848397	0.900446	0.910569	0.925311		ubc6	ubiquitin conjugating enzyme E2 Ubc6
SPAC10F6.06	1.00581	1.06763	0.819672	0.871838	1.03917	1.09744	1.23171	1.22867		vip1	RNA-binding protein Vip1
SPAC10F6.07c	0.367021	0.24	0.179159	0.246073	0.576471	0.652757	0.849315	0.842105		mug94	Schizosaccharomyces pombe specific protein Mug94
SPAC10F6.08c	0.492537	0.39738	0.502174	0.529652	0.853357	0.893309	0.991722	0.995122		nht1	Ino80 complex HMG box subunit Nht1
SPAC10F6.11c	0.294355	0.289655	0.189716	0.230769	0.625	0.66766	0.986034	1.02966		atg17	autophagy associated protein kinase activator Atg17
SPAC10F6.12c	0.373272	0.299639	0.237569	0.320144	0.598101	0.649518	0.711246	0.699259		mam4	protein-S isoprenylcysteine O-methyltransferase Mam4
SPAC10F6.14c	0.271739	0.267516	0	0	0.197869	0.234399	0.414454	0.419448			mitochondrial ABC1 kinase-like protein, human ADCK5 ortholog, unknown role, possible chaperone for ubiquinone biosynthesis
SPAC10F6.15	0.70318	0.630303	0.685535	0.733737	0.938776	0.947503	0.926941	0.931691			UPF0300 family protein 1
SPAC10F6.16	0.27439	0.20098	0	0	0.0032967	0	0.0157262	0.0174793		igo1	serine/threonine protein phosphatase inhibitor, endosulfine Igo1
SPAC10F6.17c	0.406926	0.211073	0.226073	0.280315	0.591512	0.651132	0.846824	0.847932		ptc5	mitochondrial pyruvate dehydrogenase (lipoamide) phosphatase
SPAC110.02	0.311927	0.280303	0.0147874	0.0209059	0.255319	0.314574	0.554391	0.582902		pds5	mitotic and meiotic cohesin unloading complex subunit Pds5
SPAC1142.01	0.381481	0.178788	0.0675105	0.096732	0.345091	0.386603	0.610973	0.63786		rqc1	ribosome quality control complex (RQC) complex subunit Rqc1
SPAC1142.02c	1.40909	1.20833	0.778584	0.771757	0.879915	0.922997	1.00756	1.02343		sgt2	TRC complex (ER membrane insertion) TPR repeat subunit Sgt2
SPAC1142.03c	0.721053	0.635246	0.576744	0.597734	0.72068	0.739167	0.841655	0.866854		swi2	DNA recombination mediator Swi2
SPAC1142.06	0.288557	0.245902	0.030303	0.0162455	0.159196	0.205651	0.459941	0.480994		get3	GET complex (ER membrane insertion) ATPase subunit Get3
SPAC1142.07c	0.346008	0.236923	0.265802	0.321429	0.584932	0.6	0.669221	0.690446		vps32	ESCRT III complex subunit Vps32
SPAC1142.08	1.53237	1.29947	0.851979	0.872841	0.90332	0.931099	0.988201	0.999289		fhl1	DNA-binding forkhead transcription factor for ribosomal proteins Fhl1
SPAC11D3.01c	1.2	1.13095	0.963093	0.98495	1.1094	1.09828	1.1473	1.13492			Con-6 family conserved fungal protein
SPAC11D3.02c	0.32491	0.255255	0.348694	0.379913	0.628057	0.672704	0.733656	0.760442			ELLA family acetyltransferase
SPAC11D3.03c	0.337255	0.261589	0.317647	0.372204	0.670455	0.68088	0.788079	0.794466			aminomethyltransferase-like and DUF1989 family protein, implicated in urea metabolism
SPAC11D3.04c	0.86631	0.803571	0.766849	0.790816	1.05906	1.11172	1.08039	1.09674			polyketide cyclase SnoaL-like domain protein
SPAC11D3.05	0.655602	0.618056	0.654424	0.70626	0.960159	0.959103	0.966942	1.0024		mfs2	transmembrane transporter Mfs2
SPAC11D3.06	0.276265	0.219355	0.00457317	0.017673	0.216925	0.273494	0.577754	0.627706			MatE family transmembrane transporter
SPAC11D3.07c	1.24786	1.11728	0.774451	0.801095	0.930323	0.947103	1.00215	0.993678		toe4	DNA-binding transcription factor, zf-fungal binuclear cluster type
SPAC11D3.09	0.918782	0.911765	0.674024	0.6621	0.830971	0.872476	0.940325	0.936842		agm1	agmatinase 1, Agm1
SPAC11D3.10	0.808511	0.719298	0.67304	0.72	0.991163	1.00147	1.03467	1.03733			nifs homolog, cysteine desulfurase-like, possible horizontal transfer
SPAC11D3.13	0.338235	0.322884	0.301515	0.341606	0.612144	0.626066	0.685419	0.7254		hsp3104	ThiJ domain protein, glyoxylase III
SPAC11D3.14c	0.291815	0.276276	0.129721	0.180967	0.514894	0.566952	0.798611	0.782904		oxp2	5-oxoprolinase (ATP-hydrolyzing), Oxp2
SPAC11D3.15	0.392857	0.325733	0.428803	0.496013	0.774799	0.861454	0.92125	0.926017		oxp1	5-oxoprolinase (ATP-hydrolyzing), Oxp1
SPAC11D3.16c	0.294915	0.29023	0.406204	0.442281	0.671838	0.714623	0.750274	0.777042			Schizosaccharomyces specific protein
SPAC11D3.17	0.660131	0.62234	0.509009	0.575949	0.822951	0.920968	0.992826	0.958631			DNA-binding transcription factor, zf-fungal binuclear cluster type
SPAC11D3.18c	0.542169	0.534014	0.598746	0.656342	0.913357	0.923788	0.975891	0.95082			plasma membrane carboxylic acid transmembrane transporter
SPAC11E3.01c	0.615721	0.615942	0.671769	0.727858	0.955882	0.933165	1.08363	1.00941		swr1	Swr1 complex histone chaperone module subunit, SNF2 family ATP-dependent chromatin remodeller Swr1
SPAC11E3.03	0.566667	0.639423	0.655889	0.736842	1.07919	1.21654	1.26804	1.30397		csm1	microtubule-site clamp monopolin complex subunit Csm1/Pcs1
SPAC11E3.04c	0.217778	0.209559	0.0017452	0	0	0.0056101	0.0451031	0.0598726		ubc13	ubiquitin conjugating enzyme E2 Ubc13
SPAC11E3.05	0.644195	0.603774	0.68437	0.702742	0.923166	0.925759	1.00619	0.985787		sea3	GATOR2-SEACAT complex/GATOR1-SEACIT GTPase complex ubiquitin-protein ligase E3 subunit Sea3
SPAC11E3.06	0.643216	0.630081	0.577778	0.618632	0.710552	0.725092	0.810078	0.795506		map1	DNA-binding transcription factor, MADS-box Map1
SPAC11E3.08c	0.272727	0.259928	0.0203046	0.0191693	0.0554822	0.0893561	0.343675	0.390588		nse6	Smc5-6 complex non-SMC subunit Nse6
SPAC11E3.09	0.524823	0.494012	0.567797	0.611406	0.820378	0.842583	0.891423	0.893885		pyp3	protein tyrosine phosphatase Pyp3
SPAC11E3.10	0.75	0.689139	0.625758	0.672753	0.837349	0.875	0.945607	0.947584			lipid-linked oligosaccharide pyrophosphatase
SPAC11E3.11c	1.0604	0.897959	0.759596	0.796992	1.02521	1.08197	1.09266	1.06541		syt22	ArfGEF Syt22
SPAC11E3.12	0.558233	0.5	0.542657	0.571429	0.792344	0.819945	0.901706	0.895155			mitochondrial thioredoxin family protein, implicated in sulfur cluster assembly
SPAC11E3.13c	0.698795	0.598972	0.670619	0.641026	0.820397	0.757033	0.882443	0.848439		gas5	cell wall 1,3-beta-glucanosyltransferase Gas5
SPAC11E3.14	0.315615	0.277778	0.254839	0.320373	0.714693	0.763791	0.912209	0.908847			protein with a role in clearing protein aggregates
SPAC11G7.01	0.255906	0.225166	0.096563	0.124807	0.496697	0.56129	0.966467	1.02395		mtl2	plasma membrane-associated serine-rich cell wall sensor Mtl2
SPAC11G7.02	0.414634	0.379592	0.385892	0.438976	0.664463	0.684466	0.780967	0.774436		pub1	HECT-type ubiquitin-protein ligase E3 Pub1
SPAC11G7.03	0.455056	0.288066	0.0153846	0.0252252	0	0.00807754	0.0987461	0.11442		idh1	isocitrate dehydrogenase (NAD+) subunit 1 Idh1
SPAC11G7.04	0.712389	0.576512	0.642249	0.684124	0.949728	0.950601	0.976886	1.00489		ubi1	ribosomal-ubiquitin fusion protein Ubi1
SPAC11G7.06c	0.783784	0.695833	0.71875	0.736498	0.871239	0.889412	0.947424	0.942589		mug132	UPF0300 family protein 3
SPAC11H11.01	0.435146	0.366782	0.453737	0.511304	0.713459	0.808735	0.820408	0.872077		sst6	ESCRT I complex subunit Vps23
SPAC11H11.02c	0.432692	0.273063	0.0104895	0.041806	0.322857	0.393064	0.727756	0.75133		mug162	Schizosaccharomyces specific protein Mug162
SPAC11H11.03c	0.594937	0.621908	0.467791	0.497866	0.705263	0.775105	0.894075	0.925993			ATP-dependent polydeoxyribonucleotide 5'-hydroxyl-kinase activity implicated in DNA repair
SPAC11H11.04	0.52381	0.474474	0.571429	0.630835	0.826879	0.846491	0.871769	0.87636		mam2	pheromone p-factor receptor Mam2
SPAC11H11.05c	0.647619	0.488462	0.441786	0.512782	0.760915	0.802469	1.03206	1.04028		fta6	Mis6-Sim4 complex subunit Fta6
SPAC1250.02	0.563158	0.514523	0.565359	0.592814	0.794549	0.821464	0.9938	1.00175		mug95	Schizosaccharomyces specific protein Mug95
SPAC1250.03	0.362245	0.302905	0.27957	0.323529	0.647646	0.706383	0.853282	0.870801		ubc14	ubiquitin conjugating enzyme E2 for HECT-type and RBR family E3 Ub ligases, Ubc14
SPAC1250.05	0.620818	0.623418	0.65528	0.707783	0.948466	0.961631	0.966351	0.982814		rpl3002	60S ribosomal protein L30
SPAC1296.01c	0.502092	0.469388	0.409236	0.432836	0.659341	0.730349	0.898036	0.941893			phosphoacetylglucosamine mutase
SPAC1296.03c	0.279528	0.222222	0.0630915	0.0892587	0.387468	0.454662	0.806075	0.83815		sxa2	serine carboxypeptidase Sxa2
SPAC1296.04	0.683333	0.62585	0.60951	0.643338	0.792622	0.809662	0.920034	0.916808		spo73	tectonin WD repeat-containing, dysferlin-like autophagy-related protein Mug65/Spo73
SPAC1296.05c	0.621622	0.504274	0.626804	0.660679	0.902397	0.920339	0.931962	0.954688		lcp1	cyclin L family cyclin
SPAC1296.06	0.630435	0.571429	0.826888	0.822609	0.920635	0.921911	0.965622	0.976		tah18	CIA machinery NADPH-dependent diflavin oxidoreductase Tah18
SPAC12B10.01c	0.468254	0.474026	0.447289	0.472419	0.675906	0.739451	1.07579	1.08724		hul6	HECT-type ubiquitin-protein ligase E3, Hul6
SPAC12B10.03	0.340206	0.332394	0.431315	0.499278	0.831403	0.900783	0.971014	0.98801		bun62	WD repeat protein Wdr20
SPAC12B10.04	0.573034	0.559242	0.49353	0.515464	0.745198	0.74404	0.811321	0.809628		pby1	P-body associated protein Pby1, implicated in mRNA catabolism
SPAC12B10.05	0.794872	0.742489	0.741877	0.779863	1.01218	1.04258	1.0344	1.03269		icp55	mitochondrial intermediate cleavage peptidase Icp55
SPAC12B10.06c	0.159836	0.16443	0.394856	0.424113	0.585062	0.621649	0.708491	0.703598		sdh5	succinate dehydrogenase complex assembly protein Sdh5
SPAC12B10.07	0.76699	0.74902	0.741993	0.79357	0.97551	0.975131	0.963048	0.981481		acp1	F-actin capping protein alpha subunit
SPAC12B10.09	0.7173	0.685315	0.600619	0.639586	0.781006	0.772481	0.769158	0.772128		pet801	mitochondrial carrier, S-adenosylmethionine
SPAC12B10.10	0.372294	0.326389	0.351702	0.413793	0.716733	0.797829	0.898325	0.90584		nod1	medial cortical node Gef2-related protein Nod1
SPAC12B10.11	0.734007	0.614286	0.6603	0.684478	0.815471	0.776985	0.902439	0.847458		exg2	cell wall glucan glucosidase Exg2
SPAC12B10.13	0.386266	0.341818	0.313869	0.376307	0.695385	0.727412	0.782923	0.776521		gid8	GID complex subunit Gid8
SPAC12B10.14c	0.328063	0.282132	0.280811	0.333333	0.629487	0.713904	0.838902	0.843602		tea5	pseudokinase Tea5
SPAC12B10.15c	0.692593	0.583333	0.613128	0.640891	0.763757	0.803324	0.89491	0.89211		rnh203	ribonuclease H2 complex subunit Rnh203
SPAC12B10.16c	0.381679	0.343137	0.35034	0.433775	0.79795	0.823358	0.917127	0.891484		mug157	alpha-mannosidase GH125 family Mug157
SPAC12G12.01c	1.17857	1.02618	0.72213	0.764079	0.85497	0.867633	0.93219	0.935897		sea4	GATOR2-SEACAT complex ubiquitin-protein ligase E3 subunit Sea4
SPAC12G12.03	0.339806	0.296875	0.0321361	0.0652174	0.256569	0.289389	0.351156	0.347143		cip2	splicing factor, RNA-binding protein Cip2
SPAC12G12.07c	0.722628	0.685083	0.578125	0.620561	0.774815	0.778902	0.798935	0.813333		cpn1	caprin, Cpn1
SPAC12G12.09	0.236364	0.18797	0	0	0.172922	0.209091	0.37877	0.401949		eti1	WD repeat protein associated with stress granule
SPAC12G12.10	0.97235	0.873134	0.880342	0.882261	1.01651	1.01293	1.06139	1.04086		wdr21	WD repeat protein, human DDB1 and CUL4-associated factor 4 ortholog Wdr21
SPAC12G12.11c	0.341772	0.342561	0.527489	0.543056	0.726358	0.525034	0.616111	0.615723		miy1	Lys48-specific deubiquitinase Mindy family, Miy1
SPAC12G12.12	0.779343	0.957692	0.727586	0.783961	1.00567	1.04312	1.09987	1.09404		gms2	Golgi UDP-galactose transmembrane transporter Gms2
SPAC12G12.13c	1.83333	1.46429	1.1227	1.09887	1.40141	1.43204	1.46102	1.43261		cid14	TRAMP complex poly(A) polymerase subunit Cid14
SPAC12G12.15	0.531915	0.489209	0.583942	0.624348	0.854962	0.886398	0.89301	0.929799		sif3	mitochondrial protein, involved in mitochondrial gene expression
SPAC12G12.16c	0.885375	0.820513	0.736695	0.729032	0.793651	0.826488	0.949319	0.96503			Fen1 family nuclease, XP-G family
SPAC1327.01c	0.50237	0.390805	0.291519	0.324916	0.521277	0.565274	0.610231	0.647131			DNA-binding transcription factor, zf-fungal binuclear cluster type
SPAC139.01c	0.598326	0.612546	0.566327	0.6128	0.912449	0.907631	0.929782	0.937725		mkt1	post-transcriptional RNA stability regulator Mkt1
SPAC139.02c	0.307317	0.207407	0.191525	0.263242	0.580297	0.663912	0.843236	0.857143		oac1	mitochondrial carrier, oxaloacetate family anion, Oac1
SPAC139.03	0.330739	0.316129	0.334975	0.403566	0.696532	0.766962	0.84225	0.849727		toe2	DNA-binding transcription factor, zf-fungal binuclear cluster type Toe2
SPAC139.04c	0.400794	0.332237	0.279743	0.340094	0.603239	0.644	0.69587	0.700125		fap2	L-saccharopine oxidase, implicated in amino acid catabolism, or nitrogen assimilation
SPAC139.05	0.0167785	0.0142857	0	0.00256082	0	0	0	0		ssd2	succinate-semialdehyde dehydrogenase Ssd2
SPAC1399.01c	0.342593	0.305455	0.276596	0.342014	0.645401	0.751582	0.827057	0.820833			nucleobase transmembrane transporter
SPAC1399.02	0.36019	0.324427	0.360075	0.416071	0.782609	0.901316	0.97807	0.986919			plasma membrane basic amino acid transmembrane transporter
SPAC1399.03	0.762295	0.748387	0.591011	0.612033	0.879173	0.858255	0.907821	0.92011		fur4	plasma membrane uracil transmembrane transporter
SPAC1399.04c	0.399015	0.229008	0.00931099	0.0141093	0	0.0176991	0.179866	0.185235		uck2	uracil phosphoribosyltransferase Uck2
SPAC1399.05c	0.318777	0.24911	0.183533	0.225	0.518625	0.573913	0.682796	0.688073		toe1	DNA-binding transcription factor, zf-fungal binuclear cluster type, Toe1
SPAC13A11.01c	0.394872	0.359833	0.311637	0.378378	0.709091	0.782986	0.881538	0.900459		rga8	RhoGAP Rga8
SPAC13A11.03	0.598592	0.598802	0.573948	0.617424	0.786591	0.80724	0.896497	0.89572		mcp7	meiosis specific coiled-coil protein Mcp7
SPAC13A11.04c	0.648	0.612795	0.628752	0.676647	0.955121	1.03886	1.34327	1.35678		ubp8	SAGA complex ubiquitin C-terminal hydrolase Ubp8
SPAC13A11.05	0.470588	0.382716	0.519139	0.563348	0.789022	0.790774	0.844311	0.845588		ysp2	peptidase family M17 cytoplasmic leucyl aminopeptidase yspII (LAP yspII)
SPAC13A11.06	0.626298	0.622478	0.620253	0.646982	0.834137	0.880639	1.01962	1.04411		pdc202	pyruvate decarboxylase
SPAC13C5.01c	0.829268	0.758621	0.835185	0.843478	0.952719	0.962372	1.03235	1.0496		pre9	20S proteasome complex subunit alpha 3 Pre9
SPAC13C5.02	0.617886	0.571429	0.266871	0.314121	0.536364	0.559284	0.697034	0.721277		dre4	splicing associated factor Dre4
SPAC13C5.03	0.438596	0.365782	0.329705	0.387145	0.648469	0.684755	0.749059	0.734069		tht1	nuclear membrane protein involved in karyogamy Tht1
SPAC13C5.04	0.975207	0.838926	0.862385	0.885776	1.13217	1.16264	1.21499	1.21082			class I glutamine amidotransferase family protein, conserved in fungi, bacteria, plants
SPAC13C5.05c	0.406844	0.39172	0.545603	0.600954	0.858117	0.874172	0.938482	0.927928			N-acetylglucosamine-phosphate mutase
SPAC13C5.06c	0.333333	0.273885	0.406557	0.465574	0.76912	0.825145	0.876217	0.880985		mug121	Schizosaccharomyces pombe specific protein Mug121
SPAC13C5.07	0.563265	0.533101	0.555556	0.614065	0.931034	0.976084	1.02232	1.03399		mre11	Mre11 nuclease
SPAC13D6.01	1.10056	0.957746	0.77913	0.784566	0.917293	0.941873	1.00691	1.00924		pof14	F-box protein Pof14
SPAC13D6.02c	0.861244	0.800797	0.706625	0.724744	0.919355	0.943417	1.02343	1.01944		byr3	translational activator, zf-CCHC type zinc finger protein
SPAC13D6.03c	0.429091	0.365269	0.45	0.508527	0.799733	0.83531	0.904645	0.887694		trm9	tRNA (uridine) methyltransferase Trm9
SPAC13D6.04c	0.429688	0.397993	0.456386	0.501484	0.775336	0.811721	0.902273	0.916195		btb3	BTB/POZ family substrate adaptor for cullin 3 ubiquitin ligase Btb3
SPAC13F5.01c	0.395455	0.350554	0.304673	0.373646	0.657005	0.720199	0.785162	0.786936		msh1	mitochondrial MutS protein Msh1
SPAC13F5.03c	1.5122	1.12121	0.784431	0.801105	0.915966	0.920182	1.05189	1.06467		gld1	glycerol dehydrogenase Gld1
SPAC13F5.04c	0.645933	0.589147	0.619643	0.649241	0.933962	0.963109	1.08213	1.09135		vta1	Vps20 associated protein Vta1
SPAC13F5.05	0.339483	0.361111	0.458003	0.511416	0.769737	0.778357	0.841608	0.844603		mpd1	ER thioredoxin family protein Mpd1
SPAC13F5.07c	2.18919	1.8913	1.13587	1.19192	1.53992	1.50741	1.58844	1.5515		hpz2	zf PARP type zinc finger protein Hpz2
SPAC13G6.01c	0.786765	0.810127	0.7121	0.74443	0.921919	0.917431	0.989533	0.955039		rad8	ATP-dependent chromatin remodeller/ubiquitin-protein ligase E3 Rad8
SPAC13G6.02c	0.47619	0.461832	0.546961	0.621479	0.932353	0.985075	1.08708	1.05601		rps101	40S ribosomal protein S3a
SPAC13G6.03	0.352227	0.338926	0.41681	0.479407	0.773256	0.827893	0.879888	0.889972		gpi7	Pig-G, CP2 mannose-ethanolamine phosphotransferase GPI anchor biosynthesis protein Gpi7
SPAC13G6.04	0.352941	0.301242	0.349673	0.385714	0.688615	0.758333	0.854522	0.861399		tim8	Tim8-Tim13 complex subunit Tim8
SPAC13G6.08	0.805369	0.637306	0.620229	0.640351	0.90874	0.925222	1.06138	1.06369		fzr2	meiotic fizzy-related APC coactivator Fzr2
SPAC13G6.09	0.544643	0.387833	0.107822	0.153527	0.365348	0.390244	0.457961	0.459165		tsr402	SSU-rRNA maturation protein Tsr4 homolog 2 Tsr402
SPAC13G6.10c	0.513514	0.491228	0.535445	0.562857	0.709746	0.741667	0.877808	0.897778		asl1	cell wall protein Asl1, predicted O-glucosyl hydrolase
SPAC13G6.12c	0.392713	0.342282	0.441083	0.503155	0.813648	0.890357	0.964677	0.970624		chs1	chitin synthase I
SPAC13G6.13	0.891304	0.878788	0.868173	0.900356	1.11731	1.12778	1.16798	1.19685			dubious
SPAC13G6.15c	0.419913	0.438662	0.500956	0.568519	0.897651	0.942275	0.962145	0.991987		rcn1	serine/threonine protein phosphatase (calcipressin) regulatory subunit Rcn1
SPAC13G7.02c	1.98148	1.75362	0.983974	0.994186	1.29198	1.32163	1.51382	1.50313		ssa1	Hsp70 family heat shock protein Ssa1
SPAC13G7.04c	0.860759	0.825	0.800766	0.831239	0.969231	1.00875	1.13809	1.157		mac1	plasma membrane anchored protein, claudin family, predicted membrane sensor Mac1
SPAC13G7.05	3.05405	1.72	0.0853333	0.0722611	0.241299	0.275711	0.403443	0.424549		are1	acyl-CoA-sterol acyltransferase Are1
SPAC13G7.06	0.827869	0.48951	0.0384615	0.0290557	0.0179641	0.0245902	0.0867993	0.0875657		met16	phosphoadenosine phosphosulfate reductase
SPAC13G7.07	1.3211	1.1791	0.939394	0.974227	1.11275	1.11879	1.16129	1.15361		arb2	argonaute binding protein 2
SPAC13G7.09c	0.355311	0.293939	0.392801	0.451713	0.718667	0.84233	0.860645	0.883117			conserved fungal nucleolar protein, implicated in rDNA metabolism or ribosome biogenesis
SPAC13G7.11	0.310705	0.349099	0.420814	0.471718	0.685691	0.708871	0.802434	0.797729		mba1	mitochondrial membrane-associated mt-ribosome receptor Mba1
SPAC13G7.12c	0.440415	0.3125	0	0.00368324	0.166149	0.203125	0.401163	0.407781		eki1	choline/ethanolamine kinase Eki1
SPAC13G7.13c	0.533333	0.357513	0.18838	0.224165	0.4	0.433202	0.585346	0.592857		msa1	RNA-binding protein Msa1
SPAC140.02	0.834254	0.747748	0.748466	0.805714	1.11312	1.18591	1.39865	1.39894		gar2	nucleolin, nucleolar histone chaperone required for rRNA metabolism
SPAC140.03	1.98333	1.77778	0.964981	1.0292	1.38441	1.40789	1.47045	1.48598		arb1	argonaute inhibitor protein 1
SPAC140.04	0.696335	0.663793	0.708257	0.735552	0.883562	0.898512	0.914179	0.929368		ctr1	MTREC associated protein Ctr1
SPAC1420.01c	0.568862	0.5	0.0403071	0.00539568	0.146199	0.156977	0.296854	0.301351		mks1	GATA-like domain protein
SPAC1420.03	0.662879	0.68239	0.647966	0.689655	0.818269	0.83892	0.909968	0.901331		rpn501	19S proteasome regulatory subunit Rpn501
SPAC144.01	0.377193	0.355311	0.337025	0.380323	0.596639	0.642633	0.776268	0.803381			Schizosaccharomyces specific protein, implicated in rRNA processing
SPAC144.02	0.465306	0.411972	0.429134	0.510476	0.760469	0.822934	0.873418	0.868098		iec1	Ino80 complex subunit Iec1
SPAC144.03	0.372624	0.336601	0.369885	0.416928	0.683288	0.715633	0.753494	0.75		ade2	adenylosuccinate synthetase Ade2
SPAC144.04c	0.181034	0.0993789	0.00621118	0.00387597	0.00401606	0.00522876	0.0813008	0.0865052		spe1	ornithine decarboxylase Spe1
SPAC144.05	0.324138	0.286127	0.289922	0.344725	0.593176	0.626474	0.693449	0.671605		irc20	DNA-dependent ATPase/ ubiquitin-protein ligase E3 Irc20
SPAC144.06	0.424893	0.364583	0.590253	0.670819	0.959055	1.05357	1.11077	1.13037		apl5	AP-3 adaptor complex subunit Apl5
SPAC144.08	0.329004	0.256228	0.0468468	0.04363	0.0558003	0.0685544	0.0819444	0.0891089		jac1	mitochondrial [2Fe-2S] cluster assembly co-chaperone Jac1
SPAC144.11	0.45122	0.423729	0.414023	0.477093	0.777927	0.855389	0.959339	0.948914		rps1102	40S ribosomal protein S11
SPAC144.13c	0.340909	0.291411	0.412674	0.453744	0.702768	0.752404	0.838202	0.836689		srw1	substrate-specific mitotic G1 APC coactivator Srw1/Ste9
SPAC144.14	0.34	0.324415	0.317355	0.356467	0.634379	0.668501	0.71887	0.711367		klp8	kinesin-like protein Klp8
SPAC144.17c	0.583333	0.6	0.618205	0.619159	0.749577	0.779449	0.889753	0.886792			6-phosphofructo-2-kinase
SPAC1486.01	0.810811	0.706897	0.550909	0.613176	0.756846	0.76698	0.867925	0.882403		sod2	mitochondrial superoxide dismutase Sod2
SPAC1486.02c	0.764706	0.670996	0.660033	0.693598	0.858717	0.925669	1.14716	1.17691		dsc2	Golgi Dsc E3 ligase complex transmembrane subunit, C-terminal UBA domain Dsc2
SPAC1486.04c	0.737113	0.72103	0.765625	0.849624	1.09906	1.11836	1.15562	1.13675		alm1	nucleoporin Alm1
SPAC1486.10	0.661538	0.629032	0.6851	0.711176	0.915429	0.926092	1.03395	1.00695		thi1	DNA-binding transcription factor Thi1
SPAC14C4.01c	0.295775	0.242537	0.0320856	0.0639033	0.367284	0.43128	0.748892	0.772189		atg43	mitophagy receptor Atg43
SPAC14C4.03	0.373494	0.360269	0.525641	0.537949	0.706994	0.737233	0.824367	0.820673		mek1	Cds1/Rad53/Chk2 family protein kinase Mek1
SPAC14C4.04	0.676329	0.590164	0.645522	0.694794	0.973926	1.01248	1.00279	1.01674			ThiJ domain protein
SPAC14C4.05c	0.613734	0.575	0.583199	0.636641	0.816867	0.830588	0.855649	0.843943		man1	LEM domain nuclear inner membrane protein Man1, Sad1 interacting factor
SPAC14C4.06c	0.559783	0.283843	0.126016	0.153551	0.424437	0.451258	0.634074	0.63836		nab2	nuclear poly(A) binding protein Nab2
SPAC14C4.07	0.323944	0.287823	0.0251799	0.0576923	0.239032	0.3	0.376252	0.372857			transmembrane transporter
SPAC14C4.08	0.544041	0.360996	0.262963	0.307829	0.704441	0.752322	0.964539	0.951773		mug5	dynactin complex subunit Mug5
SPAC14C4.09	0.321569	0.22508	0.0713128	0.120556	0.420348	0.478142	0.640252	0.646465		agn1	cell wall glucan endo-1,3-alpha-glucosidase Agn1
SPAC14C4.10c	0.791165	0.651877	0.620029	0.651994	0.814359	0.856844	0.893543	0.890505			Nudix family hydrolase
SPAC14C4.11	0.806763	0.807843	0.687708	0.711628	0.84141	0.812762	0.893178	0.88526		vtc2	vacuolar transporter chaperone (VTC) complex polyphosphate synthetase subunit Vtc2/3
SPAC14C4.12c	0.729885	0.375	0.327899	0.36745	0.672065	0.69201	0.867665	0.847188		laf1	Clr6 associated factor 1 Laf1
SPAC14C4.13	0.954545	0.985507	0.980306	1.03125	1.23579	1.24544	1.31455	1.31115		rad17	RFC related checkpoint protein Rad17
SPAC14C4.15c	0.378947	0.25641	0.026534	0.0212443	0.0412475	0.0643275	0.219392	0.245028		dpp1	vacuolar and/or trans-Golgi protein processing dipeptidyl peptidase
SPAC14C4.16	4.16129	3.1875	1.33088	1.33987	1.27757	1.26154	1.28026	1.28247		dad3	DASH complex subunit Dad3
SPAC1527.01	0.46748	0.43	0.52381	0.5664	0.831293	0.887534	0.922981	0.966581		mok11	cell wall alpha-1,3-glucan synthase Mok11
SPAC1527.02	0.901515	0.778409	0.66998	0.727273	0.896747	0.897507	0.940887	0.940959		sft2	Golgi transport protein Sft2
SPAC1527.03	0.366534	0.226804	0.23913	0.278184	0.519864	0.544743	0.678788	0.684739		slr1	RNA-binding protein, LARP1 family Slr1
SPAC1556.01c	1.24348	1.14094	1.14511	1.29321	1.77222	1.88136	1.89867	1.97275		rad50	DNA repair protein Rad50
SPAC1556.02c	0.458333	0.375	0.26301	0.275	0.397551	0.460292	0.567371	0.556308		sdh1	succinate dehydrogenase Sdh1
SPAC1556.03	0.764286	0.5625	0.49	0.517504	0.662921	0.672179	0.747107	0.763502		azr1	mitochondrial protein phosphatase Azr1
SPAC1556.04c	0.395522	0.393548	0.457237	0.528754	0.897143	0.919034	0.983607	0.97712		cdd1	cytidine deaminase Ccd1
SPAC1556.05c	0.40678	0.253333	0.0138889	0.015625	0.0135659	0.015873	0.0363289	0.0450281		cgr1	ribosome biogenesis CGR1 family
SPAC1565.01	0.456853	0.390438	0.480328	0.48209	0.60878	0.603791	0.771944	0.772041		rcf2	cytochrome c oxidase assembly protein Rcf2
SPAC1565.02c	1.25472	1.06757	0.871622	0.897275	1.06994	1.07173	1.17766	1.1761		rga10	RhoGAP, with CRAL-TRIO domain Rga10
SPAC1565.03	0.517413	0.284644	0.222222	0.288079	0.645804	0.716763	0.959893	0.958611			Schizosaccharomyces specific protein
SPAC1565.04c	0.460177	0.273063	0.193878	0.226016	0.523098	0.555407	0.737828	0.751852		ste4	MAPK cascade adaptor protein Ste4
SPAC1565.07c	1.4	1.17123	0.791574	0.825203	1.04194	1.064	1.0656	1.07164		knd1	Cullin-associated NEDD8-dissociated protein Knd1
SPAC15A10.03c	0.354839	0.256604	0.0230061	0.0189229	0.000979432	0.012488	0.153719	0.180354		rad54	DNA-dependent ATPase Rad54/Rhp54
SPAC15A10.05c	0.540984	0.313167	0.21911	0.258216	0.553109	0.601542	0.788698	0.77512		mug182	NADHX epimerase
SPAC15A10.06	0.515957	0.391304	0.500928	0.575758	0.897991	0.913303	0.961039	0.959828		nhx1	vacuolar/ prevacuolar endosome sodium/potassium ion/proton antiporter Nhx1
SPAC15A10.07	0.413408	0.290749	0.00584795	0.00374532	0.209265	0.251216	0.491654	0.50597			Schizosaccharomyces specific protein
SPAC15A10.08	0.461268	0.490625	0.529252	0.565773	0.699091	0.717949	0.815467	0.833974		ain1	alpha-actinin
SPAC15A10.09c	0.452282	0.329861	0.209343	0.254808	0.571635	0.62119	0.793478	0.807848		pun1	plasma membrane anchored protein, claudin family, SUR7 subfamily, predicted membrane sensor Pun1
SPAC15A10.10	0.367816	0.343042	0.45469	0.534884	0.875171	0.921811	0.983182	1.01172		mde6	Muskelin homolog, kelch repeat, expressed during meiotic cell cycle, implicated in actin cytoskeletal processes
SPAC15A10.11	0.42517	0.332362	0.311644	0.372483	0.660522	0.697428	0.795556	0.806213		ubr11	ubiquitin-protein ligase E3 (UBR family) Ubr11
SPAC15A10.15	0.522222	0.420382	0.408769	0.468	0.700288	0.727444	0.90312	0.9144		sgo2	centromeric adaptor, shugoshin Sgo2
SPAC15A10.16	0.373288	0.34104	0.392366	0.451565	0.77248	0.817935	0.904269	0.920984		bud6	actin nucleation-promoting factor Bud6/Aip3
SPAC15E1.02c	0.321429	0.233607	0.0132827	0.019678	0.269767	0.318462	0.630657	0.663755			DUF1761 transmembrane protein family, implicated in phosphate metabolism, stress response, sporulation
SPAC15E1.03	1.18333	1	0.524038	0.558036	0.916364	0.952381	1.0069	1.01027		rpl42	60S ribosomal protein L36/L42
SPAC15E1.04	0.314554	0.264151	0.35102	0.393701	0.594128	0.620513	0.716753	0.716724		hal3	thymidylate synthase / phosphopantothenoylcysteine decarboxylase / protein phosphatase inhibitor moonlighting protein Hal3/Tds1
SPAC15E1.05c	0.25	0.166052	0.00478469	0.00593472	0.00307692	0.00394089	0	0		ect1	ethanolamine-phosphate cytidylyltransferase
SPAC15E1.06	0.972727	0.766234	0.63311	0.674274	0.894061	0.917957	0.930935	0.95942		vps29	retromer complex subunit Vps29
SPAC15E1.07c	0.363636	0.267797	0.283082	0.343854	0.584699	0.65678	0.707317	0.725161		moa1	meiosis specific kinetochore regulator (Meikin) Moa1
SPAC15E1.09	0.488372	0.377863	0.29636	0.330033	0.556474	0.600543	0.644279	0.650062		grx2	glutaredoxin Grx2
SPAC15F9.01c	0.575758	0.284483	0.0112994	0.0124777	0.0670641	0.112444	0.36236	0.404432		glm1	Glomulin, ubiquitin-protein transferase inhibitor Glm1
SPAC15F9.02	0.544747	0.544554	0.546064	0.630795	0.969343	0.994135	1.02989	1.05082		seh1	GATOR2-SEACAT complex WD repeat subunit Seh1
SPAC16.01	0.294355	0.272727	0.0252525	0.00325203	0.148472	0.168345	0.327273	0.336077		rho2	Rho family GTPase Rho2
SPAC16.03c	0.353791	0.281899	0.458915	0.507553	0.851206	0.915775	1.04503	1.06349		ura2	dihydroorotase Ura2
SPAC16.04	1.32331	1.17341	0.915948	0.934911	1.10249	1.12303	1.19661	1.19638		dus3	tRNA/mRNA dihydrouridine synthase Dus3
SPAC16.05c	0.342723	0.255814	0.138258	0.177858	0.425361	0.466877	0.555891	0.577677		sfp1	DNA-binding transcription factor for ribosome biogenesis Sfp1
SPAC1610.01	0.725191	0.45	0.214286	0.277487	0.598608	0.67696	0.764706	0.793028		saf5	methylosome pICln ortholog, Saf5
SPAC1610.02c	0.9	0.510204	0	0	0.114441	0.149718	0.304945	0.297872		mrpl1	mitochondrial ribosomal protein subunit L1
SPAC1610.03c	0.310897	0.298343	0.33945	0.415546	0.759003	0.782726	0.851282	0.858974		crp79	poly(A) binding protein Crp79
SPAC1610.04	0.509259	0.428205	0.422136	0.440926	0.582369	0.603611	0.717085	0.713509		mmc1	mitochondrial MICOS interactor required for cristae morphology Mmc1
SPAC1635.01	0.415686	0.378007	0.0764925	0.0983607	0.199357	0.215781	0.251582	0.253145		por1	mitochondrial outer membrane channel Por1
SPAC1639.02c	0.357466	0.342007	0.092803	0.126374	0.333868	0.371383	0.454545	0.452599		trk2	plasma membrane potassium ion transmembrane transporter Trk2
SPAC167.01	0.293103	0.278932	0.153722	0.199382	0.417021	0.439394	0.482713	0.504673		ire1	serine/threonine protein kinase, sensor for unfolded proteins in the ER Ire1
SPAC167.04	0.637131	0.34386	0.103261	0.122449	0.321981	0.359177	0.49115	0.501475		pam17	PAM complex assembly factor Pam17
SPAC167.05	0.67364	0.681979	0.755594	0.830221	1.19398	1.3184	1.34237	1.34379		dbs2	Usp (universal stress protein) family protein
SPAC167.06c	0.653509	0.516245	0.57362	0.598582	0.778689	0.53431	0.634777	0.641692		mug143	Schizosaccharomyces specific protein Mug143
SPAC167.07c	0.416309	0.385159	0.526923	0.617978	0.97449	0.998353	1.06815	1.08654		hul5	HECT-type ubiquitin-protein ligase E3
SPAC1687.05	0.350515	0.337209	0.342383	0.395382	0.648408	0.66133	0.692486	0.690367		pli1	SUMO E3 ligase Pli1
SPAC1687.06c	0.599174	0.595238	0.632492	0.675758	0.841727	0.865955	0.886994	0.887821		rpl44	60S ribosomal protein L28/L44
SPAC1687.07	0.290837	0.172638	0	0	0.0540284	0.0783758	0.225182	0.244622			membrane DUF2015 family conserved fungal protein
SPAC1687.08	0.337302	0.363636	0.322368	0.376176	0.697456	0.72381	0.809706	0.819338			dubious
SPAC1687.09	0.304348	0.236559	0.0184615	0.0170213	0.01222	0.0206897	0.194118	0.229027		irs4	autophagy/CVT pathway ENTH/VHS domain protein Irs4
SPAC1687.10	0.642553	0.590909	0.610778	0.652051	0.806091	0.838294	0.926433	0.920809		mcp1	microtubule binding protein Mcp1
SPAC1687.13c	0.25	0.210526	0.024024	0.0195258	0.0155189	0.0133715	0.00326797	0.0114943		csn5	COP9/signalosome complex protease subunit Csn5
SPAC1687.14c	0.419811	0.351145	0.437168	0.488889	0.845007	0.914925	1.00415	1.02646			EF hand family protein, centrin-like
SPAC1687.15	1.52672	1.35632	0.945455	0.950166	1.03691	1.03185	1.07692	1.08649		gsk3	serine/threonine protein kinase Gsk3
SPAC1687.16c	0.385593	0.245847	0.0721154	0.115854	0.413158	0.475626	0.708181	0.734146		erg31	C-5 sterol desaturase Erg31
SPAC1687.17c	0.410788	0.38255	0.489967	0.550489	0.834254	0.928969	1.0039	1.0026			Der1-like (degradation in the ER) family
SPAC1687.19c	0.784314	0.723849	0.684022	0.729915	1.00275	1.02189	1.07178	1.07898		qtr1	queuine tRNA-ribosyltransferase Qtrt1
SPAC1687.21	0.344828	0.338608	0.345426	0.425926	0.73613	0.790885	0.869732	0.867609			fructose-2,6-bisphosphatase, human TIGAR ortholog
SPAC1687.23c	0.505929	0.486577	0.50571	0.553846	0.827586	0.8509	0.89759	0.897983			dubious
SPAC16A10.02	1.18056	1.03704	0.813688	0.864865	1.06196	1.1039	1.11765	1.0869		sub1	transcription coactivator PC4
SPAC16A10.03c	0.366972	0.243728	0.0138648	0.0181518	0.0203785	0.0547112	0.192908	0.201133			ubiquitin-protein ligase E3 involved in vesicle docking Pep5/Vps11-like
SPAC16A10.04	0.344961	0.300971	0.478758	0.5552	0.847107	0.908844	0.976923	0.993565		rho4	Rho family GTPase Rho4
SPAC16A10.05c	2.92857	2.58824	1.49751	1.59633	1.98582	1.97959	2.04908	2.02484		dad1	DASH complex subunit Dad1
SPAC16C9.01c	0.340336	0.297872	0.15952	0.194805	0.526685	0.573427	0.84585	0.868146			PfkB carbohydrate-kinase superfamily, unknown specificity, probable alcohol group as an acceptor
SPAC16C9.02c	0.948052	0.886598	0.735027	0.749158	0.904429	0.898518	0.971457	0.978988		mta1	S-methyl-5-thioadenosine phosphorylase Mta1
SPAC16C9.04c	0.359307	0.290323	0.389982	0.464865	0.780186	0.867099	0.941176	0.946824		mot2	CCR4-Not complex ubiquitin-protein ligase E3 subunit 4
SPAC16C9.05	0.765766	0.560811	0.450128	0.504808	0.850932	0.885714	0.940154	0.933586		cph1	Clr6 histone deacetylase associated PHD finger protein Cph1
SPAC16C9.06c	0.377358	0.369637	0.374593	0.428795	0.672922	0.72027	0.837531	0.826582		upf1	ATP-dependent RNA helicase Upf1
SPAC16C9.07	0.313725	0.343234	0.101307	0.15311	0.341702	0.374825	0.440476	0.435065		pom2	DYRK family protein kinase Pom2
SPAC16E8.01	2.66667	1.12903	0.825455	0.969178	1.68328	1.84366	2.30939	2.32425		shd1	Pan1-End3 to actin regulator adaptor, Sla1 family, Shd1
SPAC16E8.05c	0.364017	0.253425	0.168739	0.217538	0.540458	0.587519	0.766382	0.767575			Schizosaccharomyces specific protein Mde1
SPAC16E8.06c	0.488688	0.435606	0.434095	0.504174	0.837877	0.885635	0.971903	0.986058		nop12	RNA-binding protein Nop12
SPAC16E8.08	0.55336	0.516447	0.584691	0.644615	0.884115	0.89625	0.922184	0.92		pos1	Spa2 interacting protein Pos1
SPAC16E8.12c	0.535971	0.520833	0.584932	0.604828	0.73271	0.773516	0.83786	0.827121		png3	ING family homolog Png3
SPAC16E8.13	0.284047	0.203883	0.0185185	0.0132802	0.012476	0.00464684	0.0738363	0.0906921			ubiquitin-protein ligase E3, human BRAP ortholog
SPAC16E8.14c	0.80303	0.712644	0.625	0.640596	0.839286	0.885246	0.977108	0.972684		tae1	ribosomal protein AdoMet-dependent proline dimethyltransferase Tae1
SPAC16E8.17c	0.361905	0.258993	0.093178	0.157895	0.460905	0.537271	0.729519	0.745124		sca1	succinate-CoA ligase alpha subunit Sca1
SPAC16E8.18	0.569767	0.484076	0.564873	0.640553	0.920308	0.93073	0.977247	1.00232			Schizosaccharomyces pombe specific protein
SPAC1705.02	0.317507	0.280206	0.30982	0.368212	0.695864	0.726619	0.82025	0.829885			SERF family protein, DUF, human 4F5S homolog, implicated in mRNA splicing
SPAC1751.01c	0.272388	0.277966	0.0195759	0.00157233	0.178873	0.202263	0.431425	0.447403		gti1	gluconate transmembrane transporter inducer Gti1
SPAC1751.04	0.435088	0.36747	0.461538	0.518968	0.75974	0.784163	0.825568	0.806301		loc1	ribosome biogenesis protein Loc1
SPAC1782.01	0.307443	0.31044	0.365177	0.437594	0.801926	0.860274	0.956175	0.948207		ecm29	proteasome assembly chaperone Ecm29
SPAC1782.02c	0.575893	0.5	0.550088	0.610922	0.832148	0.875	0.896641	0.920844			conserved fungal protein, possible MARVEL domain, implicated in membrane organization
SPAC1782.04	0.377778	0.348243	0.366013	0.428795	0.682993	0.708333	0.751545	0.745932		cox24	mitochondrial ribosomal protein subunit S38, human AURKAIP1 ortholog, Cox24
SPAC1782.05	0.457627	0.467626	0.2287	0.281659	0.566667	0.587398	0.609615	0.641618		ypa2	serine/threonine protein phosphatase PP2A regulatory subunit, PTPA family Ypa2
SPAC1782.06c	0.376206	0.345304	0.428135	0.512859	0.894515	0.948107	1.02279	0.992032		phb1	prohibitin Phb1
SPAC1782.08c	0.75	0.552941	0.411003	0.467647	1.22449	1.34527	1.9284	1.99752		rex3	exonuclease Rex3
SPAC1782.09c	0.365517	0.358601	0.474277	0.501524	0.741758	0.762689	0.778497	0.798962		clp1	serine/threonine protein phosphatase (Cdc14-related) Clp1/Flp1
SPAC1783.01	0.335025	0.290196	0.303538	0.374558	0.682284	0.819355	0.86676	0.87553			methionine synthase reductase
SPAC1783.02c	0.481013	0.343284	0.35534	0.392265	0.624521	0.646341	0.815252	0.829676		vps66	1-acylglycerol-3-phosphate O-acyltransferase Vps66
SPAC1783.04c	0.319703	0.259587	0.269767	0.333839	0.627072	0.685633	0.727865	0.728443		hst4	histone deacetylase, Sirtuin family, NAD-dependent Hst4
SPAC1783.05	0.312268	0.28254	0.223642	0.272866	0.692715	0.742782	1.11266	1.15404		hrp1	CENP-A chaperone, CHD family Hrp1
SPAC1783.06c	1.36481	0.462069	0.473997	0.518776	0.709256	0.767535	0.887193	0.897993		atg12	autophagy associated ubiquitin-like protein modifier Atg12
SPAC1783.08c	0.348214	0.270758	0.283364	0.323993	0.620329	0.656716	0.7851	0.794159		rpl1502	60S ribosomal protein L15
SPAC1786.01c	0.340081	0.263514	0.320988	0.361481	0.630881	0.665485	0.806067	0.834983		ptl2	triacylglycerol lipase ptl2
SPAC1786.02	0.319672	0.287197	0	0.0134228	0.255917	0.299107	0.48892	0.503506		plb2	phospholipase Plb2
SPAC1786.04	0.701357	0.717949	0.652459	0.693624	0.85628	0.889952	0.910526	0.902893			Schizosaccharomyces pombe specific protein
SPAC17A2.01	0.933735	0.866667	0.798521	0.785835	0.941975	0.949881	1.00321	1.01793		bsu1	plasma membrane high-affinity import carrier for pyridoxine, pyridoxal, and pyridoxamine Bsu1
SPAC17A2.02c	0.29572	0.179402	0.0060241	0.00831025	0.137624	0.162085	0.346754	0.368083		tlc4	TLC domain-containing protein Tlc4
SPAC17A2.05	0.318033	0.286885	0.369369	0.430435	0.730618	0.775591	0.820322	0.839308		osm1	fumarate reductase Osm1
SPAC17A2.06c	0.345865	0.288344	0.170248	0.225284	0.423077	0.461988	0.51363	0.500707		vps8	CORVET complex WD repeat subunit Vps8
SPAC17A2.07c	0.440758	0.25498	0.00896057	0.0223752	0.241791	0.277693	0.45904	0.452646			Schizosaccharomyces specific protein
SPAC17A2.09c	0.86875	0.688442	0.405405	0.4375	0.630849	0.689236	0.781906	0.789644		csx1	RNA-binding protein Csx1
SPAC17A2.10c	0.365854	0.33564	0.411131	0.45189	0.753776	0.808869	0.849296	0.854167			dubious
SPAC17A2.11	0.399209	0.424242	0.444625	0.518868	0.836538	0.870924	0.940492	0.925599			Schizosaccharomyces pombe specific protein
SPAC17A2.12	0.415162	0.393189	0.458466	0.52648	0.781818	0.773279	0.783544	0.776808		rrp1	ATP-dependent chromatin remodeler/ ubiquitin-protein ligase E3
SPAC17A2.13c	0.792793	0.663004	0.610169	0.620934	0.84127	0.857553	1.04688	1.06159		rad25	14-3-3 protein Rad25
SPAC17A2.14	0.723735	0.667752	0.690994	0.719708	0.896104	0.922535	0.921859	0.9234		mnr2	vacuolar CorA family magnesium ion transmembrane transporter Mnr2
SPAC17A5.01	1.42982	1.15924	0.712092	0.742958	0.875437	0.878889	0.94218	0.955266		pex6	peroxin-6 ATPase subunit
SPAC17A5.02c	0.453125	0.335443	0.040107	0.0223881	0.230425	0.26652	0.553191	0.56785		dbr1	RNA lariat debranching enzyme Dbr1
SPAC17A5.04c	0.569149	0.506438	0.512111	0.520376	0.636364	0.668307	0.797066	0.797932		mde10	spore wall assembly ADAM family peptidase Mde10
SPAC17A5.05c	0.407035	0.264368	0	0	0.143885	0.197388	0.454902	0.467635			methyltransferase
SPAC17A5.07c	0.634146	0.364407	0	0	0	0.00253807	0.0528846	0.0800971		ulp2	SUMO deconjugating cysteine peptidase Ulp2
SPAC17A5.09c	0.595455	0.515038	0.594406	0.644407	0.916318	0.927694	1	1.03576		glc8	serine/threonine protein phosphatase PP1 regulatory subunit Glc8
SPAC17A5.10	0.305221	0.25	0.0794473	0.120264	0.457353	0.510234	0.852778	0.877747		hua1	conserved fungal protein, possibly DNA J domain, implicated in protein folding, Hua1
SPAC17A5.11	1.03614	0.932692	0.747698	0.786942	0.983718	1.00938	1.01951	1.00969		rec12	DNA topoisomerase type II (DSB-forming) Rec12/Spo11
SPAC17A5.16	0.359833	0.228956	0.129085	0.191011	0.525698	0.564444	0.717765	0.726496		hid1	HID1 domain-containing protein, Hid1
SPAC17A5.18c	0.378378	0.322581	0.33737	0.395	0.712871	0.851064	0.952767	0.97031		rec25	meiotic recombination protein Rec25
SPAC17C9.05c	0.356364	0.339506	0.414557	0.484756	0.756359	0.775839	0.841448	0.83875		pmc3	mediator complex subunit Med27
SPAC17C9.07	0.53012	0.488584	0.566735	0.656189	0.905449	0.9376	1.00444	0.991279		alg8	dolichyl pyrophosphate Glc1Man9GlcNAc2 alpha-1,3-glucosyltransferase Alg8
SPAC17C9.08	0.456621	0.444882	0.470693	0.516295	0.80057	0.842029	0.867628	0.864652		pnu1	mitochondrial endodeoxyribonuclease Pnu1
SPAC17C9.09c	0.453125	0.384365	0.386943	0.449011	0.747956	0.755585	0.827284	0.839695		tim13	Tim8-Tim13 complex subunit Tim13
SPAC17C9.10	0.42654	0.190647	0.00647249	0.00773994	0.0245161	0.0532468	0.262905	0.289631		stm1	vacuolar amino acid transmembrane transporter Stm1
SPAC17C9.11c	0.644737	0.597015	0.643892	0.716243	1.11589	1.2232	1.29846	1.33703			zf-C2H2 type zinc finger protein/UBA domain protein
SPAC17C9.14	0.382979	0.258389	0.134775	0.193291	0.519424	0.573487	0.81117	0.828496		pex19	Pex19 protein
SPAC17C9.15c	0.522472	0.359649	0.443011	0.535417	0.942857	1	1.18951	1.19339		dhm2	Schizosaccharomyces specific protein Dhm2
SPAC17C9.16c	0.336032	0.290102	0.180438	0.249186	0.510981	0.565154	0.623306	0.638965		mfs1	plasma membrane xenobiotic transmembrane transporter Mfs1
SPAC17D4.01	1.04425	0.876623	0.649123	0.669643	0.783274	0.771177	0.839006	0.855323		pex7	peroxin-7
SPAC17D4.03c	0.532051	0.423645	0.21087	0.26096	0.628731	0.672794	0.8	0.785467		cis4	Golgi zinc importer, CDF family, Cis4
SPAC17D4.04	0.912281	0.881657	0.808181	0.803385	0.918638	0.914337	0.972559	0.965354		trm401	tRNA (cytosine-5-)-methyltransferase
SPAC17G6.02c	0.33677	0.30814	0.188976	0.233184	0.547983	0.572776	0.677503	0.696104		tco1	RTA1-like protein
SPAC17G6.03	0.433333	0.407843	0.504505	0.561856	0.862717	0.914119	0.972185	0.965563		efn3	extracellular 5'-nucleotidase, human NT5E family Efn3
SPAC17G6.05c	0.36965	0.332237	0.222423	0.274783	0.589577	0.634185	0.767442	0.771384		bro1	BRO1 domain protein Bro1
SPAC17G6.06	0.539095	0.517241	0.559603	0.617555	0.873239	0.894279	0.998857	1.00565		rps2401	40S ribosomal protein S24
SPAC17G6.08	0.646226	0.574713	0.647528	0.675676	0.822034	0.840328	1.06014	1.0756		pep7	prevacuole/endosomal FYVE tethering component Pep7
SPAC17G6.13	0.323432	0.308782	0.316375	0.385208	0.723404	0.748271	0.82243	0.826667		slt1	Schizosaccharomyces specific protein Slt1
SPAC17G6.15c	0.472441	0.436893	0.50303	0.555072	0.785714	0.844612	0.854326	0.858225		fsf1	mitochondrial carrier, serine Fsf1
SPAC17G6.17	0.608187	0.526066	0.621832	0.633094	0.787645	0.809463	0.877714	0.86863		pof8	LARP7 family RNA-binding protein Pof8/Lar7
SPAC17G8.07	0.313099	0.293956	0.338806	0.426254	0.738606	0.801609	0.847436	0.866234		yaf9	NuA4 and Swr1 complex YEATS family subunit Yaf9
SPAC17G8.08c	0.577689	0.416667	0.465306	0.525253	0.716061	0.78922	0.942324	0.959596		gdt2	Golgi Ca(2+)/H(+) antiporter Gdt2
SPAC17G8.09	2.58462	2.0297	1.08763	1.11085	1.30741	1.31964	1.3088	1.32692		shg1	Set1C complex subunit Shg1
SPAC17G8.10c	39.5	24.3333	1.23936	1.12712	1.13333	1.12759	1.24129	1.23369		dma1	mitotic spindle checkpoint ubiquitin ligase Dma1
SPAC17G8.11c	0.45614	0.352941	0.0438356	0.0341207	0.0921659	0.123256	0.39738	0.419565		imt3	mannosyltransferase Imt3
SPAC17G8.13c	0.589552	0.498442	0.636516	0.685304	0.966527	0.970547	1.00134	1.00396		mst2	histone acetyltransferase Mst2
SPAC17G8.14c	0.363158	0.206349	0.0837989	0.136842	0.428139	0.463746	0.638149	0.636111		pck1	protein kinase C (PKC)-like Pck1
SPAC17H9.01	0.322581	0.303754	0.241071	0.294702	0.694815	0.729412	0.925517	0.933793		cid16	poly(A/U) polymerase Cid16
SPAC17H9.03c	0.351695	0.368794	0.335664	0.376884	0.681351	0.700855	0.784123	0.801653		rdl1	RAD51D-like protein 1
SPAC17H9.04c	0.347619	0.223108	0.267918	0.308943	0.579416	0.598485	0.766908	0.780906		dri1	RNA-binding protein involved in heterochromatin assembly Dri1
SPAC17H9.06c	0.301418	0.284375	0.28436	0.344615	0.680108	0.692513	0.816223	0.811465			nuclear protein implicated in signalling; DUF4196 and DUF4211, human CCDC82 ortholog
SPAC17H9.08	0.491713	0.451456	0.0437018	0.0460358	0	0.00238095	0	0		leu5	mitochondrial carrier, coenzyme A, Leu5
SPAC17H9.09c	2.88	2.25641	1.36972	1.37742	1.42672	1.42094	1.51455	1.4912		ras1	GTPase Ras1
SPAC17H9.10c	1.20168	1.09028	1.10054	1.18538	1.44948	1.43347	1.44547	1.46863		ddb1	Cul4-RING E3 complex WD repeat protein subunit Ddb1
SPAC17H9.11	0.363946	0.358166	0.474654	0.549777	0.857333	0.885942	0.948035	0.945844		gmf1	cofilin/tropomyosin family Glia Maturation Factor homolog Gmf1
SPAC17H9.12c	0.493197	0.488166	0.541033	0.573466	0.817518	0.831972	0.917133	0.923077		cyc2	mitochondrial cytochrome c-heme linkage protein Cyc2
SPAC17H9.13c	0.619355	0.396907	0	0.00970874	0.22103	0.267261	0.474227	0.481557		pro2	glutamate 5-kinase Pro2
SPAC17H9.14c	0.622222	0.621538	0.677067	0.782344	0.974868	0.971466	0.978076	0.986747		pdi2	ER protein disulfide isomerase Pdi2
SPAC17H9.19c	2.61644	2.27	1.47475	1.53055	1.6878	1.75481	1.78017	1.76421		cdt2	WD repeat protein Cdt2
SPAC1805.01c	0.90678	0.807947	0.694561	0.720617	0.889175	0.8875	0.964706	0.956113		ppk6	serine/threonine protein kinase Ppk6
SPAC1805.02c	0.859296	0.846473	0.698962	0.741776	0.915584	0.935032	0.944891	0.940774		etf2	electron transfer flavoprotein beta subunit EtfB
SPAC1805.03c	0.436214	0.365449	0.496764	0.576862	0.93931	0.988981	1.13072	1.14694		trm13	tRNA (cytidine-4-)-methyltransferase Trm13
SPAC1805.04	0.968912	0.857143	0.840708	0.904841	1.15674	1.19949	1.26505	1.26352		nup132	nucleoporin, WD repeat Nup132
SPAC1805.05	0.431472	0.33195	0.315399	0.352313	0.644874	0.702541	0.830243	0.826147		cki3	serine/threonine protein kinase (CK1 family) Cki3
SPAC1805.06c	0.533582	0.523364	0.615385	0.646109	0.948428	0.970052	0.971559	0.9625		hem2	porphobilinogen synthase Hem2
SPAC1805.07c	0.0862069	0.0625	0	0	0.144054	0.14792	0.264	0.284211		dad2	DASH complex subunit Dad2
SPAC1805.08	0.623188	0.5	0.359155	0.407489	0.681992	0.701689	0.75	0.717993		dlc1	dynein light chain Dlc1
SPAC1805.09c	1.19231	1.04023	0.691149	0.715736	0.860491	0.87315	0.953678	0.947602		fmt1	mitochondrial methionyl-tRNA formyltransferase Fmt1
SPAC1805.10	0.305677	0.234875	0.191781	0.232143	0.528276	0.550336	0.694444	0.708908		ccz1	Mon1-Ccz1 GEF complex subunit Ccz1
SPAC1805.11c	0.426966	0.44164	0.6512	0.663623	0.879896	0.890026	0.893365	0.878571		rps2602	40S ribosomal protein S26
SPAC1805.12c	0.748663	0.692308	0.699627	0.753497	0.990358	1.01226	1.0413	1.06497		ubi2	ribosomal-ubiquitin fusion protein Ubi2
SPAC1805.14	0.571429	0.526749	0.561886	0.633397	0.96129	1.04327	1.23512	1.25672			Schizosaccharomyces specific protein
SPAC1805.15c	0.326613	0.335616	0.254766	0.306914	0.620491	0.687237	1.02105	1.07794		pub2	HECT-type ubiquitin-protein ligase E3 Pub2
SPAC1805.16c	0.656904	0.645614	0.659247	0.691558	0.963889	0.972299	1	0.998723			purine nucleoside phosphorylase
SPAC1834.03c	0.413502	0.361404	0.34629	0.408163	0.708899	0.748899	0.823529	0.840056		hhf1	histone H4 h4.1
SPAC1834.04	0.473684	0.387622	0.457413	0.510109	0.740741	0.811856	0.867066	0.876214		hht1	histone H3 h3.1
SPAC1834.05	0.404082	0.353952	0.0545455	0.0852575	0.263578	0.27918	0.347243	0.347761		alg9	dol-P-Man:Man(6)GlcNAc(2)-PP-Dol alpha-1,2-mannosyltransferase/ dol-P-Man:Man(8)GlcNAc(2)-PP-Dol alpha-1,2-mannosyltransferase Alg9
SPAC1834.07	0.597973	0.552486	0.571805	0.627014	0.791745	0.829767	0.904955	0.886656		klp3	kinesin-like protein Klp3
SPAC1834.08	0.299595	0.169935	0.186901	0.23773	0.500661	0.558077	0.685323	0.694236		mak1	phosphorelay sensor kinase Mak1
SPAC1834.09	0.324444	0.243636	0.0809859	0.11545	0.451274	0.49697	0.795714	0.823276		whr1	Winged helix repair factor Whr1
SPAC1834.10c	0.230216	0.153846	0	0	0.00377358	0.00863132	0.124197	0.139559			mitochondrial membrane protein, human TMEM70 ortholog, proton-transporting ATP synthase complex assembly protein
SPAC1851.02	0.439024	0.358696	0.234043	0.281955	0.526227	0.546374	0.616987	0.619718		slc1	1-acylglycerol-3-phosphate O-acyltransferase Slc1
SPAC1851.03	0.348148	0.325733	0.235182	0.286517	0.53012	0.557461	0.633058	0.640394		ckb1	CK2 family regulatory subunit Ckb1
SPAC1851.04c	1.19753	1.00826	1.01303	1.1461	1.55043	1.72222	1.72046	1.70455		ric1	Rab-specific(Ryh1/Ypt6) Ric1-Rgp1 guanyl-nucleotide exchange factor subunit Ric1/Sat4
SPAC186.01	0.438914	0.398467	0.34965	0.376414	0.64248	0.705805	0.834906	0.832542		pfl9	cell surface glycoprotein, flocculin Pfl9, DIPSY family
SPAC186.02c	1.16268	1.07836	0.902054	0.885838	0.909892	0.911521	1.03256	1.01057			hydroxyacid dehydrogenase, implicated in cellular detoxification
SPAC186.03	0.426316	0.257028	0	0	0.128205	0.183196	0.40125	0.440204			L-asparaginase
SPAC186.05c	0.421941	0.341549	0.469424	0.53012	0.959752	1.02673	1.12592	1.14307		gdt1	Golgi calcium and manganese antiporter Gdt1
SPAC186.06	0.622449	0.521368	0.569288	0.627907	0.940729	0.99845	1.07293	1.06555			phenazine biosynthesis PhzF protein family
SPAC186.07c	0.258065	0.21843	0.155089	0.197819	0.453956	0.512386	0.663825	0.657988			hydroxyacid dehydrogenase, implicated in cellular detoxification
SPAC186.08c	0.621145	0.446886	0.474465	0.527473	0.840506	0.885572	1.15114	1.13682		ldh1	L-lactate dehydrogenase Ldh1
SPAC186.09	0.330827	0.343949	0.45628	0.484305	0.721519	0.776797	0.826698	0.832944		pdc102	pyruvate decarboxylase
SPAC18B11.02c	0.425287	0.338762	0.403748	0.462046	0.79403	0.858679	0.905501	0.938289		pus9	tRNA pseudouridine(32) synthase Pus9
SPAC18B11.03c	0.421053	0.309598	0.338889	0.40678	0.599024	0.669246	0.822994	0.834015			ER alcohol acetyltransferase
SPAC18B11.04	0.384328	0.396226	0.39441	0.464873	0.725	0.766038	0.819036	0.840647		ncs1	neuronal calcium sensor related protein Ncs1
SPAC18B11.07c	0.494845	0.320475	0.337442	0.403323	0.760163	0.786382	0.946429	0.954257		rhp6	histone H2B-K119 ubiquitin ligase complex (HULC), ubiquitin conjugating enzyme E2 subunit Rhp6/Rad6
SPAC18B11.08c	0.278626	0.221498	0.216174	0.251479	0.5006	0.551847	0.718818	0.735808		pat10	ER membrane chaperone for multipass membrane proteins, PAT complex subunit (asterix), Pat10
SPAC18B11.09c	0.310502	0.304833	0.388489	0.453427	0.796875	0.853035	0.920354	0.926036			O-acetyltransferase activity
SPAC18B11.11	0.294872	0.268041	0.184514	0.219285	0.475949	0.510612	0.662442	0.676201			GTPase activating protein, Tsc2 paralog
SPAC18G6.01c	0.334615	0.245562	0.238494	0.284595	0.495694	0.540307	0.719672	0.739558		aim18	chalcone-related heme binding protein, Aim18
SPAC18G6.02c	1.46847	1.4	0.909357	0.939058	1.12854	1.01457	1.06151	1.00905		chp1	heterochromatin (HP1) family chromodomain protein Chp1
SPAC18G6.04c	0.315508	0.252137	0.0225141	0.00176991	0.134864	0.159664	0.359435	0.36671		shm2	serine hydroxymethyltransferase Shm2
SPAC18G6.05c	0.818627	0.71308	0.659722	0.673736	0.911504	0.935443	0.980726	0.983462		gcn1	translation initiation regulator, HEAT repeat protein Gcn1
SPAC18G6.09c	0.437956	0.336957	0	0.012959	0.018315	0.0775348	0.146552	0.157712		edc1	Dcp2-Dcp1 mRNA-decapping complex subunit Edc1
SPAC18G6.10	2.21311	2.12162	1.0767	1.07417	1.12539	1.12614	1.11792	1.14789		lem2	LEM domain nuclear inner membrane protein Heh1/Lem2
SPAC18G6.12c	0.58871	0.558528	0.588618	0.6656	0.86511	0.956059	0.978571	1.00973			ThiJ domain protein
SPAC18G6.13	0.426606	0.434615	0.571429	0.640078	0.972077	1.03243	1.07395	1.08081			ubiquitin family protein (FoldSeek), possible PF15874 family (Pfam-N), implicated in mRNA splicing or RNA surveillance
SPAC18G6.15	0.398467	0.403279	0.306644	0.374172	0.73454	0.760057	0.885989	0.886024		mal3	microtubule plus-end binding protein, EB1 family Mal3
SPAC1952.02	0.402174	0.360856	0.414089	0.479201	0.814371	0.834795	0.923621	0.927171		tma23	ribosome biogenesis protein Tma23
SPAC1952.03	0.409756	0.375969	0.299035	0.328947	0.492462	0.502478	0.654966	0.64975		otu2	ubiquitin specific cysteine protease, OTU family, Otu2
SPAC1952.05	0.39759	0.282297	0.0192308	0.0219124	0.00351494	0.00533808	0.177193	0.195804		gcn5	SAGA complex histone acetyltransferase catalytic subunit Gcn5
SPAC1952.06c	0.417021	0.332143	0.302536	0.367021	0.652313	0.684713	0.738872	0.743777			spliceosomal complex subunit
SPAC1952.07	0.377289	0.32622	0.372937	0.44	0.75469	0.797721	0.93454	0.920502		rad1	checkpoint clamp complex protein Rad1
SPAC1952.08c	0.365639	0.244828	0.202303	0.284127	0.632514	0.702216	0.93734	0.906918			human CREG1 ortholog, probable oxidase, implicated in lipid metabolism, vitamin metabolism or lipoylation
SPAC1952.09c	0.361446	0.345133	0.0121065	0.0171674	0.24564	0.274148	0.455215	0.466258		ach1	acetyl-CoA hydrolase/succinyl-CoA:3-ketoacid coenzyme A transferase, mitochondrial Ach1
SPAC1952.10c	0.302564	0.247012	0.0125899	0.0205128	0.225138	0.263448	0.541719	0.567901			conserved fungal multispanning membrane protein
SPAC1952.11c	0.309804	0.3125	0.328926	0.356698	0.653944	0.715895	0.964972	0.985377		ure2	nickel-dependent urease Ure2
SPAC1952.12c	0.277533	0.243728	0.0201097	0.048951	0.276336	0.324159	0.514451	0.53041		csn71	COP9/signalosome complex subunit 7a
SPAC1952.15c	0.277344	0.271523	0.213008	0.281931	0.55116	0.609053	0.698718	0.684015		rec24	meiotic recombination protein Rec24
SPAC1952.16	0.347541	0.315642	0.35536	0.41573	0.705736	0.734644	0.828125	0.835308		rga9	RhoGAP Rga9
SPAC1952.17c	0.810056	0.744076	0.713504	0.727428	0.939086	0.918619	1	1		tbc13	RabGAP Tbc13
SPAC19A8.02	0.415441	0.323171	0.305195	0.356808	0.629167	0.650552	0.729765	0.73107		ltc2	sterol transfer protein Ltc2
SPAC19A8.03	0.404762	0.385382	0.420546	0.495327	0.786685	0.799202	0.864796	0.850254		ymr1	phosphatidylinositol-3-phosphatase, myotubularin family
SPAC19A8.04	0.632035	0.5625	0.575277	0.638973	0.847545	0.856242	0.85896	0.850058		erg5	C-22 sterol desaturase (cytochrome P450) Erg5
SPAC19A8.05c	0.475904	0.460784	0.259036	0.284906	0.602322	0.63901	0.937922	0.978349		sst4	sorting receptor for ubiquitinated membrane proteins, ESCRT 0 complex subunit Sst4
SPAC19A8.08	0.489362	0.490975	0.501684	0.503049	0.657988	0.717887	0.84466	0.847222		upf2	nonsense-mediated decay protein Upf2
SPAC19A8.10	0.774566	0.666667	0.634146	0.679153	0.833735	0.848131	0.900731	0.885892		rfp1	SUMO-targeted ubiquitin-protein ligase subunit Rfp1
SPAC19A8.11c	0.615094	0.586538	0.660988	0.725166	1.06585	1.09682	1.18182	1.19912		irc6	clathrin coat adaptor Irc6
SPAC19A8.14	0.344	0.312081	0.365609	0.449838	0.792507	0.853411	0.947439	0.935743		pth2	mitochondrial outer membrane peptidyl-tRNA hydrolase Pth2
SPAC19B12.04	0.80625	0.763819	0.595281	0.609635	0.780294	0.805223	0.937443	0.940299		rps3001	40S ribosomal protein S30
SPAC19B12.06c	0.306723	0.270833	0.182553	0.210853	0.473008	0.524904	0.696262	0.701856		rbd4	rhomboid family protease, unknown biological role, associated with COPI coated vesicles
SPAC19B12.07c	0.247253	0.267241	0.309125	0.352941	0.59618	0.624	0.708537	0.730816			zinc finger C2H2-type, human ZNF277 ortholog, implicated in transcriptional regulation
SPAC19B12.08	0.301948	0.357143	0.304478	0.350144	0.577859	0.613826	0.673696	0.700893		atg4	Atg8 deconjugator Atg4
SPAC19B12.09	0.323887	0.287671	0.188136	0.225443	0.482468	0.495845	0.5625	0.569372		srp14	signal recognition particle subunit Srp14
SPAC19B12.10	0.355932	0.292857	0.0075188	0.0220183	0.185127	0.215289	0.309735	0.312865		sst2	human AMSH/STAMBP protein homolog, ubiquitin specific-protease
SPAC19B12.11c	0.398551	0.275542	0.125	0.158951	0.431319	0.468835	0.591315	0.607595		bud20	zinc finger ribosome biogenesis protein Bud20
SPAC19B12.12c	0.554264	0.508361	0.554033	0.599119	0.850178	0.875	0.904348	0.919827		yip11	SMN complex subunit Yip11/Gem2
SPAC19D5.01	0.5311	0.509579	0.582593	0.670103	1.02068	1.15433	1.17439	1.16282		pyp2	protein tyrosine phosphatase Pyp2
SPAC19D5.02c	0.363636	0.279461	0.254606	0.31129	0.661538	0.721429	0.918809	0.930894		emc10	ER membrane protein complex subunit Emc10
SPAC19D5.03	0.383333	0.384354	0.420266	0.488114	0.77931	0.836182	0.917969	0.897906		cid1	terminal uridylyltransferase Cid1
SPAC19D5.06c	0.80543	0.745174	0.76773	0.799003	1.08146	1.09267	1.10612	1.12438		din1	RNA NAD-cap (NAD-forming) hydrolase/RNA pyrophosphohydrolase Din1
SPAC19D5.07	0.409836	0.379791	0.209265	0.248485	0.630769	0.650735	0.985227	1.06459		uga1	4-aminobutyrate aminotransferase (GABA transaminase)
SPAC19D5.11c	0.373585	0.296417	0.246046	0.280467	0.537879	0.548961	0.615922	0.622695		ctf8	Ctf18 RFC-like complex subunit Ctf8
SPAC19E9.02	0.427778	0.253061	0.00735294	0.015625	0.0479651	0.0764791	0.217742	0.236292		fin1	serine/threonine protein kinase, NIMA related Fin1
SPAC19E9.03	0.353383	0.352025	0.372549	0.407524	0.663601	0.693333	0.77512	0.788347		pas1	cyclin Pas1
SPAC19G12.02c	0.345972	0.263158	0.00205761	0	0.202703	0.230384	0.403698	0.441538		pms1	MutL family mismatch-repair protein Pms1
SPAC19G12.03	0.356223	0.292857	0.449346	0.486111	0.78834	0.840652	0.964652	0.989655		cda1	chitin deacetylase Cda1
SPAC19G12.04	0.550725	0.21118	0.0966851	0.138201	0.367406	0.395038	0.568013	0.593851		dal1	ureidoglycolate lyase
SPAC19G12.05	0.339806	0.258824	0.246644	0.285942	0.525301	0.564858	0.753846	0.756786		mce1	mitochondrial carrier, citrate
SPAC19G12.08	0.510204	0.459227	0.425182	0.446918	0.668937	0.68414	0.762022	0.789343		scs7	ER sphingosine hydroxylase Scs7
SPAC19G12.09	0.263415	0.203922	0.0214669	0.0220713	0	0.00824176	0.146221	0.161857			mycotoxin detoxification NADH/NADPH-dependent acetaldehyde reductase
SPAC19G12.11	0.925676	0.820106	0.767857	0.793358	1.01252	1.02589	1.03827	1.0725		coq9	ubiquinone biosynthesis protein Coq9
SPAC19G12.12	0.692708	0.69869	0.641304	0.686007	0.981869	0.991632	1.02813	1.04916		dlp1	decaprenyl diphosphate synthase subunit 2 Dlp1
SPAC19G12.13c	0.35124	0.248276	0.119869	0.153365	0.390968	0.448718	0.60967	0.614668		poz1	shelterin complex shelterin bridge subunit Poz1
SPAC19G12.15c	0.0325581	0.0666667	0	0	0	0	0	0		tpp1	trehalose-6-phosphate phosphatase Tpp1
SPAC1A6.01c	0.372294	0.291045	0.0277296	0.0261438	0.0651289	0.0883905	0.253041	0.266507		rqt4	RQT complex subunit Rqt4
SPAC1A6.03c	0.38125	0.352381	0.431408	0.468803	0.658422	0.683429	0.84507	0.855302		plb3	lysophospholipase Plb3
SPAC1A6.04c	0.367876	0.339207	0.0111732	0.00880282	0.0057971	0.015942	0.132626	0.142298		plb1	phospholipase B homolog Plb1
SPAC1A6.05c	1.64167	1.25882	0.948919	0.959854	1.01993	1.03456	1.11475	1.11909		ptl3	triacylglycerol lipase ptl3
SPAC1A6.06c	0.543478	0.515464	0.535276	0.577684	0.762355	0.823467	0.89753	0.888193		meu31	Schizosaccharomyces specific protein Meu31
SPAC1A6.07	0.489437	0.269939	0.128492	0.164295	0.363897	0.40019	0.569823	0.599203		sle1	eisosome assembly protein Seg1
SPAC1A6.08c	0.316279	0.249071	0.11828	0.148789	0.524812	0.610195	1.00141	1.01381		mug125	Schizosaccharomyces specific protein Mug125
SPAC1A6.10	0.510417	0.467811	0.45156	0.476408	0.656095	0.659288	0.785428	0.784722		tcd1	tRNA threonylcarbamoyladenosine dehydratase Tcd1
SPAC1B1.02c	0.334951	0.3083	0.157303	0.198165	0.439614	0.496633	0.55	0.553707			NAD/NADH kinase
SPAC1B1.04c	0.458128	0.306202	0.125725	0.17033	0.419614	0.432767	0.568452	0.559043		pan3	PAN complex Pabp binding subunit Pan3
SPAC1B3.01c	0.614754	0.61745	0.543732	0.570652	0.801848	0.818363	0.956328	0.97007			uracil phosphoribosyltransferase
SPAC1B3.02c	0.458647	0.414557	0.537008	0.594512	0.88961	0.921995	1.01561	1.01074			transcription elongation factor, Elf1 family
SPAC1B3.03c	0.487097	0.416667	0.530211	0.58153	0.828025	0.831218	0.84186	0.843823		wis2	cyclophilin family peptidyl-prolyl cis-trans isomerase Wis2
SPAC1B3.04c	0.402135	0.290419	0.134328	0.186111	0.447087	0.479862	0.61383	0.623037		guf1	mitochondrial translation elongation factor GTPase Guf1
SPAC1B3.05	0.309764	0.268362	0.287535	0.341497	0.66275	0.692922	0.875399	0.884575		not3	CCR4-Not complex NOT box subunit 3/5
SPAC1B3.06c	0.449438	0.252459	0.0229555	0.0319574	0.213699	0.230769	0.386807	0.400868			UbiE family methyltransferase
SPAC1B3.07c	0.37561	0.323887	0.136187	0.186567	0.429892	0.460829	0.584397	0.590071		vps28	ESCRT I complex subunit Vps28
SPAC1B3.08	0.502283	0.5	0.531306	0.602094	0.951952	1.01357	1.11396	1.1049			TREX2 complex subunit-like, poorly characterized, implicated in transcription or RNA surveillance
SPAC1B3.10c	0.382353	0.352761	0.514331	0.578199	0.862585	0.952924	0.976347	0.996042		hrd302	ERAD E3 ligase adaptor subunit Hrd3
SPAC1B3.15c	0.60221	0.465217	0.583012	0.637523	0.942943	1.03454	1.05556	1.0439			transmembrane transporter
SPAC1B3.16c	0.803371	0.674009	0.475191	0.497297	0.552342	0.568306	0.588808	0.589091		vht1	plasma membrane vitamin H transmembrane transporter Vht1
SPAC1B3.17	0.0265781	0.114206	0	0	0	0	0	0		clr2	SHREC complex subunit Clr2
SPAC1B9.02c	0.291525	0.301136	0.279412	0.318436	0.685323	0.765142	1.09711	1.13927		sck1	serine/threonine protein kinase S6K family Sck1
SPAC1D4.01	0.530686	0.510638	0.58104	0.619597	0.93494	1.01568	1.30022	1.3253		tls1	splicing factor Tls1
SPAC1D4.02c	0.767045	0.610619	0.579216	0.586854	0.7614	0.757172	0.838273	0.845455		grh1	human GRASP protein family Golgi protein
SPAC1D4.03c	0.485714	0.327273	0.368321	0.403226	0.675676	0.711268	0.851706	0.838254		aut12	autophagy associated heterodimeric guanine nucleotide exchange factor (GEF) subunit Aut12
SPAC1D4.05c	0.364407	0.332215	0.407407	0.482112	0.85625	0.924437	0.986627	0.995495		erd101	Erd1 homolog
SPAC1D4.06c	0.422794	0.256579	0.108197	0.132812	0.45082	0.472603	0.644068	0.649936		csk1	cyclin-dependent kinase activating kinase Csk1
SPAC1D4.09c	0.410256	0.358423	0.297391	0.351485	0.634783	0.676514	0.729252	0.731139		rtf2	splicing factor Rtf2
SPAC1D4.11c	0.450216	0.518797	0.783673	0.911469	1.36197	1.42805	1.48511	1.48944		lkh1	dual specificity protein kinase Lkh1
SPAC1D4.13	0.410853	0.352381	0.394984	0.462798	0.769912	0.815043	0.945285	0.923165		byr1	MAP kinase kinase Byr1
SPAC1F12.04c	0.369863	0.265233	0.19	0.253589	0.572207	0.625514	0.835651	0.852978			peroxisomal protein Pex11 paralog
SPAC1F12.05	0.372549	0.249191	0.0415335	0.025641	0.171504	0.202128	0.372624	0.386224		any2	arrestin family ubiquitin ligase substrate adaptor Any2
SPAC1F12.06c	0.631902	0.591346	0.67753	0.692068	0.826923	0.843689	0.9531	0.960349			inosine-containing RNA endoribonuclease, implicated in RNA quality control
SPAC1F12.10c	0.25	0.268456	0.236957	0.272545	0.473159	0.502375	0.732308	0.779695			NADPH-hemoprotein reductase
SPAC1F3.03	0.713043	0.605442	0.579186	0.602041	0.819074	0.812668	0.876014	0.885584		sro7	Lgl family protein Sro7
SPAC1F3.05	0.663551	0.590909	0.576412	0.6368	0.899346	0.941785	1.02005	1.03207		gga21	Golgi localized Arf binding gamma-adaptin ortholog Gga21
SPAC1F3.06c	0.763889	0.711027	0.66561	0.69514	0.899772	0.926696	0.989066	0.989226		spo15	mitotic and meiotic spindle pole body protein, gamma tubulin complex linker-related Spo15
SPAC1F3.09	0.518644	0.505618	0.523995	0.602454	0.774674	0.83844	0.922393	0.925081		mug161	CwfJ family protein, splicing factor Mug161
SPAC1F3.10c	0.789116	0.775956	0.927711	0.97669	1.30058	1.47228	1.42705	1.46847		2001-10-01	mitochondrial intermediate peptidase Oct1
SPAC1F5.03c	0.342412	0.302326	0.396667	0.429487	0.672627	0.69385	0.756443	0.757962			FAD-dependent oxidoreductase involved in late endosome to Golgi transport
SPAC1F5.07c	0.320513	0.303136	0.0448276	0.0877483	0.319084	0.351964	0.472593	0.489645		hem14	protoporphyrinogen oxidase Hem14
SPAC1F5.08c	0.728507	0.648148	0.747368	0.807757	1.09682	1.10621	1.12222	1.14091		yam8	plasma membrane stretch-activated calcium ion channel regulatory subunit Yam8
SPAC1F5.09c	0.577181	0.623229	0.597898	0.62236	0.826208	0.836643	0.957532	0.953906		shk2	PAK-related kinase Shk2
SPAC1F5.10	0.567568	0.471014	0.228956	0.278317	0.495025	0.559701	0.64978	0.655702		fal1	exon junction complex subunit, ATP-dependent RNA helicase Fal1 (conflicting process, human yeast)
SPAC1F7.01c	0.340909	0.324841	0.186472	0.235507	0.44588	0.479167	0.571006	0.578331		spt6	histone H3-H4 chaperone Spt6
SPAC1F7.06	0.569892	0.536232	0.573351	0.635083	0.786932	0.854127	0.940486	0.914356		hsp3105	ThiJ domain protein, glyoxylase III
SPAC1F7.09c	0.304918	0.249292	0.278195	0.309456	0.543773	0.579602	0.649203	0.647465		dal2	allantoicase Dal2
SPAC1F7.10	0.742331	0.665072	0.602787	0.61882	0.751037	0.774006	0.95865	0.970223			hydantoin racemase family
SPAC1F7.11c	0.680851	0.555556	0.555963	0.618887	0.782864	0.810842	0.911881	0.910891			DNA-binding transcription factor, zf-fungal binuclear cluster type
SPAC1F7.12	0.582569	0.574627	0.642249	0.715447	0.942559	1.00525	1.00115	1.00456		yak3	aldose reductase ARK13 family YakC, implicated in cellular detoxification from family members
SPAC1F8.01	0.616	0.611111	0.436	0.474847	0.607171	0.63623	0.748248	0.763337		ght3	plasma membrane gluconate:proton symporter Ght3
SPAC1F8.02c	0.339181	0.240741	0.0232558	0.0418182	0.232659	0.264286	0.393979	0.397985		shu1	cell-surface heme acquisition protein Shu1
SPAC1F8.03c	0.925581	0.869231	0.79798	0.758876	0.922646	0.865546	0.956767	0.991705		str3	plasma membrane heme transmembrane transporter Str3
SPAC1F8.04c	1.07407	0.871795	0.858469	0.864119	0.966006	0.979452	0.960327	0.976905		hhy1	hydrolase Hhy1
SPAC1F8.05	1.18987	1.14428	0.834813	0.834146	0.953413	0.942227	1.03461	1.03439		isp3	spore wall structural constituent Isp3
SPAC1F8.06	0.596154	0.484848	0.344045	0.358459	0.500923	0.507502	0.614721	0.64497		pfl8	cell surface glycoprotein, flocculin Pfl8
SPAC1F8.08	0.318937	0.29096	0.260465	0.319055	0.571429	0.611038	0.662095	0.664612			dubious
SPAC20G4.01	0.457265	0.450185	0.539711	0.596552	1.01713	1.07425	1.1403	1.11929		caf16	ATPase implicated in transcription
SPAC20G4.02c	0.516529	0.477966	0.49505	0.513055	0.633011	0.647107	0.759028	0.757909		fus1	formin Fus1
SPAC20G4.03c	0.589641	0.585034	0.662069	0.693679	0.947651	0.958656	0.996399	1.00358		hri1	eIF2 alpha kinase Hri1
SPAC20G4.04c	0.454976	0.316602	0.112595	0.142596	0.472131	0.519672	0.756714	0.769592		hus1	checkpoint clamp complex protein Hus1
SPAC20G4.05c	0.348066	0.362069	0.570916	0.599321	0.800546	0.797872	0.796429	0.791274		sel0	mitochondrial protein adenylyltransferase SelO
SPAC20G4.08	0.400844	0.408088	0.312715	0.376026	0.745665	0.782235	0.918956	0.943526		pdc1	P-body assembly WD repeat protein
SPAC20G8.02	0.477612	0.460317	0.592734	0.642726	1.03094	1.10218	1.10827	1.13057			mitochondrial DDHD family phospholipase
SPAC20G8.04c	0.850679	0.781481	0.715966	0.755663	0.955527	0.983709	1.03429	1.02626		cir2	mitochondrial electron transfer flavoprotein-ubiquinone oxidoreductase Cir2
SPAC20G8.07c	0.268868	0.174419	0.0138169	0.0116861	0.00280505	0	0.122222	0.139334		erg2	C-8 sterol isomerase Erg2
SPAC20G8.08c	0.627907	0.569132	0.50208	0.551634	0.713636	0.746528	0.910029	0.91358		fft1	histone chaperone/ATP-dependent chromatin remodeller, SMARCAD1 family Fft1
SPAC20G8.09c	0.29682	0.285714	0.280844	0.364486	0.682788	0.758671	0.805108	0.803453		nat10	rRNA/tRNA cytidine N-acetyltransferase
SPAC20G8.10c	0.567164	0.491935	0.498294	0.526984	0.582828	0.639721	0.717196	0.709579		atg6	autophagy associated beclin family protein Atg6
SPAC20H4.03c	0.379791	0.258929	0.221932	0.241038	0.380293	0.397174	0.537121	0.552417		tfs1	general transcription elongation factor TFIIS
SPAC20H4.04	1.75641	1.275	0.874109	0.896104	1.09132	1.13905	1.22721	1.21895		fml2	ATP-dependent 3' to 5' DNA helicase
SPAC20H4.05c	0.306189	0.26776	0.283582	0.323834	0.551793	0.565714	0.675743	0.703242		mde1	5'-methylthioribulose-1-phosphate dehydratase, adducin Mde1
SPAC20H4.06c	0.762646	0.676568	0.721481	0.726531	0.864173	0.826501	0.951199	0.907242		gpl1	Gpl1-Gih35-Wdr83 complex RNA-binding subunit
SPAC20H4.07	0.895735	0.847328	0.892045	0.912886	1.18663	1.16918	1.2571	1.2478		rad57	DNA recombination mediator, RecA family ATPase Rad57/Rhp57
SPAC20H4.08	0.30662	0.136778	0.0926694	0.110677	0.292832	0.305254	0.449929	0.45853		whi2	G-patch RNA-binding protein, involved in splicing
SPAC20H4.09	0.44186	0.425856	0.488616	0.534539	0.836182	0.880851	0.922876	0.943864		gih35	Gpl1-Gih35-Wdr83 complex RNA helicase subunit, Gih35
SPAC20H4.10	0.390476	0.364903	0.354005	0.397294	0.645546	0.691293	0.884829	0.917712		ufd2	ubiquitin-protein ligase E4 Ufd2
SPAC20H4.11c	0.336406	0.266917	0.14841	0.196581	0.578869	0.656061	1.03966	1.08239		rho5	Rho family GTPase Rho5
SPAC212.01c	2.21538	1.81	0.952494	0.951271	0.962821	0.978535	0.933876	0.921158			S. pombe specific DUF999 family protein 2
SPAC212.02	0.433476	0.185965	0	0	0.0639764	0.0823643	0.210924	0.229876			dubious
SPAC212.03	0.302405	0.258621	0.276131	0.324812	0.571042	0.611559	0.672194	0.666667			Schizosaccharomyces pombe specific protein, F-box
SPAC212.04c	0.570248	0.496815	0.542793	0.564854	0.773994	0.803379	0.861333	0.857513			S. pombe specific DUF999 family protein 1
SPAC212.08c	0.383621	0.292254	0.13465	0.181197	0.48392	0.541085	0.800294	0.751471			S. pombe specific GPI anchored protein family 1
SPAC21E11.03c	0.308824	0.277108	0.102273	0.148352	0.485849	0.540625	0.81351	0.851959		pcr1	DNA-binding pioneer transcription factor Pcr1
SPAC21E11.04	0.364407	0.21875	0.201905	0.233969	0.400835	0.414062	0.607057	0.635714		aca1	L-azetidine-2-carboxylic acid acetyltransferase Aca1
SPAC21E11.05c	1.44828	1.2	0.788462	0.800774	0.895227	0.917421	0.979186	0.988382		cyp8	cyclophilin family peptidyl-prolyl cis-trans isomerase Cyp8
SPAC222.04c	0.925234	0.790698	0.819876	0.830904	1.05036	1.0516	1.03926	1.08102		ies6	Ino80 complex subunit Ies6
SPAC222.05c	1.0274	0.775701	0.547826	0.610526	0.972803	1.02548	1.14807	1.14257		mss1	mitochondrial tRNA wobble uridine modification GTPase Mss1
SPAC222.07c	0.581921	0.563636	0.505792	0.553539	0.873156	0.950073	1.06098	1.06283		hri2	eIF2 alpha kinase Hri2
SPAC222.08c	0.687075	0.587571	0.0440678	0.0599369	0.224852	0.268222	0.427746	0.44		sno1	glutamine aminotransferase subunit Sno1
SPAC222.13c	0.36214	0.386441	0.277496	0.321895	0.66523	0.742075	1.05548	1.05827			6-phosphofructo-2-kinase
SPAC222.14c	0.421986	0.394578	0.417582	0.467806	0.694553	0.722948	0.907149	0.92144		sey1	ER fusion GTPase, atlastin Sey1
SPAC222.15	0.329154	0.309783	0.306226	0.353151	0.556131	0.599332	0.791543	0.798399		meu13	Tat binding protein 1(TBP-1)-interacting protein (TBPIP) homolog
SPAC227.01c	0.37069	0.284247	0.325455	0.365079	0.589286	0.642017	0.649533	0.669782		erd1	retrograde transport protein, Golgi to ER, Erd1/Gmn2
SPAC227.03c	0.330798	0.276527	0.232653	0.283715	0.512958	0.550475	0.763704	0.778676		yea6	mitochondrial carrier, NAD Yea6
SPAC227.04	0.341346	0.239044	0.076087	0.116041	0.341259	0.374309	0.600503	0.624069		atg10	Atg12 conjugating enzyme Atg10
SPAC227.05	0.962264	0.784038	0.724954	0.751269	0.931235	0.955654	1.09396	1.09202		pfd4	prefoldin subunit Pfd4
SPAC227.06	0.417323	0.322684	0.429825	0.484797	0.856474	0.926448	1.01832	1.01652		yip5	Rab GTPase binding Yip5
SPAC227.07c	0.523297	0.521341	0.60574	0.632332	0.890679	0.922122	1.00913	0.997996		pab1	serine/threonine protein phosphatase PP2A regulatory subunit B-55 Pab1
SPAC227.10	0.390756	0.292683	0.010479	0.0110957	0.0773043	0.100379	0.244847	0.251834		pfd2	prefoldin subunit Pfd2
SPAC227.11c	0.947644	0.854167	0.779412	0.818981	1.08526	1.10315	1.10499	1.12916		yos9	sensor for misfolded ER glycoproteins Yos9
SPAC227.15	0.46383	0.477352	0.588946	0.626446	0.912409	0.972018	0.997305	1.00543		reg1	serine/threonine protein phosphatase PP1 regulatory subunit Reg1
SPAC227.18	0.616279	0.530973	0.620629	0.644695	0.85848	0.87486	1.02493	1.04559		lys3	saccharopine dehydrogenase Lys3
SPAC22A12.01c	0.336207	0.258065	0.147465	0.171717	0.376289	0.412762	0.619693	0.628875		pso2	DNA 5' exonuclease
SPAC22A12.02c	0.279352	0.20462	0.0812772	0.0975936	0.282266	0.315412	0.514648	0.528594		mug103	Schizosaccharomyces specific protein Mug103
SPAC22A12.03c	1.03279	0.902597	0.852804	0.870897	1.0639	1.07085	1.06426	1.06464		csn4	COP9/signalosome complex subunit Csn4
SPAC22A12.04c	0.39834	0.305263	0.261682	0.283186	0.51232	0.543393	0.766608	0.779896		rps2201	40S ribosomal protein S15a
SPAC22A12.10	1.51534	1.48	1.08714	1.07678	1.1662	1.13557	1.15521	1.13504		ept1	diacylglycerol cholinephosphotransferase/ diacylglycerol ethanolaminesphotransferase Ept1
SPAC22A12.11	0.366337	0.216783	0.228261	0.245614	0.479328	0.5	0.700109	0.696581		dak1	dihydroxyacetone kinase Dak1
SPAC22A12.14c	0.449541	0.447761	0.337278	0.380028	0.607178	0.639313	0.827212	0.858086			BSD domain protein, human BSDC1 orthologs, unknown biological role
SPAC22A12.16	0.515982	0.6	0.478336	0.517018	0.814913	0.832011	0.935802	0.928922		acl2	ATP-citrate synthase subunit 2
SPAC22A12.17c	0.460465	0.452471	0.468121	0.504658	0.748744	0.779487	0.799324	0.787611			short chain dehydrogenase
SPAC22E12.01	0.587097	0.480198	0.551331	0.597902	0.743527	0.78487	0.939232	0.931141		pet3	Golgi phosphoenolpyruvate transmembrane transporter Pet3
SPAC22E12.03c	0.52	0.309701	0.370937	0.426443	0.776873	0.8048	0.917541	0.921212		sdj1	glyoxylase III Sdj1
SPAC22E12.04	0.510638	0.495327	0.388979	0.434451	0.619732	0.604224	0.751124	0.76674		ccs1	superoxide dismutase copper chaperone Ccs1
SPAC22E12.05c	0.689139	0.653465	0.678161	0.716301	0.927152	0.951613	0.951749	0.940821		rer1	Rer1 family protein
SPAC22E12.06c	0.428571	0.461538	0.459638	0.504687	0.785244	0.840541	0.89801	0.890819		gmh3	alpha-1,2-galactosyltransferase Gmh3
SPAC22E12.11c	0.438596	0.370536	0.532374	0.572391	0.77006	0.797018	0.966734	0.982932		set3	Set3 and Rpd3L-Expanded complex histone H3K9me2/3 reader Set3
SPAC22E12.14c	0.72067	0.689189	0.543103	0.602564	0.794643	0.824468	0.957682	0.966816		sck2	serine/threonine protein kinase S6K family Sck2
SPAC22E12.18	2.04688	1.89412	1.0303	1.01366	1.1269	1.13115	1.15873	1.18275			human CCNDBP1 ortholog, may coordinate transcription elongation and splicing based on human interactions
SPAC22E12.19	0.307692	0.252874	0.198529	0.254902	0.523957	0.575039	0.645714	0.658083		snt1	Set3 complex SANT/Myb domain subunit Snt1
SPAC22F3.02	0.46798	0.29304	0.170103	0.230643	0.587732	0.689605	0.942181	0.971925		atf31	DNA-binding transcription factor Atf31
SPAC22F3.03c	0.947115	0.841699	0.665698	0.697422	0.814387	0.834746	0.939986	0.964997		rdh54	ATP-dependent DNA translocase Rdh54
SPAC22F3.04	0.386364	0.313208	0.298921	0.331909	0.513592	0.530612	0.708401	0.70892		mug62	implicated in acetyl-CoA biosynthesis and diacylglycerol metabolism
SPAC22F3.06c	0.942029	0.859813	0.502513	0.545882	0.67284	0.675912	0.718447	0.72242		lon1	mitochondrial matrix Lon protease
SPAC22F3.07c	0.487069	0.475524	0.507341	0.577107	0.741855	0.771144	0.779379	0.794928		atp20	F1-FO ATP synthase F(o) subunit G, Atp20
SPAC22F3.08c	1.10606	0.982036	0.778252	0.832998	0.942976	0.963563	1.01402	1.053		rok1	ATP-dependent RNA helicase Rok1
SPAC22F3.09c	0.597786	0.570968	0.631505	0.665349	0.834114	0.842884	0.974173	0.962904		res2	MBF transcription factor complex subunit Res2
SPAC22F3.10c	0.322314	0.177632	0.00431965	0	0	0	0.00107066	0		gcs1	glutamate-cysteine ligase Gcs1
SPAC22F3.11c	0.402344	0.36646	0.368272	0.408847	0.616	0.658489	0.789792	0.806368		snu23	U4/U6 x U5 tri-snRNP complex subunit Snu23
SPAC22F3.12c	0.796954	0.701613	0.69661	0.728571	0.934066	0.970203	0.995772	1.00104		rgs1	regulator of G-protein signaling Rgs1
SPAC22F3.13	0.243697	0.200692	0.260135	0.307325	0.634641	0.669811	0.863065	0.852273		tsc1	Rheb GAP, hamartin Tsc1
SPAC22F8.02c	0.760766	0.572549	0.580762	0.614601	0.89726	0.936743	1.19773	1.19926		pvg5	Golgi 4,6-pyruvylated galactose (PvGal) residue biosynthesis protein Pvg5
SPAC22F8.03c	0.36	0.374172	0.495177	0.530395	0.782278	0.793358	0.860789	0.849162			Schizosaccharomyces pombe specific protein
SPAC22F8.04	0.740741	0.757692	0.695811	0.743633	0.988571	1.01534	1.05867	1.05243		pet1	Golgi phosphoenolpyruvate transmembrane transporter Pet1
SPAC22F8.05	0.394737	0.280335	0.264925	0.30373	0.69403	0.738235	1.07211	1.06292			alpha,alpha-trehalose-phosphate synthase
SPAC22F8.07c	0.307359	0.270463	0.250877	0.300676	0.602941	0.658789	0.764205	0.789096		rtf1	RNA polymerase I termination factor Rtf1
SPAC22F8.09	0.492188	0.524917	0.518574	0.54242	0.749499	0.756385	0.876501	0.884843		rrp16	rRNA processing protein Rrp16
SPAC22G7.01c	0.35743	0.328814	0.348837	0.432739	0.771631	0.840288	0.933243	0.932249		fra1	iron responsive transcriptional regulator, peptidase family
SPAC22G7.02	0.595745	0.607143	0.610556	0.669366	0.871383	0.907075	0.952336	0.954755		kap111	karyopherin/importin beta family nuclear import signal receptor Kap111
SPAC22G7.03	0.9375	0.892857	0.75419	0.766892	0.889908	0.894157	0.995174	0.964977			Schizosaccharomyces specific protein
SPAC22G7.06c	0.546667	0.537604	0.623109	0.678431	0.881303	0.909938	0.951197	0.946886		ura1	trifunctional GLNase (glutamine amidotransferase)/CPSase (carbamoylphosphate synthetase)/ATCase (aspartate transcarbamoylase) Ura1
SPAC22G7.07c	0.829897	0.702479	0.751381	0.794376	1.0904	1.07397	1.17146	1.14565		ime4	mRNA (N6-adenosine)-methyltransferase Ime4
SPAC22G7.08	0.476015	0.446154	0.564615	0.632047	0.837126	0.847399	0.888653	0.908228		ppk8	serine/threonine protein kinase Ppk8
SPAC22G7.11c	0.442396	0.403042	0.520755	0.577899	0.916667	0.945513	1.01057	1.01967		cum1	Con-6 family conserved fungal protein
SPAC22H10.02	0.710692	0.609756	0.518519	0.54321	0.662539	0.672601	0.750214	0.754764			DUF4452 family conserved fungal protein
SPAC22H10.03c	0.371542	0.283784	0.0034965	0.00487013	0	0	0.127464	0.147135		kap114	karyopherin/importin beta family nuclear import signal receptor Kap14
SPAC22H10.04	0.635983	0.684397	0.68386	0.746057	0.965699	0.970437	0.975973	1.00234		ppa3	serine/threonine protein phosphatase PP2A catalytic subunit Ppa3
SPAC22H10.07	0.986014	0.944751	0.857809	0.917411	1.0643	1.09211	1.09104	1.10172		scd2	Cdc42 GTPase complex scaffold subunit Scd2
SPAC22H10.08	0.687225	0.665428	0.698083	0.731118	1.00465	1.0336	1.09053	1.08687			DUF2009 family protein, conserved in yeast and apicomplexa
SPAC22H10.09	0.522034	0.529586	0.519174	0.540055	0.713	0.724878	0.827074	0.856514		cbp8	mitochondrial translational activator for cob1, PPR repeat, Cbp8
SPAC22H10.13	0.688073	0.64751	0.667213	0.689708	0.839286	0.852211	1.00888	1.00771		zym1	metallothionein Zym1
SPAC22H12.01c	0.779116	0.722973	0.752427	0.778281	0.969767	0.988814	1.04586	1.05279		mug35	Schizosaccharomyces specific protein Mug35
SPAC22H12.02	0.572464	0.605714	0.554745	0.581236	0.817185	0.897338	0.885417	0.908304		tfg3	TFIID, TFIIF, Ino80, SWI/SNF, and NuA4 complex YEATS family subunit Tfg3
SPAC22H12.05c	0.957447	0.819672	0.770325	0.794393	0.95806	0.975357	1.07424	1.10526		fsc1	fasciclin domain protein Fsc1
SPAC23A1.02c	1	0.862903	0.738583	0.735632	0.796533	0.808874	0.946103	0.950843		ted1	GPI-remodelling mannose-ethanolamine phosphate phosphodiesterase Ted1
SPAC23A1.03	0.747967	0.70303	0.591753	0.622605	0.889415	0.906396	0.92735	0.921875		apt1	adenine phosphoribosyltransferase (APRT) Apt1
SPAC23A1.04c	1.69014	1.31429	0.823389	0.876923	1.04524	1.0524	1.07383	1.04337		mnl1	alpha mannosidase Mnl1
SPAC23A1.06c	0.448133	0.353791	0.401945	0.430556	0.76671	0.769627	0.828916	0.830549		cmk2	MAPK-activated protein kinase Cmk2
SPAC23A1.07	0.732919	0.665049	0.646186	0.702811	0.965753	0.969748	1.01866	1		rnf170	ubiquitin-protein ligase E3 Rnf170
SPAC23A1.09	0.983333	0.82716	0.798206	0.811203	0.948378	0.96719	1.01256	1.01724		rbm8	exon junction complex subunit, RNA-binding protein Rbm8
SPAC23A1.11	0.802326	0.633929	0.141304	0.193772	0.504532	0.533724	0.615819	0.595506		rpl1602	60S ribosomal protein L13/L16
SPAC23A1.14c	0.786802	0.693277	0.740672	0.758803	1.09474	1.09716	1.12316	1.11554			pyridoxal phosphate-dependent transferase, possible cystathionine beta-lyase implicated in sulfur metabolism
SPAC23A1.16c	0.470899	0.249027	0.203297	0.259067	0.627976	0.749616	0.979167	1.01676		rtr1	RNA polymerase II CTD phosphatase Rtr1
SPAC23C11.01	0.583732	0.498069	0.518293	0.54039	0.695733	0.703382	0.893905	0.89808		ice2	ER membrane protein involved triglyceride mobilization ICE2 family
SPAC23C11.02c	0.851648	0.728111	0.796976	0.841667	1.10083	1.12272	1.15129	1.14349		rps23	40S ribosomal protein S23
SPAC23C11.04c	0.634361	0.58209	0.610018	0.626917	0.791223	0.817824	0.911058	0.925926		pnk1	DNA kinase/phosphatase Pnk1
SPAC23C11.06c	1.04268	0.891509	0.804223	0.845173	1	1.00933	1.05276	1.04182			vacuolar membrane hydrolase, implicted in protein catabolism or lipid metabolism
SPAC23C11.07	0.371542	0.294118	0.421053	0.487521	0.767475	0.876289	0.88016	0.916667			Schizosaccharomyces pombe specific protein
SPAC23C11.08	0.71875	0.627329	0.0548303	0.0525	0.167816	0.18267	0.226545	0.235698		php3	CCAAT-binding pioneer transcription factor complex subunit B, histone fold, Php3
SPAC23C11.10	0.549133	0.447964	0.172113	0.24406	0.541426	0.576336	0.647706	0.686679		mpn1	poly(U)-specific exoribonuclease, producing 3' uridine cyclic phosphate ends Mpn1
SPAC23C11.13c	0.61194	0.54232	0.52982	0.573491	0.760417	0.774908	0.926256	0.919112		hpt1	guanine/xanthine/hypoxanthine phosphoribosyltransferase Hpt1
SPAC23C11.14	0.473171	0.413655	0.367698	0.422442	0.677641	0.708556	0.772201	0.775381		zhf1	ER zinc importer, CDF family, Zhf1
SPAC23C4.02	0.5125	0.391753	0.164835	0.214159	0.429238	0.467593	0.512301	0.513828		crn1	actin binding WD repeat protein, coronin Crn1
SPAC23C4.03	1.03968	0.917722	0.72407	0.736185	0.86431	0.868943	0.926697	0.949866		hrk1	haspin related kinase Hrk1
SPAC23C4.06c	0.367491	0.361111	0.521531	0.567073	0.911376	0.961022	0.98263	0.968059		efm6	translation elongation factor EF-1 alpha (eEF1A) lysine 390 methyltransferase Efm6
SPAC23C4.07	0.34632	0.26087	0.0847751	0.128763	0.389205	0.43913	0.641509	0.665312		tht2	karyogamy protein Tht2
SPAC23C4.08	0.798246	0.660377	0.565815	0.57041	0.703176	0.727461	0.940088	0.944875		rho3	Rho family GTPase Rho3
SPAC23C4.09c	0.989744	0.96281	0.872566	0.876442	0.998768	1.0095	1.04792	1.03949			human PDCD5 ortholog, implicated in protein folding, proteoin complex assembly, gene expression
SPAC23C4.12	0.283105	0.203636	0.0376176	0.0610119	0.242459	0.2681	0.421053	0.440085		hhp2	serine/threonine protein kinase (CK1 epsilon) Hhp2
SPAC23C4.16c	0.277372	0.275	0.264657	0.320968	0.647661	0.694444	0.789621	0.787921		atg15	autophagy associated lysophospholipase Atg15
SPAC23C4.17	0.326797	0.323288	0.315708	0.389728	0.720113	0.73557	0.820106	0.825806		trm402	tRNA (cytosine-5-)-methyltransferase
SPAC23D3.01	0.403774	0.36246	0.436153	0.490476	0.775312	0.804348	0.858625	0.853129		pdp3	PWWP domain protein, involved in chromatin remodeling
SPAC23D3.03c	0.390335	0.379205	0.431464	0.479592	0.763057	0.777914	0.849363	0.845349			RabGAP
SPAC23D3.04c	0.319249	0.249042	0.0300885	0.0451505	0.313953	0.362193	0.673414	0.712551		gpd2	glycerol-3-phosphate dehydrogenase Gpd2
SPAC23D3.09	0.631868	0.450893	0.03386	0.0347072	0.0416667	0.0469667	0.0766284	0.0745698		arp42	SWI/SNF and RSC complex subunit Arp42
SPAC23D3.10c	0.389091	0.424615	0.546493	0.607595	1.03933	1.15385	1.48868	1.54437		eng2	cell wall and ascospore endo-1,3-beta-glucanase Eng2
SPAC23D3.11	0.311628	0.239382	0.0176678	0.00666667	0.183261	0.215603	0.531126	0.569149		ayr1	bifunctional acylglycerone phosphate reductase/triacylglycerol lipase Ayr1
SPAC23D3.12	1.03125	0.837209	0.721311	0.743879	0.940278	1.00278	1.08138	1.06424		pho842	plasma membrane inorganic phosphate transmembrane transporter Pho842
SPAC23D3.13c	0.425339	0.384892	0.503546	0.565878	0.861607	0.903614	0.957567	0.946927			ArfGEF
SPAC23E2.01	0.370909	0.32622	0.191318	0.241911	0.421656	0.455013	0.530359	0.517073		fep1	DNA-binding transcription factor, zf-GATA type, iron-sensing Fep1
SPAC23E2.03c	0.349823	0.292035	0.373609	0.422427	0.760226	0.81882	0.924675	0.941101		sms1	pheromone-MAPK scaffold Sms1
SPAC23G3.02c	0.297491	0.243976	0.0187207	0.0366972	0.168848	0.186528	0.239544	0.244055		sib1	ferrichrome synthetase Sib1
SPAC23G3.03	0.283688	0.226586	0.178947	0.225948	0.409594	0.421894	0.481221	0.46474		sib2	ornithine N5 monooxygenase
SPAC23G3.04	0.316794	0.194444	0.0401786	0.0816619	0.326142	0.368354	0.522837	0.534279		ies4	Ino80 complex subunit Ies4
SPAC23G3.05c	0.360153	0.327974	0.00978793	0.0126783	0.00547196	0.00398936	0.00746269	0.00630517			conserved endomembrane protein, RGS domain, implicated in signal transduction, cell polarity, possibly via membrane tethering
SPAC23G3.07c	0.29368	0.254777	0.255282	0.285953	0.582451	0.623672	0.705799	0.7149		snf30	SWI/SNF complex subunit Snf30
SPAC23G3.08c	0.641026	0.596491	0.61626	0.688291	0.895225	0.907574	0.907059	0.922626		ubp7	ubiquitin C-terminal hydrolase Ubp7
SPAC23G3.10c	2.56	1.12644	0.540659	0.543353	0.619001	0.621226	0.711308	0.728762		ssr3	SWI/SNF and RSC complex subunit Ssr3
SPAC23G3.12c	0.409962	0.405145	0.49273	0.536892	0.788828	0.81856	0.833333	0.825095		htr12	serine protease, involved in lipid metabolism
SPAC23H3.03c	0.525253	0.522727	0.570201	0.585366	0.759375	0.783838	0.815628	0.824042		npr2	GATOR1-SEACIT GTPase activating complex subunit Npr2
SPAC23H3.04	0.365385	0.296154	0.378559	0.40694	0.657669	0.689046	0.853945	0.849057			conserved fungal multispanning membrane protein
SPAC23H3.05c	0.50838	0.417431	0.456818	0.530568	0.901887	0.976834	1.0708	1.07799		swd1	Set1C complex WD repeat subunit Swd1
SPAC23H3.08c	0.353261	0.265217	0.0212766	0.0404412	0.305864	0.357686	0.72583	0.764873		bub3	mitotic spindle checkpoint WD repeat protein Bub3
SPAC23H3.09c	0.330709	0.26936	0.218698	0.292484	0.604618	0.677279	0.745924	0.755047		gly1	threonine aldolase Gly1
SPAC23H3.11c	0.631336	0.610487	0.663701	0.733108	1.04292	1.05315	1.12467	1.13368		max1	plasma membrane beta-glucan biosynthesis protein Max1
SPAC23H3.12c	0.412322	0.363296	0.452252	0.49747	0.815152	0.872111	0.905501	0.928264			mitochondrial hydrogen/potassium transport system protein
SPAC23H3.13c	0.373702	0.305638	0.294872	0.344774	0.583673	0.638926	0.689086	0.671233		gpa2	heterotrimeric G protein alpha-2 subunit Gpa2
SPAC23H3.14	0.341014	0.3	0.210339	0.26	0.512784	0.536011	0.631783	0.643411		avl9	post-Golgi vesicle-mediated transport protein Avl9
SPAC23H3.15c	0.156716	0.149425	0	0	0	0	0.0364238	0.0512492		ddr48	DNA damage-responsive protein Ddr48
SPAC23H4.01c	0.32567	0.275316	0.287805	0.353941	0.655827	0.697011	0.800259	0.806452		osh3	sterol transfer protein Osh3
SPAC23H4.02	0.745	0.721569	0.697509	0.712855	0.962861	0.957938	1.00377	1.00757		ppk9	serine/threonine protein kinase AMPK-like, Ppk9
SPAC23H4.08	0.465753	0.394737	0.105033	0.132075	0.326496	0.375643	0.446372	0.461417		iwr1	RNA polymerase II nuclear import protein Iwr1
SPAC23H4.09	0.535156	0.538462	0.576453	0.637026	0.829861	0.896305	0.934461	0.935992		cdb4	peptidase superfamily, implicated in transcription , RNA processing, or RNA export
SPAC23H4.10c	0.375	0.246445	0.384758	0.410653	0.696689	0.722667	0.839677	0.828992		thi4	bifunctional thiamine-phosphate dipyrophosphorylase/hydroxyethylthiazole kinase
SPAC23H4.12	0.680272	0.680233	0.709957	0.75	0.861538	0.84739	0.879545	0.902793		alp13	Clr6 histone deacetylase complex, chromodomain subunit Alp13/Eaf3
SPAC23H4.14	0.183594	0.210526	0.223833	0.262911	0.45502	0.508844	0.508454	0.52864		vam6	HOPS complex RabGEF subunit Vam6
SPAC23H4.16c	0.379147	0.323529	0.162313	0.198148	0.441935	0.461295	0.540498	0.558824		not11	CCR4-Not complex subunit 11
SPAC23H4.17c	1.03896	0.979487	1.0389	1.04622	1.24018	1.21014	1.35611	1.36915		srb10	mediator complex cyclin-dependent protein kinase subunit Srb10
SPAC24B11.06c	0.389908	0.369811	0.384045	0.456522	0.779874	0.810937	0.907216	0.910819		sty1	MAP kinase Sty1
SPAC24B11.07c	0.403774	0.447619	0.517974	0.542113	0.787318	0.807133	0.810489	0.846793			oxidoreductase
SPAC24B11.08c	50.6667	13.3077	1.61111	1.59574	1.67749	1.67416	1.69667	1.70117		erv46	COPII-coated vesicle component Erv46
SPAC24B11.10c	0.37931	0.401929	0.491639	0.571895	0.832158	0.910015	0.965706	0.936486		cfh1	SEL1/TPR repeat protein Cfh1, implicated in cell intergrity signalling
SPAC24B11.12c	0.653846	0.532934	0.347722	0.414747	0.633333	0.651252	0.698905	0.695255		dnf2	plasma membrane phospholipid-translocating ATPase complex, ATPase subunit Dnf2
SPAC24B11.13	0.534014	0.475921	0.639017	0.677419	0.96466	0.957854	0.975236	1		hem3	hydroxymethylbilane synthase Hem3
SPAC24C9.02c	1.2875	1.00847	0.820896	0.820225	0.850159	0.865226	0.929027	0.904653		cyt2	cytochrome c1 heme lyase Cyt2
SPAC24C9.05c	0.968504	0.9125	0.836478	0.840777	0.968912	0.975765	1.00106	1.00314		mug70	CBS and PB1 domain protein, conserved in fungi and plants, implicated in signalling Mug70
SPAC24C9.07c	0.598086	0.563218	0.691057	0.696562	0.821076	0.857912	0.882187	0.872913		bgs2	spore wall 1,3-beta-glucan synthase catalytic subunit Bgs2
SPAC24C9.08	0.429293	0.384615	0.428829	0.500873	0.846037	0.875188	0.948201	0.944915		cps1	vacuolar carboxypeptidase
SPAC24C9.12c	0.465116	0.122807	0	0.00503356	0	0	0.0773273	0.0956204		shm1	serine hydroxymethyltransferase Shm1
SPAC24C9.14	0.354515	0.347701	0.402108	0.465418	0.769627	0.798469	0.86303	0.894089		otu1	ubiquitin-specific cysteine protease, OTU family, Otu1
SPAC24C9.15c	0.423208	0.446429	0.550265	0.575531	0.760891	0.78319	0.828231	0.813644		spn5	meiotic septin Spn5
SPAC24C9.16c	0.954955	0.87037	0.716031	0.780236	0.91411	0.922619	1.03646	1.00665		cox8	cytochrome c oxidase subunit VIII
SPAC24H6.02c	0.498423	0.468586	0.600801	0.616646	0.776224	0.79822	0.827094	0.820244		zim17	mitochondrial Hsp70 co-chaperone Zim17
SPAC24H6.03	0.344538	0.287197	0.00815661	0.0170015	0.0247219	0.0424757	0.160535	0.172757		cul3	cullin 3
SPAC24H6.04	0.432886	0.408333	0.564738	0.57971	0.770833	0.804145	0.830727	0.842922		hxk1	hexokinase 1
SPAC24H6.07	0.851852	0.815951	0.631443	0.686747	1.02767	0.994208	1.05975	1.09712		rps901	40S ribosomal protein S9
SPAC24H6.08	1.224	0.972376	0.827451	0.844607	0.91866	0.92948	1.02483	1.00959			Schizosaccharomyces specific protein
SPAC24H6.09	0.496689	0.492386	0.580838	0.602541	0.788282	0.811671	0.874126	0.871882		gef1	RhoGEF for Cdc42 (Gef1)
SPAC24H6.10c	0.400862	0.408759	0.388112	0.437075	0.796736	0.873887	1.1375	1.15491		aro4	phospho-2-dehydro-3-deoxyheptonate aldolase Aro4
SPAC24H6.11c	0.411043	0.519231	0.564756	0.60355	0.883758	0.909524	0.90678	0.943503		vsb1	plasma membrane sulfate transmembrane transporter Vsb1
SPAC24H6.13	8.54545	3.27027	0.936047	0.963636	0.973352	0.968536	0.970588	0.979125			plasma membrane calcium permeable gated cation channel
SPAC25A8.01c	0.846512	0.875	0.836299	0.867227	1.08602	1.12382	1.11071	1.1211		fft3	histone chaperone/ATP-dependent chromatin remodeller, SMARCAD1 family Fft3
SPAC25A8.02	0.586364	0.597744	0.611111	0.625407	0.862159	0.885897	0.951613	0.949886		atg14	autophagy associated protein Atg14
SPAC25A8.03c	0.421642	0.403077	0.55303	0.594395	0.883632	0.964333	0.976331	0.951422			mitochondrial respiratory complex assembly factor/arginine methyltransferase, human NDUFAF7 ortholog
SPAC25B8.01	0.331754	0.254826	0.0733453	0.104811	0.445415	0.494169	0.875339	0.911171		dap1	cytochrome P450 regulator Dap1
SPAC25B8.05	0.6	0.310345	0.228739	0.268698	0.482079	0.512027	0.67863	0.666142		deg1	tRNA pseudouridine(38/39) synthase Deg1
SPAC25B8.07c	1.00909	0.863636	0.634328	0.670669	0.823276	0.838743	0.913913	0.918315		rcf1	cytochrome c oxidase assembly protein Rcf1
SPAC25B8.08	0.386364	0.387534	0.549315	0.574772	0.751802	0.760848	0.804987	0.806366			Golgi Ras-interacting protein with DIL domain, human RADIL and RASIP1 ortholog (predicted), implicated in cytoskeleton organization
SPAC25B8.09	1.60769	1.25904	0.908203	0.902098	1.00556	1.02303	1.09256	1.09477			trans-aconitate 3-methyltransferase
SPAC25B8.10	0.334395	0.32	0.387665	0.476676	0.804491	0.858839	0.940582	0.932246			trans-aconitate 3-methyltransferase
SPAC25B8.11	0.356401	0.28863	0.243789	0.291541	0.568846	0.610054	0.691406	0.663239			DNA-binding transcription factor
SPAC25B8.13c	0.329412	0.30363	0.378139	0.421199	0.66343	0.679225	0.769981	0.765217		isp7	2-OG-Fe(II) oxygenase superfamily protein
SPAC25B8.15c	0.306667	0.254545	0.017331	0.0429043	0.274126	0.314763	0.571056	0.615686		tyw3	tRNA wybutosine biosynthesis protein Tyw3
SPAC25B8.18	0.341772	0.348285	0.547588	0.594697	0.855159	0.90415	0.941073	0.953206			mitochondrial thioredoxin-related protein
SPAC25G10.01	0.46988	0.441781	0.452769	0.541471	0.79085	0.825581	0.893157	0.896135			mRNA splicing or mRNA surveillance facor
SPAC25G10.02	0.345455	0.281481	0.0119863	0.0346535	0.229282	0.263158	0.438551	0.451488		cce1	cruciform-cutting endonuclease Cce1
SPAC25G10.03	1.01961	0.830508	0.0743802	0.0790514	0.199262	0.252708	0.37037	0.389831		zip1	DNA-binding transcription factor Zip1
SPAC25G10.05c	0.900585	0.728155	0.701323	0.717544	1.00971	1.02539	1.10266	1.10705		his1	ATP phosphoribosyltransferase
SPAC25G10.06	0.464789	0.42126	0.507692	0.577167	0.898467	0.926335	0.987633	1.01252		rps2801	40S ribosomal protein S28
SPAC25G10.09c	0.289362	0.317073	0.0827586	0.132107	0.307479	0.356936	0.401554	0.421855		pan1	endocytic scaffold protein Pan1
SPAC25H1.02	0.296552	0.265896	0.299517	0.354938	0.670471	0.720113	0.801342	0.819672		jmj1	2-oxoglutarate- and Fe(II)-dependent oxygenase Jmj1
SPAC25H1.03	0.809231	0.746803	0.672435	0.665529	0.694721	0.702372	0.802773	0.818688		atg101	autophagy associated HORMA domain protein Atg101
SPAC25H1.05	1.20909	1.14094	1.01538	1.00939	1.14613	1.11804	1.161	1.16252		meu29	calcium transport factor
SPAC25H1.06	0.412037	0.292135	0.385762	0.428349	0.716096	0.779948	0.886792	0.886179		pcf3	histone H3-H4 chaperone, CAF assembly factor (CAF-1) complex WD repeat subunit C, Pcf3
SPAC25H1.07	1.24747	1.24783	1.11813	1.125	1.10867	1.21248	1.24971	1.17789		emc1	ER membrane protein complex subunit Emc1
SPAC25H1.09	0.360515	0.238754	0.177994	0.248811	0.569863	0.625341	0.831836	0.841572		mde5	glycosyl hydrolase family 13, meiosis specific, Mde5
SPAC26A3.01	0.486772	0.465021	0.532319	0.612319	0.971212	1.13036	1.17857	1.17042		sxa1	aspartic protease, unknown pathway Sxa1
SPAC26A3.02	0.777778	0.756345	0.681298	0.72482	0.955556	0.978933	0.992462	1.00249		myh1	DNA adenine glycosylase Myh1
SPAC26A3.04	0.236025	0.218997	0.430029	0.459722	0.638889	0.659016	0.741224	0.753247		rpl2002	60S ribosomal protein L20A
SPAC26A3.06	0.422131	0.386986	0.524306	0.601386	0.903509	1.025	1.04444	1.05579		bud23	rRNA (guanine-N7-)-methyltransferase Bud23
SPAC26A3.09c	0.277457	0.24557	0.327366	0.381242	0.685149	0.712756	0.882777	0.896092		rga2	RhoGAP Rga2
SPAC26A3.11	0.967742	0.90367	0.645933	0.648336	0.762622	0.775789	0.885235	0.892368			mitochondrial omega-amidase
SPAC26A3.16	0.35	0.369973	0.522255	0.59104	0.899736	0.941953	1.01793	1.0271		dsk2	UBA domain protein Dph1/Dsk2
SPAC26A3.17c	0.376923	0.337461	0.386749	0.435629	0.661369	0.735849	0.800464	0.802555		rmt2	N-methyltransferase, implicated in ribosome biogenesis
SPAC26F1.01	0.340996	0.3125	0.320312	0.384155	0.659472	0.691124	0.802832	0.794595		sec74	ArfGEF Sec74
SPAC26F1.02	0.311864	0.286119	0.303951	0.353891	0.604194	0.616368	0.664649	0.67561		pnn1	EJC auxiliary factor, pinin ortholog Pnn1
SPAC26F1.03	8.14286	6.09091	0.163462	0.145299	0.0757576	0.0696517	0.0526316	0.0541667		pda1	pyruvate dehydrogenase e1 component alpha subunit Pda1
SPAC26F1.05	0.316547	0.274924	0.431221	0.482861	0.757656	0.829037	0.823602	0.834783		mug106	dubious
SPAC26F1.07	0.274678	0.277778	0.165541	0.208809	0.447802	0.52346	0.60583	0.619772			aldose reductase (NADPH)
SPAC26F1.08c	0.561594	0.554878	0.624809	0.673977	0.910692	0.908102	0.908072	0.906459			transmembrane protein, implicated in transmembrane transport or endocytosis
SPAC26F1.09	0.760766	0.766798	0.6864	0.718182	0.930839	0.917127	0.980905	0.983218		gyp51	RabGAP Gyp51
SPAC26F1.10c	0.722772	0.719444	0.737089	0.764531	0.897465	0.860541	0.92471	0.934223		pyp1	protein tyrosine phosphatase Pyp1
SPAC26F1.12c	0.617801	0.645022	0.639123	0.649922	0.812222	0.825569	0.878443	0.913958		hgh1	eEF2 folding chaperone Hgh1
SPAC26F1.14c	0.507143	0.501493	0.629526	0.660453	0.848394	0.872763	0.949691	0.954033		aif1	mitochondrial inner membrane anchored oxidoreductase Aif1
SPAC26H5.02c	4.45238	2.60976	1.21081	1.28499	1.38927	1.39832	1.36457	1.38032		mgs1	DNA replication ATPase Mgs1
SPAC26H5.03	0.218954	0.191892	0.0823699	0.107542	0.275946	0.289442	0.347678	0.356027		pcf2	histone H3-H4 chaperone, CAF assembly factor (CAF-1) complex WD repeat subunit, Pcf2
SPAC26H5.04	0.405063	0.240283	0.252159	0.301824	0.58547	0.602546	0.715241	0.727763		gid5	GID complex armadillo repeat subunit Gid5
SPAC26H5.07c	0.683258	0.664179	0.705882	0.73906	0.89272	0.896985	0.949552	0.942222			Golgi GOST, seven transmembrane domain, PTM1-like, SNARE associated
SPAC26H5.08c	1.33333	1.1934	0.942004	0.912088	0.963768	0.902111	1.00647	1.00871		bgl2	cell wall glucan beta-glucosidase Bgl2
SPAC26H5.09c	0.342342	0.189964	0.290801	0.314993	0.537938	0.573987	0.7915	0.811155			gfo/idh/mocA family NAD(P)H oxidoreductase family, implicated in transcription
SPAC26H5.10c	0.517699	0.438662	0.575704	0.634106	0.96615	0.95302	1.09909	1.09573		tif51	translation elongation and termination factor eIF5A
SPAC27D7.02c	0.641618	0.604651	0.663569	0.711504	1.01982	1.03448	1.06648	1.0516		grp1	Golgi GRIP domain protein Grp1
SPAC27D7.03c	0.303738	0.319549	0.135889	0.181049	0.429799	0.457958	0.54	0.536618		mei2	RNA-binding protein involved in meiosis Mei2
SPAC27D7.04	0.375494	0.324503	0.473941	0.52809	0.811321	0.89916	0.9375	0.92875		omt2	hydro-lyase family protein (predicted) Omt2
SPAC27D7.05c	0.723529	0.674528	0.565517	0.576138	0.741044	0.738569	0.838259	0.852989		apc14	anaphase-promoting complex subunit Apc14
SPAC27D7.06	0.992958	0.869565	0.680473	0.697248	0.848524	0.873257	0.896288	0.902128		etf1	electron transfer flavoprotein alpha subunit EtfA
SPAC27D7.08c	0.619718	0.589286	0.574495	0.548955	0.628364	0.606225	0.701037	0.738624		mtl16	23S rRNA/U6 snRNA (adenine-N(6))-methyltransferase Mtl16
SPAC27D7.11c	1.77419	1.40206	0.829949	0.837838	1.02432	1.06984	1.14763	1.13027			But2 family protein, similar to cell surface molecules
SPAC27D7.12c	0.364407	0.327526	0.381643	0.428139	0.718193	0.761566	0.887473	0.893595		but1	thioredoxin family protein But1
SPAC27D7.13c	0.416667	0.367003	0.364516	0.418898	0.747573	0.78069	0.869393	0.867454		ssm4	dynactin microtubule-binding subunit, p150-Glued Ssm4
SPAC27E2.01	0.372294	0.328671	0.152364	0.210978	0.442368	0.473282	0.506686	0.502967			glycosyl hydrolase family 13 family protein
SPAC27E2.02	0.819095	0.767068	0.726334	0.763547	1.02795	1.07403	1.15271	1.16308		yih1	eIF2alpha (Gcn2) kinase inhibitor (human IMPACT homolog) Yih1
SPAC27E2.03c	0.629268	0.612245	0.718816	0.801242	1.29981	1.34857	1.47426	1.46886		ola1	Obg-like ATPase, human OLA1 ortholog, Ola1
SPAC27E2.09	1.42857	1.15823	0.796443	0.798923	0.959866	0.961864	1.15405	1.16567		mak2	phosphorelay sensor kinase Mak2
SPAC27E2.11c	1.7	0.960784	0.707207	0.748971	1.16162	1.12418	1.26994	1.24924			Schizosaccharomyces specific protein, GPI anchored
SPAC27F1.03c	0.304659	0.33432	0.572981	0.606607	0.868074	0.523089	0.562357	0.550423		uch1	ubiquitin C-terminal hydrolase Uch1
SPAC27F1.05c	0.306122	0.275862	0.307942	0.367601	0.710145	0.729196	0.818428	0.849389			aminotransferase class-III, possible transaminase, unknown specificity, implicated in amino acid or cofactor metabolism
SPAC27F1.06c	0.339506	0.295812	0.326409	0.386167	0.727031	0.779548	0.836915	0.838832		ani2	nucleophosmin-like histone chaperone/CENP-A amino terminus domain (NTD) isomerase Ani2/Fkbp40
SPAC27F1.08	0.796703	0.613734	0.523179	0.545736	0.689873	0.684639	0.806595	0.800172		pdt1	plasma membrane Nramp family manganese ion transmembrane transporter
SPAC27F1.10	0.349359	0.351801	0.398801	0.449713	0.693611	0.696203	0.717887	0.707547			Schizosaccharomyces pombe specific protein
SPAC29A4.02c	0.314642	0.292553	0.368499	0.428775	0.745763	0.786546	0.841523	0.854141			translation elongation factor EF-1 gamma subunit
SPAC29A4.05	0.582278	0.567376	0.662712	0.737013	1.00137	1.06863	1.06038	1.08861		cam2	myosin I light chain Cam2
SPAC29A4.09	0.393617	0.35	0.372973	0.419795	0.689904	0.748821	1.03448	1.08436		rrp17	rRNA exonuclease Rrp17
SPAC29A4.11	0.573684	0.49789	0.384117	0.406528	0.627119	0.663086	0.89918	0.939886		rga3	RhoGAP Rga3
SPAC29A4.13	0.472028	0.464286	0.617737	0.708084	1.05221	1.12735	1.15394	1.13962		ure6	urease accessory protein UreF
SPAC29A4.14c	0.643443	0.624573	0.656814	0.698587	0.895349	0.897959	0.905192	0.906606		pex3	peroxin-3 peroxisome-plasma membrane adaptor Pex3
SPAC29A4.16	0.365979	0.292373	0.137421	0.179325	0.437613	0.514286	0.684859	0.699822		hal4	serine/threonine protein kinase Hal4
SPAC29A4.17c	1.34783	1.15556	0.85348	0.88586	0.994246	1	1.02788	1.06191		fun14	mitophagy receptor Fun14
SPAC29A4.18	0.368201	0.248276	0.204819	0.24633	0.494334	0.526971	0.629962	0.636719		prw1	histone chaperone, Clr6 and Rpd3L complex WD repeat subunit Prw1
SPAC29A4.19c	0.363057	0.252525	0.332696	0.368794	0.65098	0.689384	0.883429	0.904387		cta5	P-type ATPase P5 type Cta5
SPAC29B12.02c	0.810056	0.753555	0.677481	0.6942	0.966434	0.965229	1.00372	0.997543		set2	histone lysine H3-K36 methyltransferase Set2
SPAC29B12.03	0.337165	0.367412	0.590538	0.61838	0.874494	0.882431	0.919118	0.896305		spd1	ribonucleotide reductase (RNR) inhibitor
SPAC29B12.04	0.393548	0.244444	0.0935673	0.047486	0.107728	0.113426	0.15262	0.164009		snz1	pyridoxal 5'-phosphate synthase (glutamine hydrolysing)
SPAC29B12.05c	0.598901	0.562212	0.796095	0.865702	1.23917	1.29545	1.45499	1.4544		mtq1	mitochondrial N(5)-glutamine methyltransferase
SPAC29B12.06c	0.474708	0.220736	0.0526316	0.0691824	0.319946	0.339648	0.454777	0.461538		rcd1	CCR4-Not complex RNA-binding protein subunit 9
SPAC29B12.08	0.393365	0.373541	0.192678	0.22963	0.53413	0.5637	0.636808	0.636364		clr5	Clr5 protein
SPAC29B12.10c	0.326531	0.261044	0.0350554	0.0552677	0.255014	0.291725	0.376607	0.38896		pgt1	plasma membrane glutathione transmembrane transporter Pgt1
SPAC29B12.11c	0.572139	0.541985	0.62709	0.662975	1.00369	1.09524	1.26467	1.27796			human WW domain binding protein-2 ortholog
SPAC29B12.12	0.551111	0.476015	0.408037	0.430044	0.500502	0.494242	0.570241	0.586013		hot13	helper of TIM Hot13
SPAC29B12.13	1.00535	0.978723	0.827709	0.833333	0.949939	0.950877	1.02957	1.01448			CENP-V, S-(hydroxymethyl)glutathione synthase
SPAC29B12.14c	1.12	0.965909	0.653846	0.661741	0.737425	0.748062	0.802572	0.813195			plasma membrane purine transmembrane transporter
SPAC29E6.01	0.422925	0.380062	0.501543	0.546805	0.830467	0.892634	0.972318	0.972414		pof11	F-box/WD repeat protein Pof11
SPAC29E6.05c	0.712963	0.620155	0.668376	0.686688	0.920817	0.922208	0.958286	0.959777		mxr1	peptide-methionine (S)-S-oxide reductase MsrA
SPAC29E6.07	0.38189	0.28754	0.38354	0.444615	0.778068	0.85752	0.942543	0.944039			dubious
SPAC29E6.09	0.690722	0.529644	0.608466	0.652755	0.880519	0.9	0.973533	0.990708			Schizosaccharomyces specific protein
SPAC29E6.10c	0.551111	0.48659	0.00314465	0.0058651	0.169231	0.191	0.387489	0.421687		nst1	P-body component, Nst1
SPAC2C4.05	0.704698	0.633508	0.456914	0.489564	0.685535	0.727417	0.761062	0.754438		cor1	cornichon family protein
SPAC2C4.06c	0.487805	0.489362	0.620186	0.640351	0.801741	0.823136	0.835102	0.839903		rcm1	rRNA (cytosine-5-)-methyltransferase Rcm1
SPAC2C4.07c	0.407407	0.3875	0.430851	0.497504	0.81039	0.90027	1.05731	1.10071		dis32	cytoplasmic P body 3'-5'-exoribonuclease Dis3L2
SPAC2C4.08	0.438053	0.382143	0.334465	0.388158	0.668097	0.683403	0.739362	0.75166			REX family exonuclease, implicated in rDNA metabolism or ribosome biogenesis, potential human ISG20L2 ortholog
SPAC2C4.09	0.33564	0.331361	0.328829	0.379509	0.720839	0.753886	0.851806	0.87125			mitochondrial protein, implicated in regulation of proline metabolism (S. cerevisiae), and calcium import (human)
SPAC2C4.10c	0.777358	0.759076	0.731884	0.731405	0.87122	0.883191	0.942088	0.944268		csc4	SIP/FAR complex subunit Csc4
SPAC2C4.14c	0.289308	0.266491	0.279601	0.321823	0.533079	0.547382	0.584431	0.582339		ppk11	PAK-related GC kinase Ppk11
SPAC2C4.15c	0.352713	0.347267	0.507589	0.565147	0.975749	1.09538	1.49454	1.55177		ubx2	UBX domain protein Ubx2
SPAC2C4.17c	0.64557	0.613475	0.655348	0.713816	0.934266	0.93956	0.948586	0.939394		msy2	MS ion channel protein 2
SPAC2E12.03c	0.38676	0.383481	0.505582	0.568779	0.899045	0.962008	1.05457	1.04857			vacuolar basic amino acid transmembrane transporter
SPAC2E1P3.01	68	8.66667	1.25301	1.15152	1.13919	1.14038	1.1368	1.09948			dehydrogenase
SPAC2E1P3.02c	0.468864	0.453704	0.650307	0.686303	0.894545	0.905771	0.919063	0.930526		amt3	plasma membrane ammonium transmembrane transporter Amt3
SPAC2E1P3.04	0.325	0.323129	0.249578	0.315705	0.621969	0.686782	0.775538	0.7751		cao1	copper amine oxidase Cao1
SPAC2E1P3.05c	1.08527	1.03681	1.00236	0.99115	1.10068	1.13787	1.14219	1.16149		cbm1	fungal cellulose binding domain protein
SPAC2E1P5.01c	0.363636	0.373802	0.62013	0.629057	0.81117	0.802083	0.782288	0.797048		mns1	mannosyl-oligosaccharide 1,2-alpha-mannosidase
SPAC2E1P5.02c	0.317647	0.314754	0.314607	0.366819	0.680108	0.726174	0.831418	0.817164		mug109	Rab GTPase binding protein upregulated in meiosis II
SPAC2E1P5.03	0.635593	0.560554	0.612805	0.590296	0.753052	0.738574	0.863529	0.83941		erj5	ER DNAJ domain protein Erj5
SPAC2F3.01	0.543478	0.547401	0.71248	0.730475	0.902937	0.926396	0.928654	0.928324		imt1	inositol phosphorylceramide mannosyltransferase activity Imt1
SPAC2F3.02	0.545732	0.513158	0.558989	0.574099	0.723553	0.717036	0.780402	0.804348		sec67	ER protein translocation subcomplex DNAJ domain protein subunit Sec67
SPAC2F3.05c	0.344203	0.317073	0.313433	0.350649	0.615932	0.663338	0.733596	0.742972			xylose and arabinose reductase
SPAC2F3.08	0.34902	0.325658	0.311258	0.368	0.66954	0.713663	0.766712	0.783747		sut1	plasma membrane sucrose/maltose:proton symporter Sut1
SPAC2F3.12c	0.337884	0.356287	0.359813	0.429664	0.790859	0.822011	0.920676	0.925974		plp1	thioredoxin fold protein Plp1
SPAC2F3.15	25.8333	9.15789	1.38735	1.41392	1.48731	1.50847	1.51422	1.51613		lsk1	Lsk1 complex cyclin-dependent protein kinase Lsk1
SPAC2F3.16	0.634286	0.60274	0.573643	0.632353	0.907154	0.934524	1.00426	0.98042			ubiquitin-protein ligase E3, involved in DNA repair and ribosome quality control
SPAC2F3.18c	0.32899	0.301408	0.230294	0.284418	0.579021	0.630769	0.733062	0.721854			V-type ATPase V0 subunit f
SPAC2F7.02c	1.34109	1.27607	1.03265	1.00752	1.11772	1.12671	1.1037	1.13469		psr1	RNA polymerase II CTD S5 small phosphatase Psr1
SPAC2F7.03c	0.768707	0.710227	0.736842	0.751953	1.00397	1.04047	1.32811	1.39683		pom1	DYRK family cell polarity protein kinase Pom1
SPAC2F7.04	0.344398	0.327526	0.500876	0.54958	0.828035	0.886792	0.95739	0.961691		med1	mediator complex subunit Med1
SPAC2F7.06c	0.56746	0.53871	0.542899	0.615276	0.846067	0.930524	0.957533	0.97012		pol4	DNA polymerase X family
SPAC2F7.08c	0.472803	0.52669	0.118321	0.15847	0.381342	0.401613	0.487382	0.491393		snf5	SWI/SNF complex subunit Snf5
SPAC2F7.09c	0.294702	0.306818	0.0461538	0.0791789	0.273352	0.281501	0.365183	0.369792		gep3	mitochondrial ribosome small subunit biogenesis GTPase related protein Gep3
SPAC2F7.10	0.282051	0.266129	0.140187	0.195159	0.509887	0.552448	0.669837	0.657296		akr1	palmitoyltransferase Akr1
SPAC2F7.11	0.354949	0.330435	0.623418	0.641994	0.886872	0.880985	0.890339	0.88151		nrd1	RNA-binding protein Nrd1
SPAC2F7.17	0.468927	0.366516	0.0424107	0.00650759	0.134579	0.152805	0.197343	0.198095		mrf1	mitochondrial translation release factor
SPAC2G11.04	0.411255	0.266904	0.0102916	0.0262295	0.247191	0.296081	0.481781	0.481333		rbm17	RNA-binding protein, G-patch type, alternative splicing factor 45
SPAC2G11.05c	0.327974	0.280992	0.340062	0.406577	0.755216	0.797521	0.88992	0.894598		alx1	ESCRT-III regulator Alx1
SPAC2G11.06	0.344	0.268852	0.291391	0.333871	0.601648	0.661041	0.790909	0.803618		vps4	AAA family ATPase Vps4
SPAC2G11.07c	0.531469	0.522523	0.659649	0.698492	0.977376	0.991254	1.03755	1.01783		ptc3	serine/threonine protein phosphatase PP2C catalytic subunit Ptc3
SPAC2G11.09	0.423645	0.396078	0.48423	0.550802	0.88189	0.938511	0.97619	0.989474			plasma membrane calcium permeable gated cation channel
SPAC2G11.10c	0.342657	0.35905	0.417227	0.440847	0.608881	0.610975	0.76062	0.763349		uba42	thiosulfate sulfurtransferase, URM1 activating enzyme E1-type Uba42
SPAC2G11.12	0.63388	0.625	0.842857	0.988208	1.46681	1.53617	1.64583	1.64315		rqh1	RecQ type DNA helicase Rqh1
SPAC2G11.13	0.720588	0.714859	0.603476	0.631657	0.797203	0.817561	0.915633	0.907926		atg22	vacuolar amino acid transmembrane transporter Atg22
SPAC2G11.15c	0.457045	0.507375	0.505464	0.546164	0.731849	0.764423	0.876793	0.882747		tgs1	snRNA and snoRNA trimethylguanosine synthase Tgs1
SPAC2H10.01	0.423423	0.432225	0.551627	0.647309	0.973214	1.02185	1.11029	1.13267			DNA-binding transcription factor, zf-fungal binuclear cluster type
SPAC2H10.02c	0.636364	0.605422	0.562064	0.627119	0.752637	0.814851	0.903685	0.881877		nas2	26S proteasome regulatory particle assembly chaperone Nas2
SPAC30.01c	0.751351	0.75	0.814953	0.839655	1.12667	1.12998	1.38808	1.42725		sec72	ArfGEF Sec72
SPAC30.02c	0.464435	0.395105	0.0790514	0.124283	0.271127	0.276158	0.316129	0.321145		kti12	elongator complex associated protein Kti12
SPAC30.03c	0.428044	0.400612	0.485484	0.548589	0.806452	0.810659	0.847368	0.850923		tsn1	translin
SPAC30.04c	0.391705	0.332046	0.144599	0.17893	0.310924	0.313859	0.340506	0.34131		abc4	vacuolar phytochelatin and glutathione S-conjugate ABC family transmembrane transporter Abc4
SPAC30C2.02	0.940367	0.912214	0.867446	0.913603	1.09524	1.12085	1.17582	1.15984		mmd1	eIF-5A-deoxyhypusine hydroxylase
SPAC30C2.04	0.191489	0.202586	0	0	0.0182482	0.046729	0.214408	0.220104		asc1	cofactor for cytoplasmic methionyl-and glutamyl-tRNA synthetases Asc1
SPAC30C2.05	0.68559	0.660517	0.764184	0.769882	0.966574	0.968579	0.9268	0.954279		erv14	cornichon family protein Erv14
SPAC30C2.06c	2.15278	1.65714	1.27711	1.3467	1.54367	1.52401	1.56046	1.5739		dml1	mitochondrial inheritance GTPase, tubulin-like
SPAC30C2.07	0.489933	0.48	0.707621	0.742424	0.945355	0.961957	0.958656	0.935279		fnp1	folliculin-interacting protein, BFC/FNIP-Folliculin complex subunit subunit Fnp1
SPAC30C2.08	0.344569	0.35625	0.385484	0.452713	0.749656	0.805556	0.907068	0.884076			UPF0662 family conserved fungal protein
SPAC30D11.01c	0.780769	0.757962	0.69883	0.699732	0.822457	0.840114	0.867162	0.882927		gto2	extracellular alpha-glucosidase Gto2
SPAC30D11.02c	0.950617	0.818627	0.755258	0.800366	0.980027	0.983051	1.0485	1.06987			dubious
SPAC30D11.05	0.318182	0.333333	0.351562	0.38061	0.665123	0.667692	0.76435	0.779845		aps3	AP-3 adaptor complex subunit Aps3
SPAC30D11.06c	0.275556	0.310606	0.298791	0.347541	0.624309	0.645117	0.723017	0.727034		hfl1	organic solute transmembrane transporter
SPAC30D11.07	0.78626	0.796117	0.774146	0.813559	0.87169	0.870781	0.964072	0.923328		nth1	DNA endonuclease III
SPAC30D11.09	1.12796	1.09524	0.899666	0.887879	0.94942	1.01053	1.07762	1.04142		cwf19	complexed with Cdc5 protein Cwf19
SPAC30D11.10	0.031746	0.0314465	0	0	0	0	0	0		rad52	DNA recombination mediator Rad52 (previously Rad22)
SPAC30D11.12	1.16	0.905172	0.869136	0.864865	0.985413	0.996795	0.966942	0.961126		rpl3802	60S ribosomal protein L38
SPAC30D11.14c	0.776119	0.645161	0.672131	0.691139	0.814647	0.845333	0.924543	0.922058			KH domain RNA-binding protein, involved in splicing
SPAC31A2.02	0.572254	0.529412	0.723608	0.725136	0.944795	0.947123	0.921739	0.938596		trm112	eRF1 methyltransferase complex and tRNA (m2G10) methyltransferase complex regulatory subunit Trm112
SPAC31A2.09c	0.905263	0.711864	0.762357	0.807971	1.07071	1.07482	1.12924	1.15415		apm4	AP-2 adaptor complex mu subunit Apm4
SPAC31A2.12	0.444444	0.334545	0.430894	0.477727	0.763682	0.823155	0.920225	0.944629		rod1	arrestin family ubiquitin ligase substrate adaptor Rod1
SPAC31A2.14	0.655431	0.58147	0.652106	0.707391	0.961842	0.975968	0.978049	0.970874		bun107	WD repeat protein, human WDR48 family Bun107
SPAC31A2.15c	0.389671	0.338346	0.279113	0.327338	0.667722	0.750836	0.821429	0.829161		dcc1	Ctf18 RFC-like complex subunit Dcc1
SPAC31A2.16	0.618852	0.599338	0.644201	0.698813	0.969543	1.00248	1.03771	1.07042		gef2	RhoGEF Gef2
SPAC31F12.01	0.423488	0.428571	0.600639	0.659271	0.867044	0.45481	0.483453	0.479943		zds1	serine/threonine protein phosphatase PP2A regulatory subunit, Zds1
SPAC31G5.03	0.626582	0.375587	0	0.0169492	0.211573	0.268022	0.44386	0.442882		rps1101	40S ribosomal protein S11
SPAC31G5.04	0.497653	0.490347	0.560799	0.615917	0.887755	0.931852	0.994674	0.976347		lys12	homoisocitrate dehydrogenase Lys12
SPAC31G5.07	0.403571	0.391566	0.621488	0.648089	0.855114	0.889518	0.873184	0.886667		dni1	tetraspan protein, claudin Dni1
SPAC31G5.09c	0.372807	0.25641	0.120209	0.153465	0.493392	0.54612	0.834734	0.851389		spk1	MAP kinase Spk1
SPAC31G5.10	0.225564	0.207951	0.00969305	0.021374	0.237838	0.295946	0.651223	0.687101		eta2	RNA polymerase I termination factor, Myb family Eta2
SPAC31G5.14	0.426396	0.386179	0.249534	0.265125	0.492604	0.495522	0.538867	0.53446		gcv1	glycine cleavage complex subunit T, Gcv1
SPAC31G5.15	0.533557	0.488571	0.552318	0.572671	0.702297	0.706897	0.783346	0.78289		psd3	phosphatidylserine decarboxylase Psd3
SPAC31G5.17c	0.440154	0.44918	0.521173	0.587692	0.918919	0.965659	1.00904	1.01035		rps1001	40S ribosomal protein S10
SPAC31G5.18c	0.553846	0.467213	0.459677	0.477727	0.590814	0.599604	0.701209	0.709705		sde2	intron-specific pre-mRNA splicing-ubiquitin fusion protein Sde2
SPAC31G5.19	0.341085	0.296774	0.21608	0.267857	0.535232	0.553285	0.652482	0.635616		abo1	histone H3-H4 chaperone (ATP-dependent) Abo1
SPAC31G5.21	0.469925	0.468553	0.704918	0.7589	1.0562	1.08394	1.07764	1.06809			DUF1754 family, human FAM32A homolog, implicated in mRNA splicing or surveillance
SPAC323.01c	0.364198	0.182741	0.005	0.00464037	0.00173913	0.00172712	0.0329154	0.0356589		pos5	mitochondrial NADH kinase Pos5
SPAC323.03c	0.79602	0.720648	0.704044	0.73822	0.952991	0.969144	0.991283	0.988834		pex8	peroxisomal importomer complex subunit Pex8
SPAC323.04	0.3879	0.331412	0.42378	0.474151	0.699248	0.765985	0.776498	0.813899			mitochondrial ATPase
SPAC328.01c	0.331081	0.273775	0.256369	0.31677	0.730159	0.759207	0.907609	0.911081		msn5	karyopherin/importin beta family nuclear import/export signal receptor
SPAC328.02	1.69444	1.08621	0.738462	0.875598	1.28464	1.32222	1.52313	1.47797		dbl4	ubiquitin-protein ligase E3 involved in sporulation Dbl4
SPAC328.04	0.381443	0.368732	0.474922	0.54893	0.954918	1.00947	1.12692	1.12137		spg4	microtubule severing ATPase Spg4
SPAC328.05	0.338308	0.266129	0.0121317	0.0359477	0.214559	0.24934	0.363533	0.37514		hrb1	mRNA splicing surveillance factor, RNA-binding protein Hrb1
SPAC328.06	0.375427	0.309038	0.247734	0.311047	0.638045	0.677003	0.817058	0.824969		ubp2	ubiquitin C-terminal hydrolase Ubp2
SPAC328.07c	0.412409	0.403727	0.65798	0.688189	0.902857	0.903683	0.907713	0.903614		bsd1	human NEDD4 family-interacting protein ortholog Bsd1
SPAC328.09	0.40604	0.345714	0.403349	0.460641	0.8219	0.853627	0.962264	0.939877		odc1	mitochondrial carrier, 2-oxoadipate/2-oxoglutarate
SPAC32A11.01	0.742739	0.707746	0.721667	0.731438	0.960103	0.95641	0.992933	0.99308		mug8	DUF1708 (GAP) family conserved fungal protein, cell division site
SPAC32A11.02c	0.376106	0.272727	0.325688	0.363376	0.639	0.660156	0.916596	0.938538			DUF4449 family conserved fungal protein, involved in cell-cell communication in N. crassa, and negative regulation of mating in C. neoformans
SPAC32A11.03c	0.405063	0.228261	0.0829493	0.108757	0.368368	0.400385	0.622626	0.658737		phx1	DNA-binding transcription factor, stationary phase-specific Phx1
SPAC343.04c	0.341727	0.325228	0.429921	0.494673	0.820896	0.84492	0.912709	0.92956		gid7	GID complex WD repeat subunit Gid7
SPAC343.06c	0.945122	0.899038	0.807547	0.822917	1.01416	1.0404	1.09081	1.08929		pls1	mitochondrial phospholipid scramblase Pls1
SPAC343.07	0.558036	0.525362	0.60241	0.671545	0.946252	0.962604	1.0013	0.994825		mug28	RNA-binding protein Mug28, implicated in mRNA processing
SPAC343.09	0.611111	0.587413	0.642157	0.705047	0.943182	1.01544	1.02247	1.0267		ubx3	UBX domain protein Ubx3, Cdc48 cofactor
SPAC343.10	0.296578	0.292453	0.2032	0.24031	0.495902	0.545455	0.661479	0.661499		met11	methylenetetrahydrofolate reductase Met11
SPAC343.11c	1.14201	1.12736	1.00404	1.02087	1.19757	1.21557	1.2233	1.18365		msc1	Swr1 complex histone demethylase subunit Msc1
SPAC343.12	0.267281	0.2397	0.0232919	0.033237	0.204868	0.235533	0.368557	0.383516		rds1	ferritin related conserved fungal protein
SPAC343.15	0.450185	0.458462	0.674267	0.71564	0.945355	0.982289	0.977186	0.9575		tit1	tRNA N6-adenosine-37 dimethylallyltransferase (tRNA isopentenyltransferase) Tit1
SPAC343.16	0.240803	0.225989	0.348228	0.407855	0.801105	0.879834	1.16133	1.20054		lys2	homoaconitate hydratase Lys2
SPAC343.18	0.708661	0.711538	0.63901	0.635638	0.745557	0.755576	0.818469	0.810332		rfp2	SUMO-targeted ubiquitin-protein ligase subunit Rfp2
SPAC343.19	0.494382	0.369822	0.345578	0.38601	0.554428	0.595018	0.709416	0.728296		lsb6	1-phosphatidylinositol 4-kinase, type II Lsb6
SPAC343.20	0.316993	0.292479	0.269537	0.318462	0.623932	0.657343	0.72	0.737617			dubious
SPAC3A11.02	0.599206	0.598662	0.688679	0.734043	0.959903	0.985832	1.06851	1.06459		cps3	E3 ubiquitin ligase, makorin family
SPAC3A11.03	0.598456	0.424699	0.450867	0.483131	0.667001	0.733871	0.833929	0.837719		efm3	translation elongation factor EF2 methyltransferase Efm3
SPAC3A11.04	0.377273	0.234432	0.0692042	0.110379	0.477208	0.541728	0.856757	0.847167		sei1	ER-associated lipid droplet biogenesis protein, seipin Sei1
SPAC3A11.05c	0.565445	0.510549	0.666062	0.688153	0.85277	0.875549	0.850806	0.852197		kms1	meiotic spindle pole body KASH domain protein Kms1
SPAC3A11.06	0.25	0.235669	0.169583	0.21	0.500887	0.529665	0.769517	0.783764		mvp1	sorting nexin Mvp1
SPAC3A11.07	0.390135	0.398467	0.147348	0.186312	0.511706	0.543771	0.665102	0.642415		nde1	external mitochondrial NADH dehydrogenase (ubiquinone) Nde1/Nde2
SPAC3A11.08	0.865772	0.833333	1.09367	1.08173	1.33118	1.34249	1.37347	1.33797		cul4	CLRC complex subunit, cullin 4
SPAC3A11.09	0.309375	0.329759	0.536189	0.560058	0.751908	0.77665	0.791367	0.791222		sod22	plasma membrane sodium ion/proton antiporter Sod22
SPAC3A11.10c	0.729412	0.645161	0.625917	0.65708	0.903785	0.916667	1.07785	1.06684		dpe1	dipeptidyl peptidase, unknown specificity, implicated in glutathione metabolism
SPAC3A11.11c	0.462555	0.453901	0.582456	0.666667	1.04491	1.11639	1.15642	1.18608			oxidoreductase, implicated in vitamin metabolism, or cellular detoxification
SPAC3A11.13	0.329268	0.312292	0.446771	0.533107	0.895455	0.989297	1.06082	1.07496		pfd6	prefoldin subunit Pfd6
SPAC3A11.14c	0.512315	0.470339	0.482072	0.543396	0.929276	0.983713	1.09859	1.10534		pkl1	kinesin-14 family minus-end directed microtubule motor Pkl1
SPAC3A12.03c	0.706122	0.711806	0.704319	0.745683	1.0039	1.05135	1.12201	1.13095		meu34	ubiquitin-protein ligase E3 Meu34, human ZNRF3 homolog
SPAC3A12.06c	0.443262	0.459701	0.556782	0.622291	0.97047	0.993481	1.10184	1.08193			sodium/calcium exchanger
SPAC3A12.08	0.298413	0.277473	0.25744	0.327407	0.619433	0.644385	0.721374	0.704918			acyl-coenzyme A thioesterase
SPAC3A12.09c	0.344322	0.318885	0.315956	0.375189	0.713725	0.761719	0.899879	0.909201		ure4	urease accessory protein UreD
SPAC3A12.10	1.05714	1	0.842424	0.881783	0.994536	0.960836	1.05483	1.02759		rpl2001	60S ribosomal protein L20A
SPAC3A12.13c	0.354369	0.33463	0.0553279	0.0869565	0.287905	0.34955	0.42691	0.446488		tif310	translation initiation factor eIF3j (p35)
SPAC3C7.01c	0.319392	0.286624	0.328836	0.382637	0.736311	0.811594	0.964722	0.965007		sac12	inositol polyphosphate phosphatase
SPAC3C7.02c	0.0185874	0.0155763	0.00162338	0.00154321	0.0013587	0	0.001287	0		pil2	meiotic eisosome BAR domain protein Pil2
SPAC3C7.03c	0.697842	0.513966	0.5625	0.617577	1.27215	1.36152	1.78647	1.77984		rad55	DNA recombination mediator, RecA family ATPase Rad55/Rhp55
SPAC3C7.06c	0.386364	0.400901	0.0595447	0.0815308	0.297329	0.342417	0.483936	0.510956		pit1	serine/threonine protein kinase, meiotic, STKc MAK-like Pit1
SPAC3C7.07c	0.505882	0.508418	0.561162	0.615721	0.830527	0.859729	0.90081	0.913394		ate1	arginine protein transferase Ate1
SPAC3C7.09	0.311688	0.237589	0.0913884	0.119008	0.42772	0.49313	0.763533	0.774286		set8	lysine methyltransferase Set8, unknown specificity, implicated in ribosome biogenesis or translation
SPAC3C7.10	0.34629	0.336257	0.293413	0.354651	0.605634	0.678385	0.739286	0.74105		pex13	peroxin 13
SPAC3C7.12	0.554717	0.362776	0.332263	0.393189	0.720685	0.763192	0.925659	0.942857		tip1	CLIP170 family protein Tip1
SPAC3C7.13c	0.691304	0.613718	0.580981	0.615063	0.802505	0.821192	0.951962	0.969649			glucose-6-phosphate 1-dehydrogenase
SPAC3C7.14c	0.395349	0.266187	0.134907	0.189233	0.561528	0.643266	0.994716	1.02108		obr1	NAD(P)H dehydrogenase (quinone)
SPAC3F10.02c	0.367424	0.326923	0.383178	0.454545	0.816514	0.853247	0.995006	1.00371		trk1	plasma membrane potassium ion transmembrane transporter Trk1
SPAC3F10.04	0.313953	0.395238	0.396378	0.451243	0.75873	0.794118	0.835366	0.862121		gsa1	glutathione synthetase large and small subunit Gsa1
SPAC3F10.05c	0.273723	0.246201	0.208333	0.252427	0.636765	0.715543	1.00558	1.0376		mug113	GIY-YIGT nuclease superfamily protein
SPAC3F10.06c	0.481651	0.453875	0.476667	0.550079	0.877717	0.915007	1.01866	0.990208		rit1	initiator methionine tRNA 2'-O-ribosyl phosphate transferase
SPAC3F10.09	0.452675	0.461279	0.485197	0.565561	0.840213	0.912329	0.927873	0.939541		his6	1-(5-phosphoribosyl)-5-[(5-phosphoribosylamino) methylideneamino]imidazole-4-carboxamide isomerase His6
SPAC3F10.10c	0.484177	0.482289	0.666667	0.683983	0.857506	0.871375	0.834286	0.855353		map3	pheromone M-factor receptor Map3
SPAC3F10.11c	0.775229	0.742308	0.817241	0.834146	1.03922	1.03042	1.0213	1.02889		abc2	vacuolar phytochelatin and glutathione S-conjugate ABC family transmembrane transporter Abc2
SPAC3F10.12c	0.73622	0.544586	0.631184	0.66	0.802186	0.866379	0.915604	0.951724			DNA-binding transcription factor
SPAC3F10.13	0.262136	0.225543	0.110606	0.14497	0.399204	0.445491	0.54892	0.548826		ucp6	UBA domain protein Ucp6
SPAC3F10.15c	0.698276	0.556886	0.664032	0.683929	0.776224	0.787234	0.812794	0.817587		spo12	Spo12 family nuclear protein
SPAC3F10.17	0.641379	0.557471	0.523364	0.545852	0.83622	0.839753	1.00531	1.0039		ltv1	ribosome biogenesis protein Ltv1
SPAC3F10.18c	1.43636	1.22148	0.961883	0.985294	1.17976	1.18605	1.24089	1.25873		rpl4102	60S ribosomal protein L41
SPAC3G6.04	0.597345	0.548043	0.66611	0.735849	1.06328	1.11125	1.30976	1.30197		rnp24	RNA-binding protein Rnp24
SPAC3G6.05	0.329317	0.344595	0.325976	0.397373	0.750378	0.825	0.887446	0.886003		mpv17	mitochondrial Mpv17/PMP22 family protein, implicated in transmembrane transport or organelle fission
SPAC3G6.06c	0.333333	0.259928	0.166008	0.213884	0.488055	0.530928	0.610306	0.615385		rad2	FEN-1 endonuclease Rad2
SPAC3G6.09c	0.640553	0.584615	0.564759	0.584488	0.744297	0.760668	0.874704	0.882801		tps2	trehalose-phosphate synthase Tps2
SPAC3G6.11	0.853503	0.769608	0.672192	0.73057	0.905422	0.942643	1.01885	1.01429		chl1	ATP-dependent DNA helicase Chl1
SPAC3G6.13c	0.363636	0.311429	0.375	0.441755	0.707547	0.740988	0.792526	0.783818		rpl4101	60S ribosomal protein L41
SPAC3G9.01	0.666667	0.576355	0.62605	0.688129	0.970126	1.016	1.11681	1.13514		nsk1	Clp1-interacting, microtubule plus-end binding Nsk1
SPAC3G9.03	0.754717	0.647482	0.603491	0.621076	0.878837	0.879173	0.934449	0.951389		rpl2301	60S ribosomal protein L23
SPAC3G9.04	0.636364	0.488263	0.473485	0.524786	0.692982	0.692388	0.784348	0.802721		ssu72	RNA polymerase II CTD phosphatase Ssu72
SPAC3G9.05	0.279221	0.230337	0.363344	0.408669	0.756338	0.791377	0.84	0.835958		spa2	polarisome scaffold protein Spa2
SPAC3G9.11c	0.39	0.257463	0.0379965	0.0694215	0.278308	0.320704	0.452088	0.455665		pdc201	pyruvate decarboxylase
SPAC3H1.03	0.453744	0.395683	0.444634	0.504013	0.804	0.848958	0.951515	0.962606		mug151	SAP30 binding protein ortholog
SPAC3H1.04c	0.748936	0.739464	0.631119	0.648026	0.786295	0.773756	0.866405	0.855058		mdm31	mitochondrial inner membrane protein Mdm31, mitochondrion inheritance factor, interacts with ERMES
SPAC3H1.05	0.501511	0.464935	0.479685	0.511628	0.682927	0.699482	0.842387	0.855083		ste24	ER membrane protease Ste24
SPAC3H1.06c	0.376147	0.323155	0.278894	0.313468	0.519651	0.541492	0.694424	0.719828			plasma membrane basic amino acid transmembrane transporter
SPAC3H1.07	0.321799	0.25072	0.206897	0.250407	0.520863	0.562054	0.613941	0.598425		aru1	arginase Aru1
SPAC3H1.08c	0.42623	0.402685	0.486134	0.527822	0.775236	0.864903	0.87737	0.889851			mitochondrial protein, implicated in regulation of proline metabolism (S. cerevisiae), and calcium import (human)
SPAC3H1.09c	0.473485	0.468153	0.702163	0.722488	0.918486	0.934307	0.930041	0.92633		avt3	vacuolar amino acid transmembrane transporter Avt3
SPAC3H1.10	0.360759	0.30854	0.183486	0.226485	0.462477	0.479893	0.64673	0.67496		pcs2	phytochelatin synthetase
SPAC3H1.12c	0.538462	0.485507	0.451303	0.468031	0.611847	0.609247	0.721527	0.709994		snt2	Lid2 complex PHD finger subunit Snt2
SPAC3H1.13	0.407524	0.387363	0.387808	0.43643	0.682075	0.713129	0.88871	0.9112		ppk13	serine/threonine protein kinase Ppk13
SPAC3H1.14	0.653061	0.347222	0.0539084	0.0833333	0.342444	0.3696	0.545576	0.567968		gid4	GID complex subunit Gid4
SPAC3H5.04	0.329545	0.346032	0.412943	0.452035	0.682033	0.726204	0.78903	0.77907		aar2	U5 snRNP-associated protein Aar2
SPAC3H5.05c	0.399103	0.425287	0.52037	0.608696	0.974803	1.08882	1.12024	1.14243		rps1401	40S ribosomal protein S14
SPAC3H5.07	0.346863	0.320988	0.350746	0.408895	0.663793	0.705208	0.915888	0.95122		rpl702	60S ribosomal protein L7b
SPAC3H5.09c	0.467681	0.478827	0.704152	0.755102	1.00156	1.02355	0.995588	0.971056		hob2	ER-PM contact site phospholipid-binding protein Hob2
SPAC3H5.10	1.22368	0.544643	0	0.00363636	0.235669	0.287097	0.439655	0.433428		rpl3202	60S ribosomal protein L32
SPAC3H5.12c	0.36087	0.290323	0.00343643	0.00160256	0.0940893	0.121528	0.272059	0.286164		rpl501	60S ribosomal protein L5
SPAC3H8.02	0.883333	0.82699	0.733638	0.737446	0.824272	0.916749	0.960637	0.932707		csr102	sec14 cytosolic factor family, phospholipid-intermembrane transfer protein Csr102
SPAC3H8.03	0.663366	0.541667	0.00172117	0.00490196	0.00365854	0.00115875	0.108626	0.112255		img2	mitochondrial ribosomal protein subunit L49
SPAC3H8.04	0.675824	0.579186	0.622061	0.645378	0.953519	1.02052	1.14601	1.16058			DUF4210 domain protein, human FAM214A ortholog, implicated in chromosome segregation
SPAC3H8.05c	1.90385	1.77099	1.32326	1.28726	1.39884	1.27496	1.39875	1.45891		mms1	Cul8-RING ubiquitin ligase complex WD repeat protein subunit Mms1
SPAC3H8.07c	0.521739	0.491039	0.214939	0.25535	0.44254	0.481086	0.639564	0.661437		pfd3	prefoldin subunit Pfd3
SPAC3H8.08c	0.469388	0.180723	0	0.00462963	0.00558659	0.00933333	0.117647	0.126183			DNA-binding transcription factor
SPAC3H8.09c	0.562914	0.439394	0.0611814	0.0794574	0.275	0.319889	0.509603	0.519036		nab3	poly(A) binding protein Nab3
SPAC3H8.10	0.746781	0.733577	0.648567	0.6759	0.775416	0.797619	0.912253	0.910853		spo20	sec14 cytosolic factor family, phospholipid-intermembrane transfer protein Spo20/Sec14
SPAC458.02c	0.320513	0.264286	0.186501	0.236395	0.601824	0.668189	0.893895	0.920821			yeast Brf1 ortholog, implicated in mRNA localization, translation, mitosis, insertion into ER
SPAC458.04c	2.51724	1.91209	1.01535	1.02113	1.15106	1.19139	1.1925	1.18408		dli1	meiotic dynein intermediate light chain Dli1/Dil1
SPAC458.05	0.521531	0.520661	0.75	0.805328	0.992806	1.00365	1.00515	1.00172		pik3	phosphatidylinositol 3-kinase Pik3
SPAC458.06	0.629787	0.593857	0.594635	0.653955	0.801026	0.845685	0.937008	0.930556		atg1803	autophagy associated WD repeat protein Atg18c
SPAC4A8.02c	0.22467	0.16	0.123853	0.137006	0.366098	0.412055	0.683319	0.704392			conserved protein, UPF0047 family, implicated in thiamine or TPP metabolism
SPAC4A8.04	0.211604	0.194203	0.366942	0.400974	0.536364	0.564417	0.544396	0.570381		isp6	vacuolar serine protease Isp6
SPAC4A8.05c	1.10227	0.963636	0.856655	0.881329	0.988458	1.00695	1.1139	1.14904		myp2	myosin II heavy chain Myo3
SPAC4A8.06c	0.485294	0.468504	0.530541	0.581549	0.864052	0.905013	1.04137	1.04245			esterase/lipase, implicated in fatty acid biosynthetic process
SPAC4A8.07c	0.377778	0.261484	0.332231	0.384977	0.660182	0.713725	0.853717	0.850939		lcb4	sphingoid long chain base kinase
SPAC4A8.09c	0.307692	0.181287	0.00414079	0	0.00535475	0.00919842	0.141542	0.185762		cwf21	complexed with Cdc5 protein Cwf21
SPAC4A8.10	0.541096	0.489691	0.41651	0.461538	0.637267	0.661728	0.679914	0.668067		rog1	acylglycerol lipase
SPAC4A8.14	0.42449	0.401338	0.649819	0.688153	0.909236	0.525745	0.581852	0.572907			ribose-phosphate pyrophosphokinase
SPAC4C5.01	0.931818	0.814394	0.638235	0.647925	0.72788	0.768352	0.855186	0.877002		pud1	pseudouridine-5'-phosphatase Pud1
SPAC4C5.02c	0.370044	0.258065	0.344615	0.380261	0.637487	0.672746	0.890423	0.914479		ryh1	Rab family GTPase Ryh1
SPAC4C5.03	1.46018	1.1859	0.855691	0.868275	0.945882	0.945355	1	1.00701			multispanning membrane protein, CTNS/PQ domain protein, implicated in transmembrane transport
SPAC4C5.04	0.602871	0.577075	0.864979	0.889353	1.13559	0.596357	0.589078	0.583032		rad31	SUMO activating enzyme E1-type Rad31
SPAC4D7.01c	0.463115	0.37	0.429795	0.465232	0.6899	0.737681	0.796247	0.772358		sec71	ArfGEF
SPAC4D7.02c	0.385787	0.318548	0.192869	0.227481	0.482124	0.514226	0.693593	0.721915		pgc1	phosphatidylglycerol phospholipase C Pgc1
SPAC4D7.03	0.757576	0.815094	0.528058	0.545455	0.669803	0.666667	0.844005	0.891801		pop2	F-box/WD repeat protein Pop2
SPAC4D7.06c	0.841121	0.372549	0.00254453	0.00481928	0.0473251	0.0708502	0.161228	0.161049		met8	siroheme synthase Met8
SPAC4D7.07c	0.449761	0.321285	0.428322	0.466997	0.828338	0.892458	1.06633	1.07188		csi2	mitotic chromosome segregation protein Csi2
SPAC4D7.10c	0.893939	0.534483	0.0183486	0.0177515	0.0540541	0.0878187	0.147541	0.148649		spt20	SAGA complex subunit Spt20
SPAC4D7.11	0.637681	0.619048	0.752094	0.803543	1.03592	1.03107	1.04043	1.03841		dsc4	Golgi Dsc E3 ligase complex subunit Dsc4
SPAC4F10.02	0.816216	0.80543	0.576214	0.598736	0.780942	0.788971	0.911172	0.938005		ape4	aspartyl metalloaminopeptidase Ape4
SPAC4F10.04	0.444444	0.470149	0.474409	0.542056	0.811037	0.833887	0.872146	0.882443		ypa1	serine/threonine protein phosphatase PP2A regulatory subunit, PTPA family Ypa1
SPAC4F10.05c	0.28125	0.203463	0.308081	0.346633	0.501166	0.538824	0.570776	0.545872		lip2	mitochondrial lipoate-protein ligase Lip2
SPAC4F10.06	0.466368	0.391791	0.42671	0.482602	0.759407	0.829405	1.04287	1.03887		bud22	ribosome small subunit biogenesis protein, BUD22 family
SPAC4F10.07c	0.736264	0.694064	0.679856	0.69697	0.908864	0.90134	0.949617	0.949786		atg13	autophagy associated protein Atg13
SPAC4F10.08	0.471616	0.400709	0.479661	0.560065	0.8679	0.924202	1.07619	1.10226		mug126	Schizosaccharomyces pombe specific protein
SPAC4F10.11	1.22222	1.05357	0.818024	0.838608	0.934172	0.955056	0.996995	1.0081		spn1	mitotic septin Spn1
SPAC4F10.13c	0.430894	0.44	0.694494	0.744308	1.00472	1.01567	1.01333	1		mpd2	GYF domain protein
SPAC4F10.15c	0.760976	0.742857	0.930672	0.969512	1.17153	1.21875	1.2192	1.2112		wsp1	WASp homolog
SPAC4F10.16c	14.9	8.27273	1.39493	1.42105	1.35519	1.37809	1.26856	1.25535			plasma membrane phospholipid-translocating ATPase complex, ATPase subunit
SPAC4F10.17	0.35	0.0837004	0	0	0.0882724	0.110159	0.282536	0.301969			plasma membrane and mitochondrial outer membrane, implicated in cell integrity signaling, conserved fungal protein
SPAC4F10.18	0.277154	0.254777	0.55292	0.591228	0.80813	0.855025	0.84252	0.833593		nup37	nucleoporin, WD repeat Nup37
SPAC4F10.19c	0.432203	0.387097	0.542435	0.643761	0.970032	0.99373	1.07185	1.06452		hit1	zf-HIT family C/D snoRNP assembly protein Hit1
SPAC4F10.20	0.554795	0.543103	0.681607	0.719585	0.888312	0.915816	0.941397	0.970149		grx1	glutaredoxin Grx1
SPAC4F8.01	0.44375	0.317949	0.0197368	0.00833333	0.0827703	0.0969388	0.265211	0.262048		did4	ESCRT III complex subunit Did4
SPAC4F8.03	0.326531	0.226891	0.0280899	0.028169	0.0446429	0.0675477	0.248619	0.257534		sdo1	SBDS family ribosome assembly protein Sdo1
SPAC4F8.08	0.61597	0.496951	0.538793	0.571429	0.737952	0.78002	0.876122	0.867776		mug114	Schizosaccharomyces pombe specific protein Mug114
SPAC4F8.10c	0.704167	0.727941	0.617512	0.634965	0.796829	0.839303	0.947148	0.97105		stg1	SM22/transgelin-like actin modulating protein Stg1
SPAC4F8.11	0.559259	0.577922	0.539811	0.569604	0.792435	0.828935	0.942429	0.954405		sea2	GATOR2-SEACAT complex WD repeat subunit Sea2
SPAC4F8.15	0.56338	0.455621	0.49458	0.516332	0.714155	0.727599	0.885626	0.894737		itr1	myo-inositol transmembrane transporter Itr1
SPAC4G8.04	0.404682	0.482558	0.436842	0.480697	0.637333	0.686799	0.829771	0.852298			RabGAP
SPAC4G8.05	0.432749	0.483117	0.501818	0.538288	0.711002	0.746233	0.875687	0.896599		ppk14	serine/threonine protein kinase Ppk14
SPAC4G8.06c	0.38806	0.330612	0.332203	0.367442	0.612429	0.639868	0.799235	0.82032		trm12	tRNA 4-demethylwyosine alpha-amino-alpha-carboxypropyltransferase Trm12
SPAC4G8.07c	0.814607	0.693333	0.675824	0.690635	0.901282	0.918519	1.0079	1.00983		trm2	tRNA (m5U54) methyltransferase Trm2
SPAC4G8.10	0.656442	0.574879	0.716387	0.760396	1.09703	1.13678	1.56286	1.61669		gos1	cis-Golgi v-SNARE Gos1
SPAC4G8.11c	0.28866	0.25	0.0056926	0.00707965	0	0	0.0703448	0.0850767		atp10	mitochondrial F1-FO ATP synthase chaperone, Atp10
SPAC4G8.13c	0.406091	0.399142	0.436647	0.497132	0.815235	0.859873	1.01757	1.02184		prz1	DNA-binding transcription factor, calcineurin responsive Prz1
SPAC4G9.02	0.422961	0.446194	0.452903	0.508393	0.688569	0.735632	0.818536	0.8492		rnh201	ribonuclease H2 complex subunit Rnh201
SPAC4G9.05	0.825503	0.755208	0.677596	0.701014	0.825518	0.834547	0.966994	0.97079		mpf1	cytoplasmic meiotic pumilio family RNA-binding protein Mpf1
SPAC4G9.06c	0.808429	0.787302	0.722059	0.753463	0.931271	0.971719	0.959016	0.962398		chz1	histone H2A-H2B dimer chaperone Chz1
SPAC4G9.09c	0.165385	0.209302	0	0	0.0753425	0.111429	0.252964	0.262383		arg11	N-acetyl-gamma-glutamyl-phosphate reductase/acetylglutamate kinase
SPAC4G9.10	0.240283	0.256173	0.479741	0.499213	0.719943	0.739745	0.777778	0.756065		arg3	ornithine carbamoyltransferase Arg3
SPAC4G9.11c	0.29	0.237903	0.00359712	0.0016835	0.172554	0.224518	0.5	0.544665		cmb1	mitochondrial transcription factor A, and genome packaging protein (TFAM ortholog)
SPAC4G9.12	0.756757	0.712291	0.71978	0.729008	0.844193	0.836347	0.913469	0.902811		idn1	gluconokinase
SPAC4G9.13c	0.992308	0.702247	0.646825	0.664207	0.775779	0.796948	0.896857	0.899905		vps26	retromer complex arrestin related endocytic adaptor subunit Vps26
SPAC4G9.14	0.646667	0.683432	0.694796	0.723772	0.92276	0.947746	1.05456	1.08341		sym1	mitochondrial Mpv17/PMP22 family protein Sym1, implicated in transmembrane transport or organelle fission
SPAC4G9.16c	0.328947	0.281022	0.0626186	0.0917431	0.322884	0.385124	0.492447	0.495588		rpl901	60S ribosomal protein L9
SPAC4G9.19	0.385455	0.401786	0.486698	0.563444	0.843832	0.864277	0.932384	0.94887			DNAJ domain protein DNAJB family
SPAC4G9.20c	0.642612	0.676737	0.592754	0.605156	0.762252	0.753273	0.793042	0.806452		ymc1	mitochondrial carrier, glycine
SPAC4H3.01	0.485816	0.491124	0.508242	0.557568	0.719844	0.763862	0.831104	0.817884			DNAJ domain protein Caj1/Djp1 type
SPAC4H3.02c	0.265766	0.276923	0.0227273	0.0519713	0.341853	0.422185	0.724191	0.759513		swc3	Swr1 complex histone chaperone module subunit Swc3
SPAC4H3.03c	0.981132	0.894231	0.560855	0.590139	0.70688	0.725225	0.836054	0.834932			glucan alpha-1,4-glucosidase
SPAC4H3.04c	0.302128	0.260417	0.24911	0.302013	0.680982	0.763608	0.936416	0.977876			MEMO1 family, human MEMO1 ortholog, ancient conserved protein, in some organisms this domain is present with ammecr1 which interacts with mediator complex and is implicated in transcription, implicated in signalling and localization to the plasma membrane
SPAC4H3.05	1.03933	0.937778	0.857143	0.855025	0.971698	0.987327	1.0468	1.05583		srs2	ATP-dependent DNA helicase, UvrD subfamily
SPAC4H3.06	0.438017	0.426117	0.548986	0.591503	0.894118	0.909897	0.907133	0.911258		rss1	heterochromatin adaptor for Prw1-Clr6
SPAC4H3.07c	0.814815	0.801587	0.478114	0.476341	0.640573	0.649839	0.741818	0.74934		rdl2	mitochondrial thiosulfate sulfurtransferase/rhodanese-like domain Rdl2
SPAC4H3.13	0.640351	0.642066	0.843691	0.834829	1.02242	1.03671	0.874424	1.0449		pcc1	EKC/KEOPS complex subunit Pcc1
SPAC4H3.14c	0.191489	0.149306	0.034375	0.0587372	0.274713	0.317127	0.6	0.628155		rng8	contractile ring myosin V regulator Rng8
SPAC513.01c	0.345679	0.278912	0.177391	0.205931	0.459459	0.495751	0.611842	0.620823		eft201	translation elongation factor 2 (EF-2) Eft2,A
SPAC513.02	0.677249	0.615044	0.508065	0.554723	0.727829	0.729309	0.90818	0.893092			phosphoglycerate mutase/6-phosphofructo-2-kinase family
SPAC513.03	21.3333	11.6667	0.988024	1.02538	1.05263	1.0585	1.11916	1.11899		mfm2	M-factor precursor Mfm2
SPAC513.04	0.144231	0.0955882	0	0	0.00129366	0	0.0665213	0.0776699			Schizosaccharomyces pombe specific protein, implicated in mating
SPAC513.05	0.682692	0.648221	0.729636	0.733444	0.891892	0.919395	0.921613	0.93031		ams1	Class II alpha-mannosidase, subtype C, Ams1
SPAC513.06c	0.809735	0.784173	0.75945	0.795717	1.0306	1.0218	1.03861	1.07809		dhd1	D-xylose 1-dehydrogenase (NADP+)
SPAC513.07	0.478469	0.428016	0.489324	0.555932	0.905547	1.05844	1.07413	1.07334			methylglyoxyl reductase (NADPH-dependent)
SPAC521.02	1.17123	1.2093	0.92418	0.961089	1.29339	1.29047	1.41298	1.40552		wss1	DNA repair WLM domain metallopeptidase Wss1
SPAC521.03	0.339695	0.310127	0.336667	0.386364	0.751098	0.799127	0.913934	0.932249			short chain dehydrogenase, human DHRS7 family
SPAC521.04c	0.476395	0.511111	0.323777	0.362916	0.634211	0.640464	0.766344	0.755127		sst1	vacuolar calcium transmembrane transporter
SPAC521.05	1.16547	1.09249	1.03167	1.0661	1.24284	1.25296	1.25873	1.26169		rps802	40S ribosomal protein S8
SPAC56E4.03	0.549587	0.535055	0.567474	0.601974	0.975342	1.02358	1.11572	1.13619			aromatic aminotransferase
SPAC56E4.06c	0.517361	0.510638	0.478519	0.53125	0.848739	0.881579	1.03202	1.03609		ggt2	glutathione gamma-glutamate hydrolase Ggt2
SPAC56F8.02	0.311355	0.285714	0.1563	0.19432	0.536328	0.637333	1.07468	1.09963		cmr2	Disco interacting protein family protein, implicated in acetyl-CoA metabolism and regulation of diacylglycerol lipid levels Cmr2
SPAC56F8.05c	0.321285	0.273026	0.22314	0.267829	0.530154	0.566807	0.685752	0.696		mug64	Golgi BAR domain protein
SPAC56F8.06c	0.384906	0.442997	0.127483	0.155725	0.324873	0.339926	0.430023	0.452134		alg10	dolichyl-phosphate-glucose-glycolipid alpha-glucosyltransferase Alg10
SPAC56F8.09	0.315287	0.36236	0.296736	0.353675	0.639089	0.669891	0.784228	0.787281		rrp8	rRNA methyltransferase Rrp8
SPAC56F8.12	0.465704	0.43769	0.659504	0.694888	0.922853	0.925926	0.928763	0.929615			DUF2434 family conserved fungal multispanning membrane protein
SPAC56F8.14c	0.364035	0.232082	0.208754	0.268139	0.663877	0.761636	1.07218	1.10145		mug115	Schizosaccharomyces pombe specific protein Mug115
SPAC56F8.16	0.30597	0.294498	0.25525	0.283721	0.52139	0.546917	0.602028	0.604423		esc1	DNA-binding transcription factor, sexual differentiation inducing Esc1
SPAC57A10.03	0.370492	0.38484	0.380597	0.444444	0.724515	0.784146	0.867882	0.865169		cyp1	cyclophilin family peptidyl-prolyl cis-trans isomerase Cyp1
SPAC57A10.04	0.675768	0.600559	0.624021	0.656328	0.769024	0.827986	0.881652	0.87722		mug10	meiotic Rho guanine nucleotide exchange factor
SPAC57A10.06	0.771626	0.771772	0.744681	0.71375	0.871401	0.825497	0.932787	0.949519		mug15	Roadblock/LC7 domain superfamily protein Mug15
SPAC57A10.07	0.823944	0.743169	0.705769	0.728873	0.902589	0.905569	0.930281	0.946225			conserved membrane protein with Rossmann-like alpha/beta/alpha sandwich fold, conserved in fungi and protozoa
SPAC57A10.08c	0.3125	0.27476	0.280587	0.328594	0.612045	0.690407	0.781501	0.785333			lipid particle hydrolase
SPAC57A10.09c	0.495283	0.400749	0.52305	0.597246	0.972686	1.02424	1.15562	1.14773		nhp6	HMG-box non-histone chromatin protein
SPAC57A10.10c	0.690678	0.64684	0.667774	0.69462	0.961735	0.964602	1.01063	1.01775		sla1	tRNA chaperone, La protein, Sla1
SPAC57A10.12c	0.267399	0.256881	0.00323625	0.0248062	0.247922	0.301783	0.568123	0.621447		ura3	mitochondrial dihydroorotate dehydrogenase Ura3
SPAC57A10.14	1.89	1.60606	1.02032	1.01217	1.12398	1.106	1.19641	1.18024		sgf11	SAGA complex deubiquitinating submodule subunit Sgf11
SPAC57A7.04c	0.880597	0.787356	0.910761	1.00256	1.26349	1.37234	1.36535	1.35417		pabp	major poly(A) binding protein Pabp/Pab1
SPAC57A7.05	0.551155	0.596542	0.665185	0.731707	1.01868	1.03071	1.06963	1.05776			transmembrane protein, implicated in transmembrane transport or endocytosis
SPAC57A7.07c	0.240741	0.207547	0.0227671	0.0352349	0.00139276	0.0119363	0.166056	0.189157		mht1	homocysteine methyltransferase Mht1
SPAC57A7.08	0.365079	0.344051	0.234756	0.273654	0.518337	0.564286	0.684795	0.697137		pzh1	serine/threonine protein phosphatase Pzh1
SPAC57A7.09	0.753623	0.676349	0.702422	0.707792	0.959288	0.974555	1.04435	1.0657		rnf13	ubiquitin-protein ligase E3, human RNF13 family homolog
SPAC57A7.13	0.756906	0.637168	0.639252	0.66725	0.936986	0.943624	0.9634	0.973162		rbm10	RNA-binding protein Rbm10
SPAC589.02c	0.982353	0.909524	0.71875	0.732113	0.882554	0.926748	1.04848	1.05696		med13	mediator complex subunit Med13
SPAC589.03c	0.531136	0.49697	0.603448	0.659159	0.945946	0.957692	0.995227	0.997642		noc12	CCAAT-binding factor, Noc1 related
SPAC589.05c	0.277108	0.228956	0.11775	0.165552	0.503715	0.594311	0.899859	0.92735		qng1	tRNA queuosine nucleoside glycosylase Qng1
SPAC589.07c	0.805556	0.695489	0.757366	0.796694	0.972798	0.969466	1.00339	1.0135		atg1801	autophagy associated WD repeat protein Atg18a
SPAC589.08c	0.448763	0.457317	0.663961	0.688576	0.913649	0.918733	0.917419	0.943421		dam1	DASH complex subunit Dam1
SPAC589.09	0.769547	0.811189	0.718654	0.746398	0.910966	0.885228	0.930057	0.916742		csr101	sec14 cytosolic factor family, phospholipid-intermembrane transfer protein Csr1
SPAC589.10c	0.432099	0.202532	0.123881	0.187948	0.505576	0.57764	0.844728	0.860412		ubi5	ribosomal-ubiquitin fusion protein Ubi5
SPAC589.11	0.84153	0.79638	0.683824	0.713299	0.895161	0.892529	0.931956	0.936663		pth4	mitochondrial peptidyl tRNA hydrolase, stalled-ribosome rescue factor srRF1, Pth4
SPAC589.12	0.670886	0.642361	0.795533	0.829146	1.0014	1.01519	0.981227	0.964677		cwh43	glycosylceramide biosynthesis protein Cwh43
SPAC5D6.01	0.399103	0.367647	0.402802	0.445183	0.713056	0.738764	0.819892	0.827493		rps2202	40S ribosomal protein S15a
SPAC5D6.02c	0.357143	0.294118	0.338164	0.365103	0.542356	0.560649	0.69795	0.714065		mug165	Clr6 histone deacetylase complex subunit Mug165
SPAC5D6.04	0.365957	0.3125	0.267692	0.313669	0.523909	0.549495	0.696	0.724625			auxin family transmembrane transporter
SPAC5D6.05	1.57895	1.27407	0.997859	0.984221	1.01152	1.0198	1.0103	0.996964		med18	mediator complex subunit Med18
SPAC5D6.06c	0.714286	0.684426	0.822	0.891945	1.12602	1.22766	1.22356	1.21289		alg14	UDP-N-acetylglucosamine transferase anchoring subunit Alg14
SPAC5D6.07c	0.180995	0.122677	0.0356564	0.0503937	0.291566	0.350665	0.692725	0.723586		pxa1	PXA domain protein Pxa1, implicated in vesicle-mediated transport
SPAC5D6.08c	0.342466	0.322388	0.335901	0.388724	0.748641	0.791105	0.923476	0.911311		mes1	meiotic APC inhibitor Mes1
SPAC5D6.09c	0.929134	0.451977	0.431002	0.43554	0.613995	0.624726	0.732558	0.739547		mug86	plasma membrane acetate transmembrane transporter
SPAC5D6.10c	0.5	0.511561	0.505333	0.581306	0.752399	0.808696	0.895659	0.876451		mug116	dubious
SPAC5D6.13	0.637066	0.625397	0.635048	0.69771	0.919294	0.985861	1.0171	1.02278		gpp74	Golgi phosphoprotein 3 family Vps74
SPAC5H10.01	0.224599	0.170213	0.00378072	0.0144665	0.00732064	0	0.0945406	0.112137		dgc1	mitochondrial D-glutamate cyclase Dgc1
SPAC5H10.02c	0.373444	0.218543	0.0800654	0.128368	0.39759	0.448087	0.633166	0.654912		hsp3102	glyoxylase III Hsp3102
SPAC5H10.04	0.403846	0.330798	0.379747	0.430052	0.755352	0.851064	0.860231	0.869814			NADPH dehydrogenase, (Old yellow enzyme) involved in small alpha,beta-unsaturated carbonyl compounds
SPAC5H10.05c	0.292035	0.186131	0.0183333	0.0344828	0.234719	0.272509	0.527837	0.545165			FAD binding oxidoreductase, implicated in cellular detoxification
SPAC5H10.06c	0.754464	0.723022	0.728972	0.739943	0.882911	0.870352	0.922203	0.890848		adh4	mitochondrial alcohol dehydrogenase/NADH dehydrogenase Adh4
SPAC5H10.07	0.458678	0.407534	0.517007	0.564648	0.859773	0.917496	0.937008	0.962815			dubious
SPAC5H10.08c	0.892086	0.751323	0.801587	0.82342	0.967001	0.985915	0.941323	0.93865		pan6	pantoate-beta-alanine ligase
SPAC5H10.09c	0.883721	0.669725	0.671004	0.705575	1.02235	1.03935	1.21863	1.22818		ecm31	3-methyl-2-oxobutanoatehydroxymethyltransferase Ecm31
SPAC5H10.10	0.288256	0.272727	0.20398	0.2375	0.600852	0.678063	0.888441	0.902537			NADPH dehydrogenase, (Old yellow enzyme) involved in small alpha,beta-unsaturated carbonyl compounds
SPAC5H10.11	0.742424	0.67094	0.533439	0.561224	0.752699	0.75545	0.908942	0.929032		gmh1	alpha-1,2-galactosyltransferase Gmh1
SPAC5H10.12c	0.307692	0.234432	0.0190972	0.0445545	0.268717	0.315232	0.563791	0.603865		otg1	alpha-1,3-galactosyltransferase Otg1
SPAC5H10.13c	0.457547	0.27027	0.0284698	0.0417391	0.285081	0.319767	0.518056	0.54212		gmh2	alpha-1,2-galactosyltransferase Gmh2
SPAC607.02c	0.302326	0.328185	0.61477	0.632887	0.869027	0.846021	0.860465	0.847176			conserved nucleolar protein, human CCDC137 ortholog, implicated in rDNA metabolism or ribosome biogenesis
SPAC607.06c	0.399103	0.411111	0.463866	0.49142	0.754017	0.834403	0.917607	0.924528			metallopeptidase
SPAC607.07c	0.397959	0.275194	0.117647	0.174061	0.419735	0.477105	0.626907	0.649098			Schizosaccharomyces specific protein
SPAC607.08c	0.378378	0.265487	0.167339	0.216374	0.53367	0.593277	0.702532	0.717187		mil1	lipase/AP-1 adaptor complex binding protein Mil1
SPAC607.09c	0.410256	0.294737	0.0863787	0.0909091	0.349246	0.356627	0.419501	0.413717		btn1	battenin CLN3 family protein
SPAC607.10	0.351779	0.348993	0.330619	0.401914	0.726897	0.79668	0.883355	0.882507		spo3	sporulation protein Spo3
SPAC630.04c	0.30303	0.207018	0.141463	0.179567	0.486945	0.52412	0.761283	0.77804			Schizosaccharomyces specific protein
SPAC630.05	0.19708	0.175758	0.450751	0.490164	0.702128	0.709285	0.718433	0.713669		gyp7	RabGAP Gyp7
SPAC630.06c	0.46371	0.351171	0.402844	0.457958	0.779141	0.823239	0.992099	1.01573		sni445	ribosome assembly factor Sni445
SPAC630.07c	1.94253	1.59375	0.95207	0.97996	1.04621	1.06369	1.0359	1.04154			GTPase superfamily protein, septin related
SPAC630.09c	0.545977	0.492754	0.442777	0.474245	0.817797	0.848656	0.959494	0.97318		mug58	GLYK family kinase of unknown specificity, implicated in nucleotide metabolism
SPAC630.10	0.539326	0.49226	0.540382	0.604317	0.792952	0.848451	0.924303	0.940417		bmt2	rRNA (adenine) methyltransferase activity Bmt2/human SAMTOR (S-adenosylmethionine sensor for the MTOR) ortholog
SPAC630.11	0.353535	0.318841	0.266041	0.309774	0.62449	0.678912	0.779817	0.803665		vps55	vacuolar sorting protein Vps55
SPAC630.13c	0.52356	0.477178	0.378238	0.392628	0.616	0.669704	0.808955	0.821637		tsc2	Rheb GAP, tuberin Tsc2
SPAC630.14c	0.339901	0.26	0.037037	0.0543071	0.279553	0.320064	0.541106	0.551724		tup12	transcriptional corepressor Tup12
SPAC630.15	0.355932	0.318966	0.329653	0.393519	0.74569	0.763305	0.895946	0.913343		mug177	Schizosaccharomyces pombe specific protein
SPAC631.01c	0.404651	0.343511	0.14808	0.187279	0.487654	0.507716	0.59824	0.612006		acp2	F-actin capping protein beta subunit Acp2
SPAC631.02	0.412371	0.403361	0.62585	0.688196	1.10976	1.1785	1.27916	1.28295		bdf2	BET family double bromodomain protein Bdf2
SPAC637.03	0.277778	0.239837	0.0018622	0	0.214826	0.27735	0.559885	0.597122			DUF1774 family multi-spanning conserved fungal membrane protein
SPAC637.06	0.392694	0.369048	0.42998	0.482692	0.859322	0.895093	1.0432	1.07792		gmh5	Golgi alpha-1,2-galactosyltransferase Gmh5
SPAC637.09	1.52727	1.21519	0.940767	0.964968	1.15041	1.18107	1.29043	1.30412		rex1	3'-5'- exoribonuclease Rex1
SPAC637.10c	0.350254	0.360515	0.613054	0.636986	0.880252	0.946695	0.951515	0.946		rpn10	19S proteasome regulatory subunit Rpn10
SPAC637.11	0.901515	0.972067	0.27033	0.299389	0.562791	0.631498	0.835022	0.873715		rpm2	mitochondrial ATP-dependent RNA helicase Rpm2
SPAC637.13c	0.308475	0.259366	0.275272	0.304933	0.584118	0.633113	0.699501	0.697761		slm1	phosphoinositide PI4,5P(2) binding protein Slm1
SPAC644.06c	0.336406	0.300395	0.117825	0.143466	0.347379	0.351759	0.474199	0.469922		cdr1	serine/threonine protein kinase (NIM1 family) Cdr1/Nim1
SPAC644.07	1.11429	0.956204	0.693111	0.698682	0.819015	0.836139	0.906166	0.922541		bcs1	mitochondrial Rieske ISP assembly ATPase Bcs1
SPAC644.08	0.857143	0.8	0.733756	0.701705	0.771593	0.796196	0.897845	0.924111		utr4	methionine salvage haloacid dehalogenase-like hydrolase Utr4
SPAC644.09	0.820513	0.699029	0.726744	0.760436	0.937073	0.939073	0.976942	0.985663			pyridoxal phosphate homeostasis protein
SPAC644.11c	0.309859	0.247273	0.035524	0.0598291	0.34947	0.403323	0.752841	0.790462		pkp1	mitochondrial pyruvate dehydrogenase (lipoamide) kinase Pkp1
SPAC644.13c	0.482143	0.461818	0.636194	0.698384	1.03834	1.11481	1.1221	1.146		yip4	Rab GTPase binding protein Yip4
SPAC644.14c	0.922414	0.834483	0.841945	0.878187	1.42714	1.50914	1.795	1.81818		rad51	RecA family recombinase Rad51/Rhp51
SPAC644.15	0.309917	0.273973	0.234962	0.272563	0.522508	0.53748	0.593472	0.597938		rpp101	ribosomal protein P1 Rpp101
SPAC652.01	0.377698	0.377644	0.577703	0.607492	0.874233	0.924559	0.912913	0.890533			BC10 family small membrane protein, unknown biological role, human BLCAP ortholog
SPAC664.01c	0.293103	0.306061	0.225649	0.277439	0.624161	0.694293	0.884567	0.877323		swi6	heterochromatin (HP1) family chromodomain protein Swi6
SPAC664.02c	0.419192	0.435556	0.480603	0.565489	1.01452	1.08287	1.29514	1.28912		arp8	Ino80 complex actin-like protein Arp8
SPAC664.04c	1.08394	1.04893	0.893831	0.888591	0.971042	0.945455	1.02651	1.01972		rps1602	40S ribosomal protein S16
SPAC664.07c	0.364807	0.330882	0.277174	0.332186	0.728244	0.84375	1.1585	1.17536		rad9	checkpoint clamp complex protein Rad9
SPAC664.10	0.324921	0.323204	0.386503	0.438416	0.804348	0.827676	0.910013	0.914758		klp2	kinesin-14 family minus-end directed microtubule motor Klp2
SPAC664.12c	0.50431	0.476364	0.577778	0.608696	0.909704	0.899083	0.99035	1.0143		sdh6	mitochondrial succinate dehydrogenase assembly factor, LYR family Sdh6
SPAC664.13	0.741007	0.662921	0.582721	0.60134	0.767138	0.768254	0.855634	0.87892			Schizosaccharomyces pombe specific protein
SPAC664.14	0.62037	0.573034	0.585056	0.598253	0.791152	0.82263	0.914485	0.932409		amt2	plasma membrane ammonium transmembrane transporter Amt2
SPAC664.15	0.185714	0.138973	0.401033	0.439268	0.632812	0.646697	0.639706	0.644345		mdv1	mitochondrial outer membrane fission complex, WD repeat subunit Mdv1
SPAC683.02c	0.380074	0.346278	0.355009	0.406028	0.643879	0.670347	0.70997	0.710253			zf-CCHC type zinc finger protein, human ZCCHC9 ortholog, implicated in mRNA splicing
SPAC683.03	0.391941	0.360606	0.48265	0.555556	0.927397	0.971622	1.07068	1.08995			Schizosaccharomyces pombe specific protein
SPAC688.03c	0.470046	0.465116	0.579606	0.612142	0.920567	0.917456	1.00383	1.01008			human AMMECR1 homolog
SPAC688.04c	0.686747	0.531773	0.547386	0.577335	0.808184	0.838308	0.896825	0.891676		gst3	glutathione S-transferase Gst3
SPAC688.06c	0.0361446	0.111111	0	0	0	0	0	0		slx4	structure-specific endonuclease subunit Slx4
SPAC688.10	0.698039	0.671975	0.613095	0.632455	0.895507	0.965944	1.21665	1.23017		rev3	mitochondrial DNA polymerase, zeta catalytic subunit Rev3
SPAC688.12c	0.497585	0.374517	0.444062	0.501645	0.82243	0.884253	1.03222	1.06198			Schizosaccharomyces specific protein
SPAC688.13	0.285156	0.269231	0.469072	0.509213	0.712519	0.735069	0.732644	0.712428		scn3	TatD DNase family Scn1
SPAC688.14	0.310231	0.25779	0.308271	0.374277	0.697318	0.755906	0.855422	0.848086		set13	ribosome L32 lysine methyltransferase Set13
SPAC694.02	0.35274	0.314985	0.266244	0.324117	0.585526	0.602081	0.701416	0.715385			DEAD/DEAH box helicase, human DDL60 and DDL60L ortholog, implicated in mRNA degradation
SPAC694.03	0.278997	0.240409	0.281385	0.339385	0.61461	0.638614	0.709677	0.706794			nicotinamide-nucleotide adenylyltransferase
SPAC694.04c	0.638462	0.429448	0.433884	0.475822	0.723632	0.764151	0.968862	0.963429			nuclear/mitochondrial metal-dependent protein hydrolase, human MYG1 ortholog
SPAC694.05c	0.808743	0.724444	0.672968	0.69352	0.92011	0.930201	1.02494	1.02798		rps2502	40S ribosomal protein S25
SPAC694.06c	0.465116	0.467456	0.486239	0.535977	0.812183	0.838875	0.89449	0.859466		mrc1	checkpoint signalling adaptor, claspin, Mrc1
SPAC6B12.02c	2.85714	2.71429	0.0227273	0.0721649	0.496503	0.482759	0.664634	0.656442		mus7	DNA repair protein Mus7/Mms22
SPAC6B12.03c	0.340164	0.293103	0.336752	0.387687	0.701201	0.744681	0.798561	0.792023		bit2	HbrB family protein involved in TOR signaling Bit2
SPAC6B12.04c	0.897638	0.899371	0.633721	0.665487	0.846154	0.851064	0.988383	0.979068			2-aminoadipate transaminase
SPAC6B12.05c	0.566929	0.532203	0.602627	0.687601	1.00974	1.04539	1.12727	1.12953		ies2	Ino80 complex subunit Ies2
SPAC6B12.06c	0.358885	0.330435	0.400612	0.463018	0.734748	0.756258	0.829975	0.808219		rrg9	mitochondrial ribosome large subunit assembly protein Rrg9
SPAC6B12.07c	0.559748	0.469388	0.409804	0.45	0.813433	0.825769	0.975989	0.988796		pqr1	ubiquitin-protein ligase E3, phosphate quantity regulator Pqr1/Spx1
SPAC6B12.08	0.444015	0.42671	0.630631	0.671958	0.918963	0.968386	0.936533	0.95768		epr1	Atg8-interacting ER-phagy receptor Epr1
SPAC6B12.09	0.401639	0.313253	0.219873	0.292308	0.498667	0.540682	0.770193	0.786192		trm10	tRNA m(1)G methyltransferase Trm10
SPAC6B12.12	0.328042	0.161435	0.0255319	0.0407332	0.233969	0.258681	0.403685	0.419192		tom70	mitochondrial TOM complex targeting sequence receptor subunit Tom70
SPAC6B12.14c	0.587379	0.46063	0.536256	0.565287	0.790614	0.826555	0.962687	0.965445			conserved eukaryotic protein, human HAPSTR1 ortholog, stress response protein
SPAC6B12.16	0.429658	0.398734	0.509554	0.56	0.823681	0.876117	0.945652	0.94378		meu26	DUF4451 family conserved fungal protein
SPAC6C3.02c	0.336996	0.341615	0.525	0.581281	0.809023	0.848348	0.831412	0.851156		mix17	mitochondrial CHCH domain protein Mix17
SPAC6C3.03c	0.357414	0.355263	0.296178	0.357254	0.683631	0.737931	0.815484	0.803321			Schizosaccharomyces pombe specific protein
SPAC6C3.04	0.623932	0.594982	0.826415	0.860806	1.12376	1.15282	1.20033	1.17391		cit1	citrate synthase Cit1
SPAC6C3.05	0.290076	0.273585	0.295082	0.330745	0.561983	0.601116	0.648438	0.644068		meu43	Schizosaccharomyces specific protein Meu43
SPAC6C3.06c	0.614286	0.509728	0.60477	0.652733	0.926209	0.957179	1.0739	1.09329		neo1	Golgi membrane phospholipid translocase (flippase) Neo1
SPAC6C3.07	0.519481	0.404332	0.469355	0.511346	0.793466	0.851336	1.02349	1.00502		mug68	Schizosaccharomyces specific protein Mug68
SPAC6C3.08	0.44186	0.454082	0.405034	0.431624	0.740741	0.75784	0.94876	0.975124		nas6	proteasome assembly chaperone, gankyrin
SPAC6F12.02	0.543147	0.48374	0.51577	0.575916	0.95	1.00285	1.14058	1.14679		rst2	DNA-binding transcription factor, glucose starvation sensing, Rst2
SPAC6F12.03c	0.832402	0.702326	0.644788	0.661844	0.90625	0.907563	0.959006	0.981273		fsv1	endosomal t-SNARE Stx8
SPAC6F12.04	1.26829	1.04386	0.690789	0.713718	0.808296	0.79724	0.906667	0.903923		tvp15	COPI-coated vesicle associated protein
SPAC6F12.06	0.342391	0.28821	0.0916497	0.119608	0.364078	0.398714	0.508124	0.521481		rdi1	Rho GDP dissociation inhibitor Rdi1
SPAC6F12.09	0.589286	0.629032	0.0228758	0.0355987	0.353425	0.373297	0.604775	0.598446		rdp1	RNA-directed RNA polymerase (RDRC) Rdp1
SPAC6F12.12	0.280142	0.301887	0.29393	0.333835	0.746328	0.787517	1.0323	1.07928		par2	serine/threonine protein phosphatase PP2A regulatory subunit B-56 Par2
SPAC6F6.01	0.0880282	0.182635	0	0	0	0	0.000938086	0		cch1	plasma membrane calcium ion import channel Cch1
SPAC6F6.02c	0.571429	0.463964	0.531083	0.575296	0.778846	0.812872	0.905102	0.913793		pof5	F-box protein Pof5
SPAC6F6.03c	0.362963	0.358896	0.632933	0.657285	0.899691	0.914992	0.944858	0.936012		nog2	ribosome export GTPase Nog2
SPAC6F6.04c	0.392996	0.366559	0.480672	0.519747	0.737206	0.752011	0.801061	0.803922			MFS superfamily, UNC-93 subfamily, transmembrane transporter
SPAC6F6.06c	0.535316	0.550152	0.622222	0.666161	0.92549	0.913992	0.944107	0.935252		rax2	cell polarity factor Rax2
SPAC6F6.09	1.64948	1.45255	1.0303	1.07612	1.206	1.23274	1.26173	1.24955		eaf6	Mst2/NuA4 histone acetyltransferase complex subunit Eaf6
SPAC6F6.11c	0.461111	0.365957	0.446309	0.435935	0.619381	0.561931	0.745356	0.711774			pyridoxine-pyridoxal-pyridoxamine kinase
SPAC6F6.12	0.3375	0.243781	0.213615	0.278912	0.559223	0.626482	0.699812	0.723164		atg24	autophagy associated PX/BAR domain sorting nexin Atg24
SPAC6F6.17	0.867925	0.817121	0.712219	0.724138	0.884656	0.882658	0.978591	0.962014		rif1	telomere length regulator protein Rif1
SPAC6G10.02c	0.372414	0.387574	0.451436	0.492248	0.701061	0.755179	0.937908	0.960516		tea3	cell end marker Tea3
SPAC6G10.03c	0.526971	0.472973	0.52579	0.563091	0.839947	0.863636	0.907801	0.909198			lysophospholipid acyltransferase
SPAC6G10.06	0.695652	0.521739	0.512	0.582807	0.733711	0.785441	0.89205	0.868786		tda3	FAD-dependent oxidoreductase involved in late endosome to Golgi transport Tda3
SPAC6G10.08	0.412903	0.292308	0.417879	0.478702	0.687196	0.684887	0.711965	0.70509		idp1	isocitrate dehydrogenase Idp1
SPAC6G10.11c	0.513089	0.381974	0.48524	0.535777	0.840325	0.878543	1.04265	1.12053		ubi3	ribosomal-ubiquitin fusion protein Ubi3
SPAC6G10.12c	0.209302	0.147368	0	0.00414938	0	0	0	0		ace2	DNA-binding transcription factor Ace2
SPAC6G9.01c	0.359307	0.225256	0.200318	0.257364	0.57529	0.61837	0.782452	0.788416			DUF1764 family conserved eukaryotic protein, fungi, plants, apicomplexa
SPAC6G9.03c	1.28767	0.92233	0.648649	0.644841	0.813702	0.823737	0.943882	0.960609		rtt106	histone H3.3 H4 heterotetramer chaperone Rtt106
SPAC6G9.04	0.21371	0.240678	0.0114943	0.0260736	0.297003	0.335616	0.555699	0.58665		spo7	ArfGEF Spo7
SPAC6G9.05	0.19375	0.221918	0.0447531	0.0742857	0.353706	0.401048	0.61375	0.629814		pcd1	coenzyme A diphosphatase
SPAC6G9.08	0.870813	0.76834	0.722591	0.73065	0.925581	0.942308	1.02136	1.01594		ubp6	ubiquitin C-terminal hydrolase Ubp6
SPAC6G9.09c	0.909639	0.781395	0.614311	0.634494	0.752665	0.773834	0.878947	0.883562		rpl2401	60S ribosomal protein L24
SPAC6G9.10c	0.760274	0.742424	0.794251	0.815603	0.92173	0.946841	1.04901	1.05076		sen1	ATP-dependent 5' to 3' DNA/RNA helicase Sen1
SPAC6G9.12	0.97561	0.831731	0.792683	0.83871	1.07879	1.09573	1.16457	1.16416		cfr1	exomer complex BRCT domain subunit Cfr1/Chs5
SPAC6G9.13c	0.180272	0.183616	0.408882	0.448071	0.680441	0.715092	0.72332	0.732713		bqt1	bouquet formation protein Bqt1
SPAC6G9.14	1.19014	0.804469	0.700382	0.714536	0.965779	0.97598	1.02941	1.04239		puf4	pumilio family RNA-binding protein Puf4
SPAC6G9.15c	0.259386	0.255747	0.518167	0.544207	0.745695	0.783069	0.766504	0.774233		ebp1	Ell binding protein Ebp1
SPAC6G9.16c	0.326772	0.370242	0.235197	0.274725	0.603306	0.632823	0.756477	0.764016		xrc4	XRCC4 nonhomologous end joining factor Xrc4
SPAC732.02c	0.263804	0.17734	0.247059	0.285192	0.567416	0.590909	0.79625	0.838107		fbp26	6-phosphofructo-2-kinase/fructose-2,6-bisphosphate 2-phosphatase
SPAC750.05c	0.440252	0.45933	0.476636	0.501724	0.704463	0.72071	0.837616	0.836016		ftm4	sub-telomeric 5Tm protein family Ftm4
SPAC750.06c	0.287356	0.245283	0.244966	0.2992	0.697406	0.769899	1.06631	1.10359			S. pombe specific DUF999 family protein 4
SPAC750.08c	1.07407	0.909953	0.766129	0.808349	1.02115	1.03704	1.08525	1.08796			NAD-dependent malic enzyme (predicted), partial
SPAC767.01c	0.333333	0.406528	0.456296	0.503526	0.738876	0.797136	0.82481	0.844156		vps1	dynamin family protein Vps1
SPAC7D4.02c	0.259786	0.247734	0.189015	0.251156	0.627939	0.695775	0.900794	0.902503		sfp47	Ubp4 interactor Sfp47
SPAC7D4.03c	0.6787	0.626543	0.655977	0.690909	0.781076	0.883142	0.930499	0.878561		ahk1	MAP kinase cascade scaffold protein Ahk1
SPAC7D4.04	0.561338	0.556604	0.812174	0.859083	1.12361	1.19002	1.13313	1.11161		atg11	autophagy associated protein kinase regulator Atg11
SPAC7D4.05	0.33557	0.232044	0.311155	0.34854	0.637348	0.684722	0.82095	0.845036			HAD superfamily hydrolase, unknown role
SPAC7D4.06c	0.993333	0.947368	0.816532	0.847273	0.916865	0.929825	0.989662	0.973321		alg3	dolichyl-P-Man:Man(5)GlcNAc(2)-PP-Dol alpha-1,3-mannosyltransferase Alg3
SPAC7D4.08	0.432432	0.210728	0.00880282	0.00671141	0.0273775	0.0306569	0.0703851	0.0671937			Schizosaccharomyces pombe specific protein
SPAC7D4.12c	0.247387	0.253012	0.246231	0.301917	0.654971	0.667622	0.818057	0.824268			plasma membrane ThrE amino acid transmembrane transporter family protein
SPAC7D4.13c	0.419811	0.405622	0.379845	0.412523	0.707993	0.736318	0.755287	0.746224			Schizosaccharomyces specific protein
SPAC7D4.14c	0.709524	0.703125	0.752137	0.77706	0.942118	0.960337	0.967607	0.982273		iss10	MTREC (exosome adaptor) complex proline-rich subunit Iss10/Pir1
SPAC806.03c	0.360731	0.294118	0.352313	0.402754	0.758876	0.847633	0.969822	0.975309		rps2601	40S ribosomal protein S26
SPAC806.04c	0.642857	0.44484	0.507488	0.568471	0.835917	0.893368	1.01178	0.998839		duf8901	cobalt/nickel-dependent phosphatase involved in cellular detoxification/metabolite repair Duf8901
SPAC806.07	0.555102	0.480132	0.569141	0.566281	0.765899	0.727511	0.877323	0.852314		ndk1	nucleoside diphosphate kinase Ndk1
SPAC806.08c	0.299296	0.268293	0.198718	0.25972	0.571831	0.586592	0.683511	0.687831		mod21	gamma tubulin complex GCP5 subunit Mod21
SPAC821.03c	0.630435	0.617414	0.632803	0.643508	0.801964	0.848706	0.968188	0.965424		slf1	cell cortex node protein Slf1
SPAC821.04c	0.366255	0.373702	0.224913	0.269421	0.57958	0.636364	0.742165	0.748201		cid13	cytoplasmic poly(A) polymerase Cid13
SPAC821.05	0.708333	0.670051	0.29397	0.358209	0.642544	0.614072	0.646365	0.662745		tif308	translation initiation factor eIF3h (p40)
SPAC821.06	0.706383	0.661871	0.707792	0.725038	0.981527	0.955368	0.988273	0.981073		spn2	mitotic and meiotic (sporulation) septin Spn2
SPAC821.07c	1.4087	1.22222	0.664032	0.692586	0.843931	0.844271	0.948669	0.975587		moc3	DNA-binding pioneer transcription factor Moc3
SPAC821.10c	0.470199	0.370558	0.428571	0.453177	0.602958	0.628697	0.669811	0.650092		sod1	cytosolic superoxide dismutase Sod1
SPAC821.11	0.294521	0.215909	0.431937	0.452261	0.61674	0.654788	0.675847	0.656315		pro1	gamma-glutamyl phosphate reductase Pro1
SPAC823.17	0.381625	0.358209	0.374798	0.429012	0.745429	0.754054	0.814103	0.824968		tom6	mitochondrial TOM complex subunit Tom6
SPAC823.03	0.623188	0.511628	0.226415	0.263889	0.571197	0.5984	0.725111	0.76012		ppk15	serine/threonine protein kinase Ppk15
SPAC823.09c	0.379592	0.243986	0.0960912	0.14218	0.441176	0.482947	0.72601	0.749684			threonine aspartase, involved in protein processing
SPAC823.10c	0.178082	0.176301	0.4176	0.44086	0.637807	0.655367	0.646505	0.654843		hem25	mitochondrial carrier, glycine and IPP transporter Hem25
SPAC823.11	0.75	0.718563	0.606593	0.628514	0.759511	0.757536	0.804636	0.802787		sgp1	sphingosine-1-phosphate phosphatase Sgp1/Lcb3
SPAC823.13c	0.329004	0.314607	0.255575	0.306931	0.68741	0.71733	0.929825	0.94543		she9	mitochondrial inner membrane protein She9/Mdm33
SPAC823.14	0.341667	0.32491	0.288428	0.345515	0.819672	0.853767	1.12674	1.14404		ptf1	phosphoric monoester hydrolase Ptf1
SPAC823.15	0.453271	0.2607	0.29361	0.340391	0.617021	0.667586	0.775561	0.785		ppa1	serine/threonine protein phosphatase PP2A catalytic subunit Ppa1
SPAC823.16c	0.479839	0.353698	0.444613	0.493506	0.793062	0.873309	0.974753	0.980666		atg1802	autophagy associated WD repeat protein Atg18b
SPAC824.02	0.151515	0.198758	0	0	0	0	0.0214425	0.0328185		bst1	GPI inositol deacylase Bst1
SPAC824.03c	0.484375	0.456311	0.726937	0.771325	1.00675	0.485921	0.550347	0.551181			mitochondrial endonuclease family, related to holliday junction resolvases, implicated in DNA or tRNA metabolism
SPAC824.04	0.256637	0.304688	0.09	0.12806	0.570191	0.614458	0.915842	0.966942		swd22	mRNA cleavage and polyadenylation specificity factor complex, WD repeat subunit Swd22
SPAC824.05	0.676471	0.650602	0.915254	0.991398	1.2566	1.26087	1.28159	1.26978		vps16	HOPS/CORVET complex subunit Vps16
SPAC824.07	0.370229	0.293548	0.104478	0.144481	0.365468	0.400568	0.493992	0.505376		glo2	glyoxalase II
SPAC824.08	0.219931	0.268882	0.081803	0.120743	0.454155	0.515152	0.740591	0.759134		gda1	Golgi nucleoside-diphosphatase Gda1
SPAC824.09c	1.61538	1.47929	0.965377	0.985102	1.11933	1.13524	1.17544	1.17558		age1	GTPase activating protein Age1
SPAC869.01	0.575	0.694158	0.580119	0.596443	0.722903	0.732407	0.822933	0.827534			hydrolase activity, implicated in cellular detoxification
SPAC869.02c	0.379061	0.362275	0.487692	0.537666	0.842784	0.867853	0.905202	0.931235		yhb1	nitric oxide dioxygenase Yhb1
SPAC869.03c	1.06383	0.878947	0.722642	0.731834	0.887133	0.902305	1.0018	1.02683			plasma membrane urea transmembrane transporter
SPAC869.04	0.261017	0.25	0.133117	0.182663	0.544429	0.606017	0.82716	0.846259			formamidase-like protein, implicated in cellular detoxification
SPAC869.05c	0.309524	0.263768	0.251232	0.310665	0.687143	0.744286	0.910468	0.932414		sul2	plasma membrane sulfate transmembrane transporter Sul2
SPAC869.06c	1.01911	0.757576	0.44386	0.460163	0.633166	0.644035	0.809898	0.836766		hry1	HHE domain cation binding protein, implicated in the repair of iron-sulfur clusters damaged by oxidative and nitrosative stress
SPAC869.07c	1.90541	1.36792	0.869464	0.850932	0.974747	0.988792	1.07555	1.09179		mel1	alpha-galactosidase, melibiase
SPAC869.08	0.666667	0.558442	0.671164	0.728926	0.965374	1.06921	1.03392	1.06989		pcm2	protein-L-isoaspartate O-methyltransferase Pcm2
SPAC869.09	0.281746	0.206557	0.277429	0.33581	0.63875	0.684932	0.862227	0.86317			Con-6 family conserved fungal protein
SPAC869.10c	0.317181	0.25	0.0691489	0.101027	0.430534	0.488515	0.798842	0.816761		put4	plasma membrane proline transmembrane transporter Put4
SPAC869.11	0.863208	0.776515	0.733333	0.751783	0.858163	0.884501	1.00425	0.972591		cat1	plasma membrane arginine/lysine amino acid transmembrane transporter Cat1
SPAC890.02c	1.21538	1.15882	0.879121	0.92562	1.04121	1.08345	1.18876	1.1781		alp7	TACC protein Alp7
SPAC890.03	0.288462	0.283333	0.107034	0.155689	0.39538	0.419837	0.513158	0.520833		ppk16	serine/threonine protein kinase Ppk16
SPAC890.05	0.304545	0.267176	0.0191939	0.0385321	0.297872	0.339465	0.561798	0.568038		pxr1	ribosome biogenesis protein, G-patch domain, PINX1 family Pxr1
SPAC890.06	0.652968	0.514493	0.536859	0.59697	0.909412	0.987013	1.21956	1.22647		nup155	nucleoporin, WD repeat Nup155
SPAC890.07c	0.386617	0.376206	0.496711	0.550544	0.921703	0.962264	1.09302	1.11125		rmt1	type I protein arginine N-methyltransferase Rmt1
SPAC8C9.03	0.890625	0.791139	0.175074	0.267442	0.563131	0.570352	0.64977	0.620455		cgs1	cAMP-dependent protein kinase regulatory subunit Cgs1
SPAC8C9.04	0.271777	0.222222	0.17561	0.227061	0.550992	0.628369	0.783602	0.772118			Schizosaccharomyces specific disordered protein
SPAC8C9.05	0.444444	0.48	0.481959	0.515931	0.657963	0.69913	0.814925	0.819027		dtd1	D-Tyr-tRNA deacylase Dtd1
SPAC8C9.06c	0.228464	0.220447	0.505245	0.538726	0.769716	0.776545	0.779279	0.783866		ppr4	mitochondrial PPR repeat protein, translation activator for Cox1 Ppr4
SPAC8C9.09c	1.86111	0.829787	0.0912863	0.11583	0.456647	0.469027	0.626632	0.620779		mug129	Schizosaccharomyces specific protein, probablt TPR domain protein Mug129
SPAC8C9.10c	50	13.1	1.35119	1.29798	1.34511	1.34031	1.33806	1.32443		rrp14	ribosome biogenesis protein Rrp14
SPAC8C9.11	0.805785	0.829181	0.779772	0.791022	0.99514	1.01463	1.04825	1.02043		fra2	iron-sensor Fra2
SPAC8C9.12c	1.39286	1.30909	0.664488	0.65643	0.822785	0.82131	0.933513	0.953654		mrs3	mitochondrial carrier, iron ion Mrs3
SPAC8C9.14	0.306122	0.264407	0.0162866	0.00470958	0.173387	0.203481	0.295931	0.313725		prr1	stress-responsive DNA-binding transcription factor Prr1
SPAC8C9.16c	0.369403	0.350318	0.428099	0.492089	0.827247	0.874286	0.948087	0.926174		oxr1	V-type ATPase inhibitor and disassembly protein in response to oxidative stress Oxr1
SPAC8C9.17c	0.8	0.755102	0.874074	0.907621	1.23413	1.34286	1.37778	1.35596		spc34	DASH complex subunit Spc34
SPAC8C9.19	0.640244	0.5	0.119114	0.176471	0.534722	0.564334	0.757576	0.762419		emr1	ERMES regulator Emr1
SPAC8E11.01c	0.2397	0.227564	0.471831	0.503497	0.746341	0.786441	0.770671	0.778125		inv2	invertase, beta-fructofuranosidase Inv2
SPAC8E11.02c	1.66102	1.55405	1.17424	1.21352	1.6264	1.62953	1.72593	1.72639		rad24	14-3-3 protein Rad24
SPAC8E11.03c	0.450777	0.402597	0.260788	0.299639	0.698758	0.73516	0.98	1.01012		dmc1	RecA family ATPase Dmc1
SPAC8E11.04c	0.359223	0.297003	0.30703	0.374825	0.683623	0.742574	0.845169	0.837209		pah1	palmitoyl-(protein) hydrolase Pah1
SPAC8E11.05c	0.305556	0.286585	0.498276	0.556303	0.99529	1.04777	1.16921	1.15982			DUF5102 family, associated with clathrin coated vesicles
SPAC8E11.06	1.23313	1.02857	0.854641	0.862069	0.955457	0.961864	1.01011	1.0116			dubious
SPAC8E11.07c	0.540107	0.473684	0.12831	0.177734	0.422034	0.461667	0.553797	0.553323		alp31	tubulin specific chaperone cofactor A, Alp31
SPAC8E11.10	0.347973	0.281609	0.300955	0.324695	0.584828	0.615176	0.674359	0.674714			mitochondrial oxidoreductase activity, acting on the CH-OH group of donors, NAD or NADP as acceptor, implicated in carbohydrate assimilation
SPAC8F11.02c	0.820106	0.778723	0.733042	0.778706	0.965096	0.988294	1.07337	1.11272		dph3	diphthamide biosynthesis protein Dph3
SPAC8F11.03	0.29434	0.294702	0.158756	0.208599	0.614951	0.658708	0.977212	0.99733		msh3	MutS protein homolog 3
SPAC8F11.05c	0.525424	0.544776	0.634021	0.659677	0.959072	0.979647	1.01705	1.02306		mug130	Schizosaccharomyces specific protein Mug130
SPAC8F11.08c	0.38835	0.322709	0.127517	0.15781	0.364096	0.404969	0.493289	0.483624			ER membrane associated esterase/lipase
SPAC8F11.10c	0.53876	0.447712	0.536304	0.573209	0.862291	0.866171	0.990665	0.975751		pvg1	Golgi pyruvyltransferase Pvg1
SPAC9.05	0.353448	0.317343	0.00533808	0.0120275	0.256449	0.290226	0.540197	0.559829		fml1	ATP-dependent 3' to 5' DNA helicase, FANCM ortholog Fml1
SPAC9.06c	0.474708	0.43949	0.524487	0.571212	0.792041	0.809701	0.880145	0.856808		mta3	5'-methylthioribulose-1-phosphate dehydratase, adducin Mta3
SPAC9.07c	0.937173	0.857143	0.80708	0.807131	0.958937	0.949015	1.04101	1.02801			GTPase Obg family, involved in cytoplasmic translation Rbg1
SPAC9.08c	0.129808	0.0803213	0	0	0.0895833	0.109328	0.248511	0.278008			steroid reductase
SPAC9.10	0.24911	0.251534	0.0323077	0.0547337	0.327296	0.374346	0.634146	0.663403		thi9	plasma membrane thiamine/proton high affinity transmembrane transporter Thi9
SPAC9.11	0.34	0.333333	0.377076	0.449838	0.762376	0.852459	0.883941	0.887097			Schizosaccharomyces specific protein
SPAC9.12c	0.247273	0.195046	0.300901	0.334539	0.516295	0.272072	0.350593	0.340381		atp12	mitochondrial F1-FO ATP synthase chaperone Atp12
SPAC9.13c	0.992857	0.903226	0.842412	0.886691	1.07438	1.1257	1.21543	1.23537		cwf16	splicing factor Cwf16
SPAC922.03	0.255396	0.260317	0.0828924	0.113145	0.453997	0.490399	0.771955	0.795422			D-cysteine desulfhydrase
SPAC922.04	0.572289	0.157407	0.061082	0.0774092	0.26973	0.292706	0.477165	0.498476			gamma crystallin family protein
SPAC922.05c	0.337719	0.28169	0.262411	0.315254	0.694153	0.763278	0.994286	1.00706			MFS superfamily, UNC-93 subfamily, transmembrane transporter
SPAC922.06	0.803371	0.746479	0.599653	0.615506	0.776246	0.787942	0.877425	0.88994			estradiol 17-beta-dehydrogenase 8-related
SPAC922.07c	0.551913	0.4125	0.376532	0.446309	0.830116	0.908163	1.22298	1.2436		atd2	aldehyde dehydrogenase
SPAC926.02	0.25256	0.269565	0.49359	0.539782	0.780523	0.821856	0.815427	0.811634			TPR repeat protein
SPAC926.05c	0.455357	0.394052	0.480702	0.529412	0.839609	0.872045	1.02287	1.0447		dph4	diphthamide biosynthesis protein Dph4
SPAC926.06c	0.645429	0.625304	0.600956	0.604575	0.748031	0.7676	0.882689	0.887931			leucine-rich repeat protein, unknown role
SPAC926.07c	0.275591	0.24	0.0857633	0.133117	0.483405	0.553285	0.804945	0.815825		dlc2	dynein light chain Dlc2
SPAC926.09c	0.296296	0.251592	0.0983051	0.150242	0.49705	0.538799	0.748611	0.771709		fas1	fatty acid synthase beta subunit Fas1
SPAC959.04c	0.692308	0.583333	0.713217	0.812808	1.1992	1.35537	1.39344	1.40147		omh6	alpha-1,2-mannosyltransferase Omh6
SPAC959.05c	0.329114	0.264249	0.409091	0.451852	0.702667	0.743046	0.902162	0.923596		pdi4	ER membrane protein disulfide isomerase Pdi4
SPAC959.07	0.471204	0.5	0.611913	0.622924	0.845122	0.85782	0.932702	0.930999		rps403	40S ribosomal protein S4
SPAC959.08	1.2766	1.14407	1.01792	1.08651	1.3544	1.39835	1.41117	1.41562		rpl2102	60S ribosomal protein L21
SPAC977.05c	0.362791	0.24812	0.31853	0.341808	0.533463	0.559849	0.7337	0.75			Velum formation protein 1-like conserved fungal family
SPAC977.06	0.779661	0.613953	0.615385	0.641711	0.839018	0.855629	0.861613	0.884661			S. pombe specific DUF999 family protein 3
SPAC977.10	0.299639	0.308157	0.523179	0.548957	0.79056	0.820059	0.806993	0.83263		nhe1	plasma membrane/prospore membrane sodium ion/proton antiporter Nhe1/Sod2
SPAC977.11	0.468	0.445902	0.690722	0.758037	0.989264	1.03733	1.02628	1.03423		fex1	plasma membrane fluoride export channel Fex1
SPAC977.14c	0.613333	0.488889	0.564682	0.59381	0.820809	0.835556	0.8398	0.851351			NADP-dependent aldo/keto reductase, unknown biological role, implicated in cellular detoxification
SPAC977.15	0.285211	0.283133	0.211974	0.269891	0.615922	0.65	0.790387	0.8			dienelactone hydrolase family, implicated in cellular detoxification
SPAC977.16c	0.778571	0.679144	0.605556	0.61204	0.761547	0.780208	0.901528	0.896296		dak2	dihydroxyacetone kinase Dak2
SPAC977.17	1.12281	0.973154	0.637652	0.663569	0.843373	0.865654	0.975167	0.978485		aqp1	plasma membrane aquaporin family transmembrane transporter, Aqp1
SPAC9E9.03	0.416309	0.408759	0.457912	0.503215	0.863388	0.878999	0.921717	0.914392		leu2	3-isopropylmalate dehydratase Leu2
SPAC9E9.05	0.538462	0.515901	0.580372	0.621971	0.870883	0.931126	0.960947	0.956161		sor1	sororin, WAPL antagonist Sor1
SPAC9E9.08	0.960938	0.918605	0.827434	0.867368	1.1036	1.08811	1.21018	1.20103		rad26	ATRIP, ATR checkpoint kinase regulatory subunit Rad26
SPAC9E9.09c	0.563107	0.409639	0.10166	0.122807	0.352445	0.386325	0.52188	0.504854		atd1	aldehyde dehydrogenase
SPAC9E9.10c	0.327354	0.325926	0.106643	0.145729	0.314165	0.34072	0.435294	0.434839		cbh1	CENP-B homolog Cbh1, domesticated transposable element
SPAC9E9.11	0.366667	0.260135	0.293333	0.346774	0.635593	0.675676	0.780293	0.798667		plr1	pyridoxal reductase Plr1
SPAC9E9.12c	0.327103	0.274131	0.198214	0.248311	0.586006	0.63836	0.883721	0.914553		abc1	ABC transmembrane transporter Abc1/Ybt1
SPAC9E9.13	0.169811	0.142405	0.361983	0.397415	0.599709	0.62574	0.618457	0.632682		wos2	p23 homolog, Hsp90 co-chaperone Wos2
SPAC9E9.14	0.455026	0.273859	0	0	0.0833333	0.10699	0.268041	0.288832		vps24	ESCRT III complex subunit Vps24
SPAC9E9.15	0.378947	0.383929	0.629032	0.667697	0.905687	0.920981	0.898113	0.917092			mitochondrial respiratory complex assembly protein
SPAC9G1.02	0.340136	0.278107	0.275188	0.323741	0.632371	0.631056	0.701373	0.694158		wis4	MAP kinase kinase kinase Wis4
SPAC9G1.03c	0.816176	0.790123	0.665782	0.708861	0.942116	0.969758	1.02564	1.04372		rpl3001	60S ribosomal protein L30
SPAC9G1.04	0.504274	0.425455	0.464348	0.498311	0.795022	0.832353	0.863388	0.897507		oxa101	mitochondrial inner membrane insertase Oxa101
SPAC9G1.05	1.36735	1.23387	0.747899	0.76	0.899885	0.894621	1.04599	1.05996		aip1	actin binding WD repeat protein Aip1
SPAC9G1.06c	0.863905	0.798122	0.754491	0.768089	0.967262	1.01613	1.05828	1.03886		cyk3	Nebulin-family actin filament anchoring protein Cyk3
SPAC9G1.07	0.349138	0.276596	0.272566	0.315526	0.661699	0.704036	0.896011	0.890332			Schizosaccharomyces specific protein
SPAC9G1.08c	0.330769	0.291139	0.434295	0.481424	0.75166	0.765847	0.819277	0.841916		phi1	palmitoyl-(protein) hydrolase inactive protein Phi1
SPAC9G1.10c	0.47093	0.514563	0.542214	0.572954	0.883081	0.895664	1.07439	1.10012		inp53	inositol polyphosphate phosphatase Inp53
SPAC9G1.11c	0.636364	0.571918	0.73125	0.774336	0.976852	0.981651	1.03193	1.02047		spn4	mitotic septin Spn4
SPAC9G1.12	0.648551	0.596273	0.656693	0.678788	0.783582	0.86413	0.914835	0.872449		trm61	tRNA (m1A) methyltransferase complex catalytic subunit Trm61
SPACUNK12.02c	0.414747	0.421875	0.208406	0.248333	0.593496	0.631861	0.938442	0.951311		cmk1	calcium/calmodulin-dependent protein kinase Cmk1
SPACUNK4.07c	0.399123	0.342657	0.381206	0.444444	0.75841	0.815166	0.886003	0.90176		cta4	P-type ATPase family V, transmembrane protein dislocase Cta4
SPACUNK4.08	0.625571	0.605948	0.592401	0.635179	0.869272	0.843312	0.894048	0.894358		dpp2	dipeptidyl peptidase
SPACUNK4.09	0.522648	0.419643	0.572543	0.603499	0.909091	0.906699	1.00114	1.00112			methyltransferase with rhodanese domain, unknown specificity
SPACUNK4.10	0.689266	0.694444	0.66725	0.676898	0.848115	0.872506	0.974286	0.967472		gor1	glyoxylate reductase
SPACUNK4.11c	0.325203	0.295139	0.0954774	0.117363	0.504274	0.537921	0.902246	0.950535		mpp6	nuclear exosome-associated RNA binding protein Mpp6
SPACUNK4.12c	0.574144	0.573668	0.714072	0.746398	0.979953	0.993007	0.994819	1.00937		iph1	insulinase pombe homologue 1
SPACUNK4.13c	0.333333	0.299674	0.0447284	0.06231	0.345144	0.381201	0.678616	0.719101		ola2	Obg-like ATPase, human OLA1 ortholog, Ola2
SPACUNK4.14	0.35	0.309278	0.296108	0.355738	0.661972	0.753731	0.824538	0.823607		mdb1	BRCT domain protein Mdb1
SPACUNK4.15	1.87805	1.3629	1.04429	1.03797	1.0856	1.08387	1.08649	1.06604			2',3'-cyclic-nucleotide 3'-phosphodiesterase
SPACUNK4.16c	0.313433	0.315961	0.343899	0.394537	0.816489	0.851369	1.20049	1.21369		tps3	alpha,alpha-trehalose-phosphate synthase
SPACUNK4.17	0.287402	0.226537	0.106732	0.142187	0.43306	0.512397	0.791506	0.81749			NAD binding dehydrogenase family protein, unknown biological role, implicated in beta glucosidase metabolic process
SPACUNK4.19	0.512397	0.479452	0.503195	0.568779	0.848883	0.885677	0.940893	0.940317		mug153	Schizosaccharomyces pombe specific protein
SPAP11E10.02c	0.646048	0.581921	0.597765	0.617876	0.737958	0.757183	0.834167	0.837705		mam3	cell surface adhesion protein for conjugation Mam3
SPAP14E8.02	0.722826	0.676724	0.802632	0.833935	1.04054	1.03134	1.02095	1.01635		tos4	chromatin binding FHA domain protein Tos4
SPAP14E8.04	0.297872	0.302181	0.0384	0.066568	0.349081	0.388312	0.662179	0.691358		oma1	metallopeptidase Oma1
SPAP14E8.05c	0.410646	0.421875	0.659468	0.700321	0.963977	0.977011	0.975172	0.993065			mitochondrial protoporphyrinogen IX import factor, TMEM14 family
SPAP27G11.02	1.75641	1.22222	0.766094	0.765049	0.875854	0.880435	0.979574	0.983553		mgr3	mitochondrial inner membrane i-AAA protease complex TPR repeat subunit Mgr3
SPAP27G11.05c	0.806061	0.760766	0.983871	1.0179	1.2027	1.24902	1.25926	1.25319		vps41	HOPS complex subunit Vps41
SPAP27G11.06c	0.208889	0.114391	0.402778	0.450199	0.680073	0.673953	0.701252	0.706195		vas2	AP-1 adaptor complex sigma subunit Aps1
SPAP27G11.07c	0.24055	0.251497	0.508278	0.532695	0.773196	0.8	0.813296	0.804225		bud32	EKC/KEOPS complex associated ATPase Bud32
SPAP27G11.08c	0.433884	0.454861	0.555366	0.596405	0.880403	0.887143	0.906292	0.898551		meu32	meiosis-specific with OB domain-containing protein, human MEIOB ortholog, Meu32
SPAP27G11.10c	0.361011	0.365854	0.616279	0.647154	0.915916	0.95586	0.947902	0.958092		nup184	nucleoporin Nup184
SPAP27G11.12	0.32	0.273026	0.395731	0.4625	0.772973	0.843962	0.906519	0.932911		hid3	HID1 domain-containing protein, Hid3
SPAP27G11.15	0.387097	0.364548	0.616872	0.667238	0.912088	0.531767	0.565141	0.572444		slx1	structure-specific endonuclease catalytic subunit Slx1
SPAP27G11.16	0.645963	0.535545	0.547406	0.602349	0.746462	0.750846	0.833333	0.828343			dubious, TSS is downstream of MET, relates to 5'UTR of adjacent gene
SPAP32A8.02	0.213333	0.149733	0.0316832	0.0407407	0.27139	0.307388	0.513126	0.527842			xylose and arabinose reductase
SPAP32A8.03c	0.33209	0.307937	0.0396825	0.0748092	0.377135	0.416449	0.684019	0.707729		bop1	ubiquitin-protein ligase E3, human RNF126 ortholog
SPAP7G5.03	0.643382	0.622581	0.628134	0.652632	0.7605	0.764912	0.838996	0.844604		prm1	plasma membrane fusion protein Prm1
SPAP7G5.04c	0.358407	0.34296	0.412069	0.471854	0.795322	0.848083	0.909722	0.907821		lys1	aminoadipate-semialdehyde dehydrogenase
SPAP7G5.05	0.85034	0.682796	0.629771	0.648696	0.816803	0.83702	0.912366	0.906933		rpl1002	60S ribosomal protein L10
SPAP8A3.02c	0.601626	0.548951	0.5625	0.592246	0.71831	0.710145	0.808677	0.819252		ofd2	histone H2A dioxygenase Ofd2
SPAP8A3.03	0.318519	0.315789	0.548282	0.600324	0.841954	0.854676	0.848033	0.850467		zip3	ER zinc exporter, ZIP family Zip3
SPAP8A3.04c	0.374532	0.378981	0.435897	0.518576	0.825375	0.903631	0.954427	0.935233		hsp9	plasma membrane heat shock protein Hsp9
SPAP8A3.05	0.244635	0.220641	0.457447	0.490501	0.70997	0.713224	0.767806	0.750351		ski7	Ski complex/exosome interacting GTPase Ski7
SPAP8A3.07c	6	2	0	0.5	1	0	#DIV/0!	1		aro3	phospho-2-dehydro-3-deoxyheptonate aldolase Aro3
SPAP8A3.12c	0.467593	0.486792	0.556465	0.598784	0.771751	0.804545	0.844181	0.861434		tpp2	tripeptidyl-peptidase II Tpp2, implicated in protein maturation, or protein catabolic process
SPAP8A3.13c	0.295359	0.267606	0.101576	0.137931	0.475291	0.573746	0.933884	0.980583		gid10	GID complex subunit Gid10
SPAP8A3.14c	0.662835	0.653846	0.736498	0.746201	0.907277	0.922385	1.00203	0.99204		sls1	mitochondrial translational activator Sls1
SPAPB17E12.02	1.01571	0.902954	0.688498	0.699565	0.809342	0.816029	0.949281	0.966741		yip12	SMN complex subunit Yip12/Gem2
SPAPB17E12.03	0.445783	0.42654	0.47767	0.523105	0.737057	0.775978	0.91716	0.914819		pex12	peroxisomal ubiquitin-protein ligase E3 Pex12
SPAPB17E12.04c	0.616858	0.580858	0.726465	0.751252	0.966079	0.981747	1.08785	1.08412		csn2	COP9/signalosome complex subunit Csn2
SPAPB17E12.05	0.391705	0.335849	0.214141	0.267442	0.594595	0.625817	0.765601	0.792683		rpl3703	60S ribosomal protein L37
SPAPB17E12.08	0.306202	0.345277	0.0597015	0.101072	0.332487	0.359951	0.534342	0.497664		eos1	N-glycosylation protein Eos1
SPAPB17E12.12c	0.352349	0.266667	0.219645	0.271557	0.531056	0.56953	0.731776	0.740536		mrx21	mitochondrial carrier, 3'-phosphoadenosine 5'-phosphosulfate/ 5'-adenylyl sulfate Mrx21
SPAPB17E12.14c	0.42807	0.394118	0.417614	0.485255	0.778373	0.809822	0.992417	1.0047			6-phosphofructo-2-kinase
SPAPB18E9.04c	0.643478	0.597902	0.635332	0.694529	0.985472	1.0344	1.21512	1.23298			Schizosaccharomyces pombe specific cell surface glycoprotein
SPAPB1A10.03	0.338776	0.293706	0.0919932	0.139837	0.458856	0.513103	0.727865	0.746154		nxt1	mRNA export receptor Nxt1
SPAPB1A10.05	0.449074	0.293233	0.404803	0.446078	0.777174	0.828188	1.07329	1.06401			Schizosaccharomyces specific protein
SPAPB1A10.07c	0.604895	0.534286	0.570613	0.646976	0.873432	0.935632	0.974227	0.973057			phospholipid scramblase
SPAPB1A10.08	0.342723	0.269962	0.025641	0.0425532	0.226545	0.261453	0.429429	0.44499			conserved fungal protein
SPAPB1A10.09	13.3333	5	0.316794	0.334426	0.541485	0.57975	0.726457	0.738908		ase1	antiparallel microtubule cross-linking factor Ase1
SPAPB1A10.10c	0.552727	0.536508	0.5875	0.616192	0.890339	0.901186	0.924731	0.912114		ypt71	GTPase Ypt71
SPAPB1A10.13	0.253731	0.247649	0.463415	0.518459	0.74818	0.769345	0.774648	0.764624			Schizosaccharomyces specific protein
SPAPB1A10.14	0.5	0.451724	0.563667	0.618271	0.887399	0.948718	1.00123	0.983274		pof15	F-box protein Pof15
SPAPB1A10.15	1.04734	1.05392	0.804196	0.828383	0.896024	0.894632	0.962728	0.970451		arv1	Arv1-like family protein Arv1, implicated in sterol metabolism, or GPI biosynthesis
SPAPB1A11.01	0.503546	0.498471	0.656489	0.676471	0.868649	0.885226	0.873333	0.86551		mfc1	prospore membrane copper transmembrane transporter Mfc1
SPAPB1A11.02	0.336842	0.344311	0.576433	0.594801	0.833566	0.853352	0.847368	0.847969			sterol esterase/lipase implicated in lipid catabolism or detoxification
SPAPB1A11.03	0.68797	0.646497	0.701863	0.743202	0.931288	1.01378	1.10402	1.10341			FMN-dependent alpha-hydroxy acid dehydrogenase, probable lactate dehydrogenase
SPAPB1A11.04c	0.355212	0.313131	0.348718	0.408497	0.829303	0.84993	1.00261	1.0026		mca1	DNA-binding transcription factor, zf-fungal binuclear cluster type, meiosis-specific copper activator, Mca1
SPAPB1E7.02c	0.384615	0.202381	0.0260417	0	0.103286	0.125	0.148148	0.139535		mcl1	DNA polymerase alpha accessory factor Mcl1
SPAPB1E7.04c	0.328	0.287162	0.198971	0.249592	0.632332	0.729378	1.08277	1.10724		cts2	chitinase-like protein Cts2
SPAPB1E7.05	0.404145	0.380165	0.153989	0.193141	0.403818	0.441048	0.563786	0.551957		gde1	glycerophosphoryl diester phosphodiesterase Gde1
SPAPB1E7.06c	0.736264	0.721739	0.783784	0.882353	1.44063	1.57187	1.97085	2.0506		eme1	Holliday junction resolvase subunit Eme1
SPAPB1E7.07	0.923913	0.872247	0.781481	0.839721	1.052	1.09669	1.22301	1.24321		glt1	glutamate synthase (GOGAT) Glt1
SPAPB1E7.08c	0.0113208	0.0769231	0	0	0	0.00141443	0	0			transmembrane transporter
SPAPB1E7.12	1.19708	1.07955	0.929825	0.888889	0.991071	0.922626	1.03279	1.07116		rps602	40S ribosomal protein S6
SPAPB21F2.02	0.671756	0.54375	0.695545	0.788835	1.26483	1.36062	1.4322	1.41822		dop1	Dopey family protein Dop1
SPAPB24D3.01	0.454874	0.456522	0.46729	0.525373	0.782822	0.787004	0.845645	0.848283		toe3	DNA-binding transcription factor
SPAPB24D3.02c	0.51269	0.376068	0.406934	0.449664	0.730201	0.784657	0.951397	0.929495			amino acid/polyamine family transmembrane transporter
SPAPB24D3.03	0.34375	0.212996	0.254606	0.298555	0.661644	0.748222	0.964844	0.971354		agm2	agmatinase 2, Agm2
SPAPB24D3.04c	0.993506	0.908629	0.72695	0.752066	0.88973	0.91318	1.02771	1.02122		mag1	DNA-3-methyladenine glycosylase Mag1
SPAPB24D3.07c	0.270916	0.233553	0.165289	0.20315	0.528846	0.598893	0.830968	0.871134			glycosyl hydrolase (predicted by Pfam-N)
SPAPB24D3.08c	0.560311	0.406452	0.526742	0.56535	0.891026	0.912325	1.01501	1.00929			NADP-dependent oxidoreductase, implicated in cellular detoxification
SPAPB24D3.09c	0.680851	0.676349	0.657391	0.70598	0.890954	0.94028	0.930958	0.946213		pdr1	ABC transmembrane transporter Pdr1
SPAPB24D3.10c	0.427509	0.44373	0.647541	0.659375	0.895238	0.946355	0.949109	0.951531		agl1	maltose alpha-glucosidase Agl1
SPAPB2B4.03	0.918239	0.836538	0.749071	0.763819	0.898837	0.919553	1.02679	1.0197		cig2	G1/S-specific B-type cyclin Cig2
SPAPB2B4.04c	0.557047	0.527638	0.520599	0.544389	0.714127	0.698093	0.816143	0.844737		pmc1	plasma membrane P-type ATPase, calcium transporting, P2 type, Pmc1
SPAPB2B4.06	1.44366	1.18974	0.82548	0.843602	0.856867	0.860274	0.923187	0.929216			acyl-coenzyme A thioesterase
SPAPB2B4.07	0.340782	0.317181	0.541593	0.576531	0.801556	0.826031	0.876136	0.877551			ubiquitin family protein, human UBTD1 homolog
SPAPB2C8.01	0.258065	0.208469	0.0178282	0.0381679	0.294584	0.354111	0.640449	0.684277		pfl10	cell surface glycoprotein, adhesion molecule Pfl10
SPAPB8E5.02c	0.915493	0.814394	0.71875	0.754848	0.887283	0.924741	1.00161	0.99684		rpn502	19S proteasome regulatory subunit Rpn502
SPAPB8E5.03	0.314394	0.311321	0.317188	0.374422	0.641811	0.719495	0.743176	0.74969		mae1	plasma membrane malate/succinate:proton symporter Mae1
SPAPB8E5.04c	0.562092	0.29064	0	0	0.0332829	0.0594354	0.261538	0.294366		npc2	Niemann-Pick disease type C2 protein hE1 homolog Npc2
SPAPB8E5.05	0.721461	0.726923	0.6784	0.694992	0.892377	0.885281	0.932331	0.917516		mfm1	M-factor precursor Mfm1
SPAPB8E5.06c	0.406417	0.327801	0.361345	0.393798	0.623391	0.661458	0.932543	0.954219		rpl302	60S ribosomal protein L3
SPAPB8E5.08	0.324561	0.245614	0.00509338	0	0.114365	0.142857	0.328982	0.341969			dubious
SPAPB8E5.10	0.919355	0.830986	0.76908	0.784133	1.04491	1.0774	1.09465	1.08808		min8	mitochondrial respiratory complex/ATP synthase complex assembly protein Min8/Mra1
SPAPJ691.02	0.375	0.36755	0.439268	0.520458	0.857955	0.936139	1.00949	1.00676		moh1	yippee-like protein, Moh1
SPAPJ691.03	0.592437	0.528814	0.570579	0.598916	0.746773	0.786417	0.876843	0.878401		mic10	MICOS complex subunit Mic10
SPAPJ695.01c	0.382609	0.365248	0.42984	0.504202	0.818722	0.90303	0.958506	0.959889			S. pombe specific UPF0321 family protein 3
SPAPJ696.01c	0.333333	0.272727	0.038055	0.0571992	0.317487	0.361526	0.65109	0.66195		vps17	retromer complex subunit Vps17
SPAPJ696.02	0.71	0.561644	0.664557	0.690522	0.807407	0.826087	0.879841	0.880275		lsb4	actin cortical patch component Lsb4
SPAPJ698.02c	0.631902	0.430769	0.473171	0.52765	0.867562	0.914062	1.04317	1.05506		rps002	40S ribosomal protein S0B
SPAPJ760.02c	0.363248	0.374101	0.365248	0.434932	0.795144	0.87874	0.957416	0.941176		abp1	cofilin/tropomyosin family, drebrin ortholog Abp1
SPAPJ760.03c	1	0.903382	0.937743	0.948905	1.08895	1.09859	1.07143	1.06484		adg1	Schizosaccharomyces specific protein Adg1
SPAPYUG7.02c	0.288321	0.261006	0.07	0.0979463	0.411255	0.487252	0.754011	0.780293		sin1	MAP kinase and TOR substrate adaptor Sin1
SPAPYUG7.03c	0.344512	0.345361	0.293447	0.344173	0.758662	0.866348	1.33408	1.41433		mid2	anillin-related medial ring protein Mid2
SPAPYUG7.04c	0.251572	0.198068	0.148976	0.174061	0.385321	0.421053	0.647338	0.65342		rpb9	DNA-directed RNA polymerase II complex TFIIS subunit Rpb9
SPAPYUG7.06	0.713615	0.629771	0.737303	0.758092	0.92437	0.943135	0.9375	0.934509		sdu1	PPPDE peptidase family deubiquitinase/desumoylase Sdu1
SPAPYUK71.03c	1.64444	1.35772	0.735169	0.731569	0.872604	0.892274	1.04145	1.06234		tcb3	tricalbin, C2 domain protein (phospholipid binding) ER-plasma membrane tethering protein Tcb3
SPBC106.01	0.27673	0.238579	0.42217	0.443936	0.674897	0.655172	0.718367	0.690141		mph1	dual specificity protein kinase Mph1
SPBC106.02c	0.295775	0.372222	0.00589391	0.00181159	0.0104167	0.00508906	0.00677201	0.00542299		srx1	sulfiredoxin
SPBC106.03	0.34767	0.393293	0.362916	0.42145	0.693824	0.744681	0.794554	0.776413			mitochondrial short chain dehydrogenase, implicated in lipid metabolism
SPBC106.04	0.521127	0.416667	0.0359712	0.0185185	0.0614203	0.0601093	0.0921739	0.102564		ada1	adenosine deaminase Ada1
SPBC106.05c	1.0083	0.462585	0.498512	0.55325	0.749741	0.784057	0.8625	0.860262		tim11	F1-FO ATP synthase F(o) subunit E, Tim11
SPBC106.08c	0.408333	0.332203	0.442053	0.496025	0.753662	0.814419	0.858374	0.879802		mug2	tdk family toxin-antidote meiotic driver
SPBC106.10	0.385714	0.348837	0.014742	0.0138568	0.0036036	0.00719424	0.144231	0.162205		pka1	cAMP-dependent protein kinase catalytic subunit Pka1
SPBC106.11c	0.354086	0.277955	0.254606	0.296	0.681492	0.74121	0.970628	0.995924		plg7	phospholipase A2, PAF family homolog
SPBC106.12c	0.337838	0.334559	0	0	0.0711462	0.0902062	0.280417	0.309195		tho4	THO complex subunit Tho4
SPBC106.17c	0.376623	0.26087	0.048583	0.0555556	0.0145985	0.0224719	0.0185874	0		cys2	serine O-acetyltransferase/serine O-succinyltransferase Cys2
SPBC106.19	0.335616	0.256484	0.257319	0.291362	0.58498	0.646214	0.733577	0.740514		ppr10	mitochondrial general translational activator, PPR repeat Ppr10
SPBC106.20	0.620408	0.580328	0.572802	0.617076	0.76621	0.796082	0.901311	0.877628		exo70	exocyst complex subunit Exo7
SPBC1105.01	0.874286	0.823256	0.707143	0.737864	0.913247	0.956372	1.04984	1.02648			rRNA processing protein Rrp12-like
SPBC1105.02c	0.287958	0.268595	0.251645	0.297459	0.527383	0.57998	0.85808	0.888084		lys4	homocitrate synthase
SPBC1105.05	0.352941	0.335385	0.414594	0.474522	0.744536	0.782842	0.95528	0.976427		exg1	cell wall glucan 1,6-beta-glucosidase Exg1
SPBC1105.08	0.321951	0.292181	0.0248668	0.0299003	0.269821	0.306717	0.559727	0.575964		emp70	EMP70 family endosomal transport protein Emp70
SPBC1105.09	0.535055	0.535826	0.546196	0.584906	0.747456	0.776786	0.898894	0.895557		ubc15	ubiquitin conjugating enzyme E2 Ubc15
SPBC1105.11c	0.316547	0.224299	0.213333	0.256868	0.566631	0.607487	0.879344	0.895694		hht3	histone H3 h3.3
SPBC1105.12	0.39749	0.402062	0.636364	0.695578	0.944785	0.95509	0.949224	0.959155		hhf3	histone H4 h4.3
SPBC1105.14	0.727891	0.685567	0.542403	0.554839	0.684	0.697381	0.809154	0.846445		rsv2	DNA-binding transcription factor Rsv2
SPBC1105.18c	0.344697	0.359223	0.564706	0.597701	0.828402	0.843517	0.842837	0.845833		pth3	mitochondrial peptidyl-tRNA hydrolase, stalled-ribosome rescue factor srRF2, Pth3
SPBC115.02c	0.29771	0.217822	0	0	0.0607424	0.0809628	0.234765	0.24587		afg1	mitochondrial AFG1 family ATPase/chaperone Afg1
SPBC115.03	0.358407	0.297297	0.360806	0.396907	0.717262	0.770416	0.828452	0.826446			gfo/idh/mocA family NAD(P)H oxidoreductase family
SPBC119.03	0.214286	0.108553	0.0168067	0.0209699	0.195876	0.227315	0.495114	0.521015		cmt1	O-methyltransferase, human COMT catechol homolog 1
SPBC119.04	0.575949	0.55665	0.585821	0.61658	0.811111	0.835985	0.90562	0.894845		mei3	meiosis inducing protein Mei3 OR meiosis inducing protein Mei3
SPBC119.08	0.485356	0.468439	0.749559	0.791171	1	0.604972	0.622799	0.608656		pmk1	MAP kinase Pmk1
SPBC119.14	0.818792	0.758065	0.685328	0.690647	0.937583	0.953826	0.99186	0.997706		rti1	Rad22 homolog Rti1
SPBC119.16c	0.328431	0.271654	0.00724638	0.0169779	0.239645	0.281752	0.612948	0.641611		den11	DENN domain-like containing protein, implicated in vesicle formation/trafficking
SPBC1198.01	0.51711	0.368254	0.473941	0.513889	0.830311	0.852375	0.954118	0.927991		fmd2	glutathione-dependent formaldehyde dehydrogenase Fmd2
SPBC1198.03c	0.265487	0.108108	0	0.0108893	0.0644468	0.0830705	0.244463	0.255981			DUF4646 family conserved fungal protein
SPBC1198.06c	0.403042	0.342949	0.310345	0.345118	0.589706	0.629247	0.710345	0.706122		dfg501	plasma membrane mannan endo-1,6-alpha-mannosidase Dfg501
SPBC1198.07c	0.77512	0.730159	0.673267	0.703876	0.928406	0.933409	0.987317	1.0109		dfg502	plasma membrane mannan endo-1,6-alpha-mannosidase Dfg502
SPBC1198.08	0.361868	0.320261	0.240271	0.290323	0.6	0.655474	0.755862	0.765027		dug1	glutamine amidotransferase (GATase II) subunit Dug1
SPBC1198.09	0.561265	0.501629	0.5952	0.640244	0.84472	0.931472	0.945578	0.986333		pex4	peroxisome membrane ubiquitin conjugating enzyme E2 Ubc16 Pex4
SPBC1198.11c	0.565056	0.544025	0.770053	0.791379	0.976489	1.01896	1.01657	1.02134		reb1	RNA polymerase I transcription termination factor/ RNA polymerase II transcription factor Reb1
SPBC1198.12	0.536585	0.476378	0.4848	0.509036	0.686975	0.69856	0.783924	0.778061		mfr1	meiotic APC activator Mfr1
SPBC1198.14c	0.258929	0.197842	0.0244755	0.0266667	0.0202605	0.0416069	0.272483	0.298128		fbp1	fructose-1,6-bisphosphatase Fbp1
SPBC11B10.02c	0.247191	0.214286	0.00816993	0.0265625	0.255495	0.319945	0.584955	0.617761		his3	histidinol-phosphate transaminase His3
SPBC11B10.05c	0.321138	0.291525	0.143599	0.185668	0.528467	0.61756	0.969613	0.995856		rsp1	random septum position protein, DNAJ domain protein Rsp1
SPBC11B10.06	0.283019	0.239382	0.0255183	0.00296296	0.0896907	0.115115	0.249561	0.266262		sws1	Srs2 interacting SWIM domain protein Srs1
SPBC11B10.07c	0.612717	0.527778	0.528807	0.561404	0.803459	0.830218	0.893314	0.889986		ivn1	plasma membrane phospholipid-translocating ATPase complex Lem3 family subunit Ivn1
SPBC11B10.08	0.836538	0.748	0.788214	0.837413	1.08097	1.08732	1.11284	1.08228		wwm1	WW domain containing conserved fungal protein Wwm1
SPBC11B10.10c	1.25773	0.918519	0.902174	0.935733	1.31957	1.34924	1.51111	1.484		pht1	histone H2A variant H2A.Z Pht1
SPBC11C11.01	0.363636	0.226562	0.00715564	0.016835	0.239478	0.286567	0.477961	0.485636			U2-associated protein, possibly RNA pol II CTD binding via CID domain
SPBC11C11.06c	0.200803	0.194631	0.397059	0.442857	0.655028	0.665734	0.676278	0.673228		mom14	mitochondrial outer membrane receptor for cytosolic ribosomes Mom14
SPBC11C11.07	0.535714	0.546763	0.529517	0.60339	0.784238	0.821519	0.943418	0.9375		rpl1801	60S ribosomal protein L18
SPBC11C11.08	0.375479	0.36859	0.459588	0.542113	0.892371	0.952381	1.00378	1.04381		srp1	SR family protein, human SRFS2 ortholog Srp1
SPBC11C11.09c	0.22807	0.157407	0.223919	0.252451	0.429515	0.452229	0.50211	0.48847		rpl502	60S ribosomal protein L5
SPBC11C11.10	0.322097	0.287462	0.386838	0.417178	0.638587	0.663158	0.66416	0.680745		pus4	tRNA pseudouridine(55) synthase Pus4
SPBC11C11.11c	0.698113	0.635258	0.62552	0.664011	0.779492	0.868445	0.938202	0.908003		irc3	mitochondrial DNA branch migration helicase Irc3
SPBC11G11.01	0.208163	0.194631	0.448276	0.478605	0.731092	0.730506	0.774026	0.798667		fis1	mitochondrial outer membrane fission complex receptor Fis1
SPBC11G11.02c	0.250951	0.246006	0.447368	0.486159	0.713386	0.729984	0.716012	0.72973		end3	Pan1 endocytic scaffold protein stabilizer End3
SPBC11G11.03	0.798969	0.778261	0.615385	0.629457	0.793651	0.821611	0.928634	0.954121		mrt4	mRNA turnover and ribosome assembly protein Mrt4
SPBC11G11.05	0.419355	0.447917	0.743243	0.769231	1.06655	1.10247	1.10287	1.1113		rpa34	DNA-directed RNA polymerase I complex subunit Rpa34
SPBC1215.01	0.815217	0.782407	0.424561	0.471477	0.655012	0.670468	0.814965	0.818091		shy1	cytochrome c oxidase assembly protein Shy1
SPBC1271.01c	0.403846	0.363057	0.485149	0.53958	0.782609	0.799186	0.829677	0.827542		pof13	F-box protein Pof13
SPBC1271.03c	0.288	0.223684	0.008	0.00310559	0.108401	0.15491	0.379177	0.402564			NLI interacting factor family phosphatase
SPBC1271.05c	0.71564	0.752101	0.664875	0.692939	0.896592	0.944891	1.0415	1.06557			zf-AN1 type zinc finger protein, involved in ER membrane translocation
SPBC1271.06c	0.458955	0.420063	0.525903	0.590705	0.807372	0.830296	0.904812	0.908714		mug96	dubious
SPBC1271.07c	0.324201	0.315789	0.466437	0.495177	0.865854	0.88529	1.02706	1.0036			N-acetyltransferase
SPBC1271.08c	0.526515	0.492063	0.594384	0.646617	0.865291	0.897006	0.934995	0.930586			Schizosaccharomyces pombe specific protein
SPBC1271.09	3.84848	2.38333	0.972376	0.941748	0.930801	0.958442	0.883092	0.864789		tgp1	plasma membrane glycerophosphodiester transmembrane transporter
SPBC1271.10c	0.946809	0.86722	0.758913	0.79685	0.946833	0.963003	1.06744	1.07582			polyamine transmembrane transporter family
SPBC1271.11	0.458874	0.429078	0.625608	0.63142	0.846341	0.896088	0.945676	0.929825		pet802	mitochondrial carrier, S-adenosylmethionine Pet802
SPBC1271.12	0.717791	0.607843	0.599138	0.664609	1.01721	1.10399	1.24754	1.21314		osh41	sterol transfer protein Osh41
SPBC1271.14	0.8	0.603659	0.597077	0.628906	0.922156	0.966027	1.03816	1.03585		aga1	acetyl-CoA:L-glutamate N-acetyltransferase
SPBC1271.15c	0.816176	0.72	0.570175	0.612705	0.761769	0.754743	0.840295	0.847172		mti2	mitochondrial translation initiation factor IF-2Mt/Mti2
SPBC1289.01c	0.338843	0.297203	0.225524	0.295492	0.558519	0.605263	0.685754	0.688276		chr4	SEL1/TPR repeat protein1, 3-beta-glucan synthase regulatory factor Chf3/Chr4
SPBC1289.06c	1.15625	0.98	0.0232558	0.0117302	0.0750408	0.0776545	0.169666	0.197468		ppr8	mitochondrial PPR repeat protein Ppr8
SPBC1289.08	2.01562	1.62941	1.1063	1.08425	1.09771	1.09226	1.15385	1.15029		uap1	UDP-N-acetylglucosamine diphosphorylase Uap1/Qri1
SPBC1289.09	0.66426	0.570175	0.62406	0.690722	0.87395	0.941527	0.970588	0.982646		tim21	TIM23 translocase complex SORT-specific subunit Tim21
SPBC1289.10c	0.454545	0.367876	0.330049	0.395735	0.722986	0.794466	0.976407	0.987296		adn2	DNA-binding transcription factor Adn2
SPBC1289.11	0.62782	0.599388	0.57359	0.62516	0.757805	0.787156	0.87852	0.846454		spf38	U5 snRNP complex subunit Spf38
SPBC1289.13c	0.324201	0.168459	0.0138462	0.00998573	0.006	0.0129225	0.129551	0.140572		gmh6	alpha-1,2-galactosyltransferase Gmh6
SPBC1289.14	0.258065	0.260726	0.0915371	0.129508	0.47178	0.560232	0.889039	0.942228			adducin
SPBC1289.15	0.495413	0.458647	0.526042	0.578498	0.808782	0.824828	0.856764	0.869737		pfl5	cell surface glycoprotein, flocculin Pfl5
SPBC1289.16c	0.271967	0.224561	0.134106	0.175241	0.50134	0.58311	0.937343	0.957973		cao2	copper amine oxidase-like protein Cao2
SPBC12C2.01c	0.469767	0.353846	0.499086	0.543706	0.8659	0.908163	1.17214	1.18142			mitochondrial PRR repeat protein, implicated in mitochondrial gene expression
SPBC12C2.03c	0.508547	0.503472	0.544872	0.576631	0.810157	0.891414	0.894438	0.90899			methionine synthase reductase
SPBC12C2.04	0.210046	0.188679	0	0	0	0	0.121786	0.135884			NAD binding dehydrogenase family protein, unknown biological role, implicated in beta glucosidase metabolic process
SPBC12C2.05c	0.387454	0.433225	0.445378	0.483247	0.663024	0.705365	0.833706	0.843023		bzz1	F-BAR domain protein Bzz1
SPBC12C2.07c	0.326633	0.242915	0.0365631	0.0385289	0.107353	0.134021	0.365253	0.390411		srm1	spermidine synthase Srm1
SPBC12C2.08	0.313559	0.245614	0.0325342	0.0208333	0.146703	0.19837	0.480305	0.512626		dnm1	mitochondrial dynamin family scission GTPase Dnm1
SPBC12C2.09c	0.441441	0.277372	0.418605	0.455108	0.764398	0.840369	0.961995	0.963572		izh2	Haemolysin-III family plasma membrane receptor implicated in zinc ion homeostasis Izh2
SPBC12C2.12c	0.71374	0.722045	0.761981	0.797256	0.970207	0.972671	0.96	0.991696		glo1	lactoylglutathione lyase (glyoxalase I)
SPBC12D12.02c	0.208633	0.183333	0.407129	0.441489	0.657928	0.710754	0.823276	0.831746		cdm1	DNA polymerase delta subunit Cdm1
SPBC12D12.04c	0.809859	0.716578	0.716469	0.714946	0.873326	0.891519	0.995777	0.998344		pck2	protein kinase C (PKC)-like Pck2
SPBC12D12.05c	0.697436	0.662551	0.714041	0.730832	0.914321	0.947115	0.99892	0.967607			mitochondrial carrier, ATP:ADP antiporter
SPBC12D12.06	0.743455	0.835616	0.84	0.887273	1.12632	1.19661	1.37986	1.42075		srb11	mediator complex cyclin subunit Srb11
SPBC12D12.07c	0.382222	0.431818	0.130785	0.182524	0.42596	0.484615	0.55121	0.561468		trx2	mitochondrial thioredoxin Trx2
SPBC12D12.09	0.358268	0.343434	0.373134	0.440129	0.787482	0.830161	0.878912	0.894309		rev7	mitochondrial and nuclear DNA polymerase zeta subunit Rev7
SPBC1306.02	0.629032	0.521472	0.03207	0.0526316	0.283019	0.360406	0.443966	0.44181		trm734	tRNA (guanosine 34-2'-O)-methyltransferase regulator Trm734
SPBC1347.01c	0.446886	0.429907	0.582923	0.615873	0.86722	0.855228	0.890482	0.914286		rev1	deoxycytidyl transferase Rev1
SPBC1347.02	0.571429	0.5625	0.62087	0.684211	0.906484	0.919018	1.00664	1.02614		ani1	nucleophosmin-like histone chaperone/CENP-A amino terminus domain (NTD) isomerase Ani1/Fkbp39
SPBC1347.03	0.52381	0.443005	0.44114	0.493627	0.68363	0.722269	0.838989	0.872792		meu14	sporulation specific PIL domain protein Meu14
SPBC1347.06c	0.426667	0.398876	0.567455	0.598118	0.761547	0.795359	0.811499	0.800935		cki1	serine/threonine protein kinase (CK1 family) Cki1
SPBC1347.07	0.322581	0.323308	0.261307	0.294118	0.51094	0.546053	0.5553	0.563284		rex2	RNA exonuclease
SPBC1347.08c	1.21762	1.088	0.856	0.85567	0.906746	0.865314	0.987427	0.977365		rnh202	ribonuclease H2 complex subunit Rnh202
SPBC1347.09	0.252632	0.205882	0.0561622	0.0945347	0.382507	0.468338	0.773067	0.816919			hexaprenyldihydroxybenzoate methyltransferase, Coq3 variant
SPBC1347.11	0.441176	0.275472	0	0	0.131649	0.169761	0.407317	0.430806		sro1	stress responsive orphan 1
SPBC1347.12	0.496575	0.534743	0.538354	0.575521	0.779183	0.802857	0.879867	0.90484		arp1	dynactin complex subunit, centractin family actin-like protein Arp1
SPBC1347.13c	0.397129	0.247273	0.00518135	0.0273752	0.274126	0.341772	0.628205	0.683246		mrm1	mitochondrial rRNA ribose methyltransferase Mrm1
SPBC1348.01	0.588235	0.553623	0.541451	0.576127	0.731136	0.749583	0.839489	0.840224			S. pombe specific DUF999 family protein 5
SPBC1348.02	0.623482	0.60396	0.574405	0.626062	0.805763	0.844115	0.89013	0.905418		ftm5	sub-telomeric 5Tm protein family Ftm5
SPBC1348.07	0.448133	0.434932	0.623824	0.643284	0.839806	0.848739	0.860566	0.871212			S. pombe specific DUF999 family protein 6
SPBC1348.14c	0.69863	0.632479	0.636364	0.69625	0.83318	0.859556	0.934426	0.928736		ght7	plasma membrane hexose transmembrane transporter Ght7
SPBC13A2.02	0.423221	0.407524	0.605463	0.636234	0.780022	0.828636	0.835574	0.803061		nup82	nucleoporin, WD repeat Nup82
SPBC13A2.04c	0.244094	0.180921	0.447876	0.477927	0.687943	0.700885	0.71066	0.713805		ptr2	plasma membrane PTR family peptide transmembrane transporter Ptr2
SPBC13E7.03c	0.360169	0.353571	0.364111	0.43686	0.76435	0.837209	0.879484	0.891396		vts1	Smaug family RNA-binding protein Vts1
SPBC13E7.04	0.5	0.423729	0	0	0.0298165	0.0374449	0.115464	0.114583		atp16	F1-FO ATP synthase delta subunit (central stalk) Atp16
SPBC13E7.06	0.858779	0.742857	0.821311	0.851163	1.04987	1.0387	1.05143	1.04474		msd1	microtubule-anchoring factor Msd1
SPBC13E7.07	0.393782	0.286275	0.353846	0.423645	0.749664	0.830137	0.981436	0.981436			Schizosaccharomyces specific protein
SPBC13E7.08c	0.54955	0.518797	0.648897	0.677817	0.868946	0.893918	0.928849	0.908163		leo1	RNA polymerase II associated Paf1 complex subunit Leo1
SPBC13E7.09	0.61465	0.671388	0.601299	0.640836	0.809302	0.826244	0.894907	0.916		vrp1	verprolin
SPBC13E7.11	0.771523	0.807018	0.808418	0.819559	0.941473	0.948039	1.05432	1.0491		rbd1	mitochondrial rhomboid family peptidase Rbd1
SPBC13G1.02	0.586614	0.613559	0.654839	0.698777	0.939925	0.962312	0.986095	1.01261		mpg2	mannose-1-phosphate guanyltransferase
SPBC13G1.04c	0.428571	0.236162	0.0441899	0.0896226	0.385117	0.462151	0.810174	0.837576		abh1	tRNA N1-methyladenine (m1A58) demethylase
SPBC13G1.08c	0.517483	0.384615	0.224344	0.273543	0.676749	0.769811	1.19065	1.25134		ash2	Set1C complex and Lid2 complex subunit Ash2-trithorax family
SPBC13G1.10c	0.609254	0.75	0.575281	0.57128	0.675966	0.678249	0.778555	0.781001		rqt2	RQT complex ATP-dependent RNA helicase Rqt2, human ASCC3 ortholog
SPBC13G1.12	0.548387	0.484848	0.521921	0.596838	0.986014	1.08142	1.18151	1.19064		did2	ESCRT III complex subunit Did2
SPBC13G1.14c	1.11377	1.06019	0.904762	0.897084	1.03781	1.01356	1.06667	1.06455		rns1	exon junction complex associated RNA-binding protein Rns1
SPBC146.02	0.366071	0.264808	0.090301	0.137441	0.431479	0.500697	0.746803	0.760759			Schizosaccharomyces specific protein
SPBC146.04	0.494382	0.514706	0.503676	0.541522	0.779661	0.783479	0.901695	0.908989		erv2	ER thiol oxidase Erv2
SPBC146.06c	0.378277	0.349206	0.478992	0.495283	0.77047	0.791395	0.841099	0.839094		fan1	DNA repair protein Fan1
SPBC146.09c	0.606061	0.616379	0.524954	0.575704	0.858974	0.869382	1.00531	0.992074		lsd1	histone demethylase SWIRM1
SPBC146.10	0.423529	0.415033	0.636364	0.642325	0.845874	0.860024	0.862554	0.879915		mug57	cell surface fascilin domain protein, implicated in adhesion Mug57
SPBC146.11c	0.372642	0.222628	0.0119658	0.0321543	0.26506	0.323569	0.546455	0.545906		mug97	meiotically upregulated gene Mug97
SPBC146.13c	0.60101	0.606987	0.62069	0.652655	0.888889	0.929825	0.976562	0.990177		myo1	myosin type I
SPBC14C8.03	0.304196	0.244776	0.119328	0.157556	0.495536	0.569733	0.792079	0.821277		fma2	methionine aminopeptidase Fma2
SPBC14C8.04	0.362712	0.37971	0.414343	0.451415	0.622572	0.63879	0.720094	0.720769		ilv6	acetolactate synthase regulatory subunit Ilv6
SPBC14C8.05c	0.237624	0.19382	0.116923	0.147147	0.447043	0.487738	0.646675	0.656579		meu17	glucan alpha-1,4-glucosidase
SPBC14C8.09c	0.526549	0.527473	0.55	0.628141	0.965167	0.988372	1.06887	1.06593		dbl3	translation inhibitor, IMPACT domain protein
SPBC14C8.11c	0.352	0.333333	0.352941	0.419558	0.769972	0.753721	0.858612	0.855128			Schizosaccharomyces pombe specific protein
SPBC14C8.15	0.854839	0.822785	0.778539	0.817597	1.05654	1.08548	1.13131	1.1361			triglyceride lipase-ergosterol esterase
SPBC14C8.16c	0.875	0.850467	0.902128	0.921971	1.15167	1.20164	1.25429	1.26829		bot1	mitochondrial ribosomal protein subunit S45
SPBC14F5.03c	0.852941	0.769608	0.933962	1	1.55711	1.62574	1.69613	1.68266		kap123	karyopherin/importin beta family nuclear import signal receptor Kap123
SPBC14F5.07	0.414729	0.381271	0.413621	0.458399	0.790698	0.783355	0.896725	0.888199		doa10	ER and nuclear envelope ubiquitin-protein ligase E3 Doa10
SPBC14F5.09c	0.393939	0.378676	0.377939	0.434028	0.767584	0.811728	0.873199	0.886957		ade8	adenylosuccinate lyase Ade8
SPBC14F5.10c	0.556701	0.542222	0.569959	0.614035	1.03371	1.08795	1.27205	1.30448			ubiquitin-protein ligase E3, unknown biological role, implicated in protein catabolic process
SPBC14F5.13c	0.173516	0.254826	0	0	0	0	0	0		pho8	vacuolar membrane alkaline phosphatase
SPBC1539.02	0.285185	0.247678	0.174383	0.230655	0.483444	0.517287	0.587719	0.590796			nuclear protein, human IK ortholog, implicated in meiotic chromosome segregation in fission yeast, splicing or spindle checkpoint in human
SPBC1539.03c	0.324	0.326733	0.576087	0.612789	0.854337	0.474009	0.51875	0.513562		arg41	argininosuccinate lyase
SPBC1539.04	0.372822	0.416201	0.431217	0.47191	0.668534	0.716621	0.86078	0.862992		tts1	tetra spanning protein 1, Tts1
SPBC1539.06	0.841667	0.827839	0.689831	0.725203	0.818078	0.822813	0.918816	0.905028		acb1	fatty-acyl-CoA binding protein Acb1
SPBC1539.07c	0.482625	0.449045	0.587748	0.639159	0.886686	0.919149	0.961992	0.955322		fmd1	glutathione-dependent formaldehyde dehydrogenase
SPBC1539.08	0.415789	0.416856	0.35274	0.355579	0.474185	0.48654	0.591609	0.618644		arf6	Arf family GTPase Arf6
SPBC1539.10	1.17105	0.943925	0.744845	0.788095	0.9701	1.0016	1.04596	1.03091		nop16	ribosome biogenesis protein Nop16
SPBC15C4.01c	0.431818	0.433962	0.6777	0.74055	1	1.02226	1.02287	1.02266		oca3	ER membrane protein complex subunit Emc2/TPR repeat protein Oca3
SPBC15C4.04c	0.54251	0.564189	0.600309	0.627168	0.839424	0.886439	0.993	1.00196			amino acid/polyamine family transmembrane transporter
SPBC15C4.05	0.382979	0.455385	0.43865	0.478386	0.770142	0.806604	0.951509	0.961957		dhx29	ATP-dependent RNA helicase, human DHX29 ortholog
SPBC15C4.06c	0.357759	0.278912	0.400646	0.459293	0.808344	0.884211	1.05218	1.05212		rnf181	ubiquitin-protein ligase E3, human RNF181 like
SPBC15D4.01c	0.357447	0.364286	0.395904	0.479933	0.803779	0.883309	0.92381	0.935135		klp9	kinesin-6 family microtubule motor protein Klp9
SPBC15D4.02	0.717514	0.63964	0.587387	0.63837	0.793651	0.801556	0.83043	0.838824		gsf1	DNA-binding transcription factor, zf-fungal binuclear cluster type Gsf1
SPBC15D4.03	0.347985	0.341853	0.313196	0.370315	0.678161	0.722922	0.837529	0.826233		slm9	histone H3.3-H4 chaperone, HIR complex WD repeat subunit Hip2
SPBC15D4.05	0.380734	0.188406	0.0118644	0.00963082	0.0560224	0.0814286	0.26614	0.278364		zng1	zinc chaperone Zng1, possible chaperone for mitochondrial zinc containing proteins
SPBC15D4.06	0.561497	0.400862	0.372659	0.407473	0.685325	0.707463	0.752762	0.757909		naa30	NatC N-acetyltransferase complex catalytic subunit Naa30
SPBC15D4.07c	0.932735	0.877323	0.795	0.8482	0.971429	0.990055	1.08092	1.06799		atg9	autophagy associated phospholipid scramblase Atg9
SPBC15D4.09c	0.334728	0.270548	0.130148	0.167963	0.371658	0.387701	0.416149	0.429287		met3	cystathionine gamma-synthase Met3
SPBC15D4.10c	1.36765	1.12644	0.610811	0.628429	0.872868	0.926829	1.06099	1.06281		amo1	nuclear rim protein Amo1
SPBC15D4.12c	0.587629	0.482558	0.536869	0.554479	0.726415	0.74518	0.853343	0.868887		mug98	Schizosaccharomyces specific protein Mug98
SPBC15D4.13c	0.473881	0.45092	0.533439	0.596825	0.828378	0.896175	0.892421	0.928661			activating signal cointegrator 1 complex subunit, human ASCC1 ortholog
SPBC15D4.15	0.468635	0.457143	0.083871	0.118976	0.331186	0.362338	0.469194	0.464923		pho2	4-phosphoerythronate phosphatase/2-phosphoglycolate phophatase, involved in detoxification of glycolytic by-products
SPBC1604.01	0.364621	0.346875	0.314376	0.349158	0.612299	0.61911	0.675879	0.689394		egt1	L-histidine N(alpha)-methyltransferase/hercynylcysteine sulfoxide synthase Egt1
SPBC1604.02c	0.431507	0.345745	0.0678733	0.101695	0.434326	0.505338	0.860233	0.912106		ppr1	mitochondrial PPR repeat protein Ppr1
SPBC1604.03c	0.70229	0.374332	0.00656455	0.00843882	0	0	0.136964	0.151961			conserved fungal protein, implicated in vesicle trafficking or lipid metabolism
SPBC1604.04	0.430769	0.396104	0.585736	0.601148	0.829412	0.591606	0.635385	0.639419			mitochondrial carrier, thiamine pyrophosphate
SPBC1604.08c	0.729885	0.79703	0.853333	0.943844	1.22262	1.28339	1.32937	1.28525		imp1	importin alpha family nuclear import signal receptor adaptor Imp1
SPBC1604.09c	0.511013	0.430108	0.0759717	0.114671	0.270231	0.29703	0.336399	0.336399		rex4	exoribonuclease Rex4
SPBC1604.16c	0.459091	0.263538	0.234646	0.296241	0.643365	0.7034	1.00836	1.05684			RNA-binding protein, G-patch type, human GPANK1 ortholog
SPBC1604.18c	0.713147	0.690476	0.745066	0.817035	1.08432	1.10655	1.15879	1.11779		cmp7	ESCRT III complex subunit, nuclear envelope specific subunit Cmp7
SPBC1604.19c	0.361345	0.339161	0.491979	0.544194	0.822727	0.86036	0.927729	0.931133		trs8501	TRAPP III complex subunit Trs85a
SPBC1604.20c	0.49375	0.391089	0.442085	0.465364	0.645714	0.667789	0.810936	0.827869		tea2	kinesin family plus-end directed microtubule motor Tea2
SPBC1652.01	0.469466	0.474194	0.683761	0.755973	1.00309	1.0264	1.04741	1.03102		stb3	DNA-binding transcription factor Stb3
SPBC1652.02	2.08824	1.77778	0.410156	0.44523	0.748744	0.83	0.901961	0.876858			plasma membrane amino acid transmembrane transporter
SPBC1683.01	0.3829	0.360606	0.5671	0.586957	0.767391	0.7974	0.837573	0.842311		pho841	plasma membrane inorganic phosphate transmembrane transporter Pho841
SPBC1683.02	0.54321	0.544521	0.542453	0.602392	0.857843	0.857488	0.916667	0.915836		dea3	adenine deaminase Dea3
SPBC1683.03c	0.3625	0.273973	0.310744	0.34434	0.577373	0.601793	0.668618	0.667836		amf1	plasma membrane ammonium transmembrane transporter Amf1
SPBC1683.04	0.284553	0.226481	0.0178571	0.0206186	0.0499266	0.0917031	0.269231	0.293478		ghf3	glycosyl hydrolase family 3, Ghf3
SPBC1683.06c	0.578512	0.506803	0.564063	0.619469	0.933255	0.975439	1.13354	1.14596		urh1	uridine ribohydrolase Urh1
SPBC1683.07	0.586081	0.510511	0.624224	0.691843	0.95564	1.01633	1.06477	1.05876		mal1	maltase alpha-glucosidase Mal1
SPBC1683.08	0.486034	0.402597	0.497326	0.527546	0.711538	0.712603	0.791967	0.812046		ght4	plasma membrane hexose:proton symporter, unknown specificity Ght4
SPBC1683.09c	0.81457	0.820225	0.819512	0.868966	1.24474	1.26562	1.33459	1.38447		frp1	plasma membrane ferric iron reductase (NADPH) Frp1
SPBC1683.10c	0.429907	0.275735	0.175768	0.237232	0.519943	0.554455	0.705179	0.718291		pcl1	vacuolar ferrous iron/manganese transmembrane transporter Pcl1
SPBC1683.11c	0.278049	0.245136	0.310292	0.322931	0.481417	0.4392	0.618123	0.603725		icl1	isocitrate lyase Icl1
SPBC1683.12	0.304527	0.233449	0.0736301	0.0987055	0.357341	0.407661	0.685039	0.706806			plasma membrane carboxylic acid transmembrane transporter
SPBC1683.13c	0.558621	0.576577	0.635258	0.686502	0.941832	0.955556	0.987414	0.971014		cha4	DNA-binding transcription factor, amino acid sensing, Cha4
SPBC1685.01	0.871111	0.919847	0.826011	0.844628	1.02831	1.00253	1.0492	1.01806		pmp1	dual-specificity MAP kinase phosphatase Pmp1
SPBC1685.02c	0.373239	0.360215	0.567951	0.602294	0.805949	0.836389	0.884758	0.904229		rps1202	40S ribosomal protein S12
SPBC1685.04	0.172414	0.163934	0.408397	0.434938	0.641509	0.66787	0.769968	0.777311			Schizosaccharomyces specific protein
SPBC1685.05	0.401914	0.319231	0.288566	0.342707	0.679818	0.751212	0.838109	0.845934		htr11	serine protease, implicated in protein maturation, or protein catabolic process
SPBC1685.06	0.663551	0.629482	0.637324	0.661716	0.965659	0.972678	1.0202	1.02122		cid11	poly(A) polymerase Cid11, terminal uridylyl transferase
SPBC1685.08	0.444853	0.388379	0.4875	0.555385	0.785244	0.855405	0.905852	0.898606		cti6	Rpd3L histone deacetylase complex PHD finger subunit Cti6
SPBC1685.11	0.428571	0.392442	0.477306	0.556041	0.76989	0.869949	0.855682	0.875286		rlp1	RecA family ATPase Rlp1
SPBC1685.13	0.56875	0.532338	0.471111	0.523605	0.892989	0.97417	1.16207	1.16467		fhn1	eisosome assembly protein Fhn1
SPBC1685.14c	0.00746269	0.129747	0	0	0	0	0.0912752	0.134487		vid27	WD repeat protein, Vid27 family, conserved in fungi and plants
SPBC1685.15c	0.414508	0.313559	0.231061	0.270758	0.585106	0.636914	0.821229	0.823448		klp6	kinesin-8 family plus-end directed microtubule motor Klp6
SPBC16A3.01	0.316239	0.28125	0.511156	0.540037	0.724638	0.749708	0.874514	0.872321		spn3	mitotic septin Spn3
SPBC16A3.02c	0.359431	0.416431	0.440225	0.488682	0.714894	0.783494	0.888889	0.893372			mitochondrial CH-OH group oxidoreductase, human RTN4IP1 ortholog, implicated in isoprenoid or sterol metabolism
SPBC16A3.03c	0.492248	0.380192	0.224719	0.242331	0.412148	0.478212	0.580544	0.558162		ppr7	mitochondrial PPR repeat protein Ppr7, mitochondrial splicing apparatus component
SPBC16A3.08c	0.335878	0.387302	0.458015	0.496382	0.689539	0.733184	0.817814	0.825697		oga1	ribosome preservation factor, Stm1 homolog Oga1
SPBC16A3.10	0.456731	0.462451	0.488971	0.554217	0.901198	0.906942	1.02817	1.02374		ale1	membrane bound O-acyltransferase, MBOAT Ale1
SPBC16A3.12c	0.310861	0.259146	0.274603	0.35085	0.635995	0.70274	0.781699	0.769526			triglyceride lipase-ergosterol esterase
SPBC16A3.13	0.508403	0.368231	0.170732	0.18799	0.327471	0.348398	0.465495	0.47707		meu7	glycosyl hydrolase family 13 protein, implicated in cell wall biogenesis, Aah4
SPBC16A3.14	0.242188	0.131737	0	0.00869565	0	0.00224719	0.0533579	0.0551039			mitochondrial ribosomal protein subunit S43b
SPBC16A3.16	0.675781	0.688312	0.685535	0.702096	0.914489	0.915691	0.980769	0.963389		coa5	cytochrome c oxidase assembly protein Coa5
SPBC16A3.17c	0.67037	0.705502	0.697531	0.722543	0.90234	0.856863	0.955857	0.940447			plasma membrane basic amino acid transmembrane transporter
SPBC16A3.18	0.833333	0.546512	0.404092	0.419283	0.641791	0.640827	0.745531	0.74187		cip1	splicing factor, RNA-binding protein Cip1
SPBC16A3.19	0.679612	0.593156	0.590083	0.634796	0.932051	0.953165	1.03476	1.03248		eaf7	NuA4 histone acetyltransferase complex subunit Eaf7
SPBC16C6.01c	0.352657	0.368217	0.337413	0.40785	0.747475	0.857367	0.951456	0.94513			ribosomal lysine methyltransferase, human SETD6 ortholog
SPBC16C6.03c	0.422594	0.33564	0.393773	0.440208	0.708029	0.741477	0.820446	0.822835		rsa1	ribosome assembly protein Rsa1
SPBC16C6.04	0.319797	0.229249	0.26025	0.335034	0.693997	0.747059	0.939435	0.947154		dbl6	double strand break localizing protein Dbl6, implicated in DNA repair
SPBC16C6.05	0.62069	0.529032	0.642973	0.705701	0.993377	1.01299	1.05346	1.05629		tma22	translation machinery associated protein ortholog Tma22
SPBC16C6.08c	0.288	0.295681	0.0472441	0.0713202	0.207332	0.248322	0.307049	0.31523		qcr6	ubiquinol-cytochrome-c reductase complex subunit 8, hinge protein Qcr6
SPBC16C6.09	0.945946	0.845018	0.951036	0.994545	1.21098	1.24609	1.26376	1.24906		ogm4	ER membrane protein O-mannosyltransferase Ogm4
SPBC16C6.10	0.830409	0.776744	0.754098	0.754887	0.857422	0.861873	0.903352	0.901826		chp2	heterochromatin (HP1) family chromodomain protein Chp2
SPBC16C6.11	0.420513	0.38961	0.250608	0.275229	0.487395	0.506224	0.530572	0.53668		rpl3201	60S ribosomal protein L32
SPBC16D10.01c	0.330189	0.2607	0.385621	0.415644	0.608696	0.630817	0.79009	0.799824		acl4	assembly chaperone for ribosomal protein Rpl4, TPR repeat protein Acl4
SPBC16D10.02	0.265823	0.271777	0.122867	0.165	0.41116	0.469673	0.524407	0.543785		trm11	tRNA (guanine(10)-N2)-methyltransferase catalytic subunit Trm11
SPBC16D10.05	0.407725	0.386986	0.435257	0.477172	0.727377	0.784971	0.885396	0.87996		mok13	spore wall alpha-1,3-glucan synthase Mok13
SPBC16D10.07c	0.602317	0.447531	0.545181	0.574048	0.865591	0.92161	1.21928	1.21357		sir2	histone deacetylase, Sirtuin family, NAD-dependent Sir2
SPBC16D10.08c	0.550802	0.551887	0.335249	0.375228	0.749231	0.770992	0.880231	0.879137		hsp104	heat shock protein, disaggregase Hsp104
SPBC16D10.11c	0.712551	0.674825	0.658986	0.655271	0.810894	0.842932	0.917772	0.916451		rps1801	40S ribosomal protein S18
SPBC16E9.02c	0.323699	0.196347	0.0149813	0.0105263	0.0227273	0.0494792	0.157343	0.174365			CUE domain protein, human TOLLIP ortholog
SPBC16E9.03c	0.414894	0.403077	0.606209	0.65655	0.88777	0.928363	0.918396	0.918956		coa1	cytochrome c oxidase assembly protein Coa1
SPBC16E9.06c	0.357759	0.234899	0.125786	0.174041	0.425273	0.479268	0.637681	0.642778		uvi31	mitochondrial [4Fe-4S] cluster transfer protein Uvi31
SPBC16E9.07	0.566038	0.211111	0	0	0	0	0.00197628	0		mug100	Schizosaccharomyces pombe specific protein Mug100
SPBC16E9.08	0.5	0.386441	0.436597	0.489264	0.705882	0.763158	0.828025	0.845175		mcp4	prospore membrane protein Mcp4/Mug101
SPBC16E9.09c	0.460396	0.418103	0.619048	0.674897	0.99654	1.02754	1.08281	1.09077		erp5	COPII vesicle coat component Erp5/Erp6/Erp1
SPBC16E9.12c	11.4615	6.18519	1.45725	1.39073	1.20482	1.21417	1.03539	0.987912		pab2	nuclear poly(A) binding protein (PABP) Pab2
SPBC16E9.13	0.931507	0.901887	0.729264	0.747813	0.895337	0.879837	1.01682	1.00185		ksp1	serine/threonine protein kinase Ksp1
SPBC16E9.14c	0.46114	0.481172	0.633731	0.644757	0.774521	0.79646	0.819484	0.821801		zrg17	Golgi zinc importer, CDF family, Zrg17
SPBC16E9.15	0.37193	0.35905	0.41374	0.47181	0.7125	0.727273	0.775114	0.777651			heat shock factor binding protein, implicated in trancriptional response to stress
SPBC16E9.16c	0.509804	0.485246	0.624813	0.650704	0.800636	0.818182	0.85124	0.847411		lsd90	Lsd90 protein
SPBC16E9.17c	0.519802	0.444444	0.493151	0.52818	0.815857	0.870722	0.945205	0.925843		rem1	meiosis specific cyclin Rem1
SPBC16E9.18	0.386792	0.317829	0.26087	0.290878	0.451705	0.452282	0.515072	0.498099		psd1	phosphatidylserine decarboxylase Psd1
SPBC16E9.19	0.692913	0.651163	0.707504	0.714083	0.868071	0.881522	0.927723	0.906615		pac3	proteasome assembly-related protein Pac3
SPBC16G5.02c	0.383399	0.371336	0.308065	0.372274	0.658503	0.699187	0.778489	0.776215		rbk1	ribokinase Rbk1
SPBC16G5.03	0.182482	0.175926	0.396748	0.429022	0.643466	0.670471	0.683784	0.696065		mrz1	ubiquitin-protein ligase E3/SUMO transferase, Topors, possibly associated with DNA damage
SPBC16G5.05c	0.4	0.366038	0.349462	0.40273	0.802115	0.84006	0.970255	0.997245		scs2	VAP family protein Scs2
SPBC16G5.06	0.369403	0.416667	0.457232	0.499257	0.761307	0.789873	0.822619	0.835063			Schizosaccharomyces specific protein
SPBC16G5.07c	0.585253	0.582375	0.53125	0.555039	0.655838	0.727545	0.80776	0.781353		sto1	stomatin, Sto1
SPBC16G5.09	0.774194	0.592593	0.564356	0.609929	0.961165	0.99811	1.13177	1.10175		kex1	Golgi serine carboxypeptidase
SPBC16G5.11c	0.515	0.546939	0.564899	0.601724	0.792011	0.834492	0.895408	0.89599		bag101	BAG family molecular chaperone regulator Bag101
SPBC16G5.13	1.05155	1.00426	0.894325	0.915888	1.02125	1.00847	1.03526	1.03807		ptf2	Mst2 histone acetytransferase acytyltransferase complex subunit
SPBC16G5.15c	0.419492	0.426523	0.702206	0.746429	0.974006	1.00912	1.01836	0.986188		fkh2	DNA-binding forkhead transcription factor Fkh2
SPBC16G5.16	0.387097	0.344828	0.336478	0.383704	0.734375	0.773087	0.94176	0.974747		ntu1	DNA-binding transcription factor, zf-fungal binuclear cluster type
SPBC16G5.17	0.381679	0.394904	0.443598	0.492918	0.776347	0.849412	0.91889	0.926119			DNA-binding transcription factor, zf-fungal binuclear cluster type
SPBC16H5.02	0.467742	0.441176	0.582677	0.608532	0.786693	0.815713	0.846087	0.843188		pfk1	6-phosphofructokinase pfk1
SPBC16H5.04	0.283737	0.329341	0.406855	0.475661	0.883292	0.943627	1.17816	1.18916		snd301	SRP-independent ER targeting protein Snd3a
SPBC16H5.05c	0.241135	0.244648	0.1648	0.22003	0.566802	0.628571	0.795134	0.788486		cyp7	cyclophilin family peptidyl-prolyl cis-trans isomerase Cyp7
SPBC16H5.06	0.892361	0.795455	0.791436	0.753731	0.892857	0.809244	0.927881	0.920852		rip1	ubiquinol-cytochrome-c reductase complex subunit 5, Rieske iron-sulfur protein, Rip1
SPBC16H5.07c	0.357513	0.353909	0.210412	0.278008	0.536723	0.617234	0.665461	0.669078		ppa2	serine/threonine protein phosphatase PP2A catalytic subunit Ppa2
SPBC16H5.08c	0.310345	0.322259	0.537341	0.628366	1.061	1.11475	1.24807	1.24127			ribosome biogenesis ATPase, Arb family ABCF2-like
SPBC16H5.11c	0.295918	0.269006	0.21821	0.277182	0.531335	0.586014	0.667104	0.658537		skb1	type II protein arginine N-methyltransferase Skb1
SPBC16H5.12c	0.579439	0.431507	0.459341	0.497925	0.670573	0.702564	0.945946	0.954784			DUF2433 metallo phosphatase superfamily conserved fungal protein
SPBC16H5.14c	0.57554	0.52819	0.546774	0.618211	0.853591	0.915068	0.921836	0.929104			short chain dehydrogenase DHRS3 family, implicated in lipid (isoprenoid) metabolism
SPBC1703.03c	0.635135	0.616901	0.696286	0.708798	0.791923	0.80779	0.908216	0.865767		syo2	armadillo repeat protein, involved in nucleocytoplasmic transport Syo2
SPBC1703.04	0.649533	0.654618	0.644444	0.684028	0.944363	0.94356	0.99863	0.975643		mlh1	MutL family protein Mlh1
SPBC1703.06	0.715827	0.768025	0.671642	0.680608	0.804096	0.803665	0.895131	0.849178		pof10	F-box/WD repeat protein Pof10
SPBC1703.08c	0.394834	0.330189	0.401945	0.457278	0.71409	0.735648	0.769614	0.757688		fau1	5-formyltetrahydrofolate cyclo-ligase Fau1
SPBC1703.11	0.547414	0.510563	0.557461	0.635762	0.852368	0.87883	0.909439	0.910141		opa3	mitochondrial outer membrane protein Opa3, implicated in lipid metabolism, respiration
SPBC1703.12	0.359447	0.340659	0.368607	0.426871	0.772657	0.840694	0.900875	0.922853		ubp9	ubiquitin C-terminal hydrolase Ubp9
SPBC1703.14c	1.16216	1.0098	0.675749	0.690594	1.01601	1.0434	1.17925	1.15701		top1	DNA topoisomerase I
SPBC1706.01	0.012987	0.0661765	0	0.0092081	0	0	0.0392799	0.0588235		tea4	tip elongation aberrant protein Tea4
SPBC1706.03	0.321569	0.26129	0.249578	0.296417	0.571214	0.620214	0.662447	0.676638		fzo1	mitochondrial dynamin family fusion GTPase (mitofusin) Fzo1
SPBC1709.01	1.03425	0.84492	0.770459	0.789377	0.997312	1.04508	1.04312	1.04373		chs2	chitin synthase like Chs2
SPBC1709.04c	0.818966	0.641026	0.656471	0.716518	0.96124	1.02044	1.19502	1.20355		cyp3	cyclophilin family peptidyl-prolyl cis-trans isomerase Cyp3
SPBC1709.06	0.41195	0.425532	0.578947	0.596734	0.786918	0.802956	0.859772	0.852941		dus2	tRNA/mRNA dihydrouridine synthase Dus2
SPBC1709.09	0.392241	0.333333	0.295367	0.362429	0.638938	0.674419	0.738382	0.738095		rrf1	mitochondrial ribosome recycling factor Rrf1
SPBC1709.10c	0.628352	0.598071	0.671642	0.699571	0.890258	0.913472	0.959342	0.949858		atx1	copper chaperone Atx1
SPBC1709.11c	0.70428	0.601307	0.641109	0.703704	0.898734	0.917603	0.980233	0.969072		png2	Rpd3L and NuA4 histone acetyltransferase complex ING family/PHD-type zinc finger subunit Png2
SPBC1709.12	0.537879	0.464088	0.659794	0.684314	0.853073	0.854227	0.840523	0.836943		rid1	GTPase binding protein Rid1
SPBC1709.13c	1.58333	1.05208	0.650718	0.66167	0.77943	0.807101	0.880952	0.877115		set10	ribosomal lysine methyltransferase Set10
SPBC1709.14	0.27907	0.261017	0.11859	0.147745	0.476573	0.500661	0.70566	0.695062		ngl1	peptide N-glycanase Ngl1
SPBC1709.16c	0.690763	0.60274	0.625758	0.646648	0.80468	0.817719	0.858234	0.872557			aromatic ring-opening dioxygenase
SPBC1709.18	0.752212	0.775735	0.74062	0.801242	0.986267	1	1.00221	1.00538		tif452	translation initiation factor eIF4E, 4F complex E subunit isoform 2, stress response factor
SPBC1709.19c	0.431655	0.435435	0.639241	0.670807	0.883333	0.893204	0.900266	0.891219		nfu1	mitochondrial [4Fe-4S] cluster transfer protein Nfu1
SPBC1711.01c	0.341317	0.358974	0.51039	0.536765	0.708849	0.741265	0.801003	0.803615		mat3-Mi	mating type M-specific polypeptide Mi at silenced MAT3 locus
SPBC1711.03	0.680851	0.580786	0.586621	0.6096	0.804661	0.809677	0.917279	0.926259		emc3	ER membrane protein complex subunit Emc3
SPBC1711.04	0.55794	0.580882	0.621533	0.651163	0.880923	0.906553	0.939627	0.958242		mtd1	methylenetetrahydrofolate reductase Mtd1
SPBC1711.05	0.589404	0.497354	0.562372	0.594697	0.826203	0.87156	1.02526	1.06081		srp40	nucleocytoplasmic transport chaperone Srp40
SPBC1711.06	0.443243	0.296748	0.0133333	0.0328467	0.314286	0.391803	0.71179	0.752593		rpl401	60S ribosomal protein L4
SPBC1711.08	0.362745	0.304688	0.270318	0.337727	0.551232	0.582598	0.71789	0.729332		aha1	chaperone activator Aha1
SPBC1711.09c	0.342995	0.25	0.137871	0.168053	0.446897	0.511173	0.722861	0.749361			SNARE associated Golgi protein
SPBC1711.11	0.803738	0.674242	0.627726	0.659971	0.823164	0.652241	0.709657	0.722977		atg2402	autophagy associated protein Atg24b
SPBC1711.12	0.462963	0.346875	0.423729	0.489552	0.78819	0.769427	0.838863	0.840614		ppp16	acylpeptide hydrolase, implicated in protein quality control
SPBC1711.13	0.36965	0.375817	0.436782	0.506309	0.855728	0.911932	0.993412	1.0133		his2	histidinol dehydrogenase His2
SPBC1711.14	0.644013	0.639566	0.618084	0.631646	0.768248	0.790026	0.852273	0.868362		rec15	meiotic recombination protein Rec15
SPBC1718.02	0.273723	0.258786	0.137008	0.167916	0.500661	0.563686	0.777358	0.815051		hop1	linear element associated protein Hop1
SPBC1718.03	1.42623	1.08219	0.0210084	0.0120482	0.0607029	0.0920635	0.181548	0.18429		ker1	DNA-directed RNA polymerase I complex subunit Ker1
SPBC1734.05c	0.453608	0.412	0.476293	0.554192	0.854512	0.93985	0.996485	1.00175		spf31	DNAJ protein, splicing factor Spf31
SPBC1734.06	0.372881	0.361702	0.391969	0.45488	0.720268	0.769492	0.794712	0.806552		rhp18	Rad18 homolog ubiquitin protein ligase E3, Rhp18
SPBC1734.07c	0.224335	0.229508	0.0119048	0.0271132	0.265096	0.307808	0.515021	0.545718		trs8502	TRAPP III complex subunit Trs85b
SPBC1734.08	0.521531	0.393701	0.47495	0.49711	0.759729	0.758621	0.845771	0.851133		hse1	ESCRT 0 complex subunit, sorting receptor for ubiquitinated membrane proteins, Hse1
SPBC1734.09	0.691542	0.665254	0.668385	0.709416	0.919255	0.914842	0.943584	0.972345		yea4	ER UDP-N-acetylglucosamine transmembrane transporter
SPBC1734.11	2.34783	1.63636	0.0348837	0.0408163	0.267148	0.34386	0.692568	0.713805		mas5	Hsp40 family DNAJ domain protein Mas5
SPBC1734.12c	0.438503	0.415929	0.0742358	0.129363	0.402852	0.454874	0.614865	0.627713		alg12	dolichyl pyrophosphate Man7GlcNAc2 alpha-1,6-mannosyltransferase Alg12
SPBC1734.13	0.451613	0.404255	0.229258	0.286902	0.609009	0.640794	0.788136	0.805172		atp3	F1-FO ATP synthase gamma subunit
SPBC1734.15	0.480687	0.524715	0.259197	0.320127	0.550706	0.569811	0.628472	0.632251		rsc4	RSC complex bromodomain subunit Rsc4
SPBC1773.01	0.466667	0.398625	0.552677	0.624357	0.953216	1.04911	1.13986	1.14566		csc3	SIP/FAR complex WD repeat (scaffold) subunit, striatin Csc3
SPBC1773.02c	0.321782	0.221374	0.00174825	0.00167785	0.0975255	0.14645	0.368707	0.409836		bcp1	thioredoxin peroxidase Bcp1
SPBC1773.03c	0.313531	0.25656	0.260125	0.322917	0.683128	0.699728	0.810078	0.812661			aminotransferase class-III, possible transaminase, unknown specificity, implicated in amino acid or cofactor metabolism
SPBC1773.04	0.169643	0.151625	0.0736677	0.104258	0.363135	0.421452	0.719431	0.751887			NAD dependent epimerase/dehydratase family with signal peptide
SPBC1773.05c	0.441026	0.346774	0.471455	0.515679	0.879412	0.944444	1.1105	1.088		tms1	xylitol dehydrogenase
SPBC1773.06c	0.264822	0.244966	0.194719	0.249597	0.628492	0.713491	1.04421	1.08031		adh8	zinc binding alcohol dehydrogenase family, unknown pathway
SPBC1773.08c	0.240741	0.121212	0.00664452	0.0141509	0.208485	0.257647	0.540741	0.576605		omh4	alpha-1,2-mannosyltransferase Omh4
SPBC1773.09c	0.676471	0.544379	0.554302	0.594851	0.770541	0.823	0.903829	0.901739		mug184	DNAJ domain protein, exocytosis associated Mug184
SPBC1773.12	0.327014	0.259398	0.00356506	0.00857633	0.169896	0.188253	0.265753	0.272973			DNA-binding transcription factor, zf-fungal binuclear cluster type
SPBC1773.13	0.601423	0.611446	0.685472	0.7	0.86558	0.901722	0.929443	0.947826			aromatic aminotransferase
SPBC1773.14	0.399177	0.335689	0.349418	0.398089	0.689227	0.709413	0.784695	0.783226		arg7	argininosuccinate lyase
SPBC1773.15	0.310757	0.288525	0.561837	0.607706	0.850794	0.903909	0.887195	0.887709		dal52	dipeptide transmembrane transporter Dal5h2
SPBC1773.16c	0.338816	0.322674	0.287425	0.345428	0.683246	0.685379	0.76799	0.76875			DNA-binding transcription factor, zf-fungal binuclear cluster type
SPBC1773.17c	0.784906	0.693038	0.742188	0.785075	0.937866	0.923434	0.943038	0.953027		gor2	glyoxylate reductase
SPBC1778.01c	0.727273	0.650794	0.662587	0.728926	0.995873	1.0134	1.05335	1.03976		zuo1	ribosome-associated chaperone, zuotin
SPBC1778.02	0.977654	0.823529	0.713415	0.773512	1.01115	1.02229	1.05596	1.08571		rap1	shelterin complex scaffold subunit Rap1
SPBC1778.03c	0.619048	0.574899	0.659363	0.731569	1.06169	1.06571	1.09078	1.05324			NADH pyrophosphatase
SPBC1778.04	0.350806	0.347134	0.379688	0.424597	0.677381	0.748815	0.852285	0.866808		spo6	Spo4-Spo6 kinase complex regulatory subunit Spo6
SPBC1778.05c	0.994709	0.972093	0.882957	0.927126	1.07187	1.0775	1.16555	1.13956		lam2	Ragulator complex Rag GEF subunit
SPBC1778.07	0.247312	0.229358	0.476351	0.511589	0.761035	0.754148	0.788856	0.790087			dipeptide methyltransferase, human CARNMT1 ortholog, implicated in amino acid metabolism
SPBC1778.09	0.579505	0.578947	0.57438	0.588387	0.746631	0.751993	0.842266	0.82106			RabGAP
SPBC1778.10c	0.5	0.512821	0.654397	0.7154	1.02951	1.07343	1.13245	1.11111		pdk1	phosphoinositide-dependent protein kinase Pdk1
SPBC17A3.02	0.377778	0.338658	0.294586	0.355958	0.686667	0.711052	0.805063	0.786335		aim19	mitochondrial membrane protein involved in heme biosynthesis, TMEM14 superfamily Aim19
SPBC17A3.03c	0.787097	0.756303	0.706667	0.717722	0.818861	0.844322	0.865204	0.862253		siw14	inositol pyrophosphatase Siw14
SPBC17A3.05c	1.28125	0.673913	0	0	0	0	0	0			DNAJ/DUF1977, human DNAJB12 homolog, Hsp70 co-chaperone
SPBC17A3.06	9.42857	6.34783	1.41975	1.43382	1.73105	1.73571	1.83932	1.87318			protein tyrosine/serine/threonine phosphatase
SPBC17A3.08	0.704545	0.603604	0.632979	0.632424	0.798864	0.8039	0.919962	0.914077			TatD homolog, implicated in DNA metabolism
SPBC17A3.10	0.43299	0.383621	0.2251	0.26195	0.595447	0.60241	0.750825	0.769868		pas4	peroxisomal ubiquitin-protein ligase E3 involved in peroxisome organization and biogenesis
SPBC17D1.02	0.425641	0.341564	0.449715	0.502762	0.849462	0.88647	1.01742	1.04271		dph2	diphthamide biosynthesis protein Dph2
SPBC17D1.05	0.691099	0.722467	0.651751	0.710866	1.0093	1.01713	1.14048	1.14946		rhs1	fungal protein, conserved in ascomycetes
SPBC17D1.06	0.264706	0.248387	0.102729	0.133436	0.456044	0.491204	0.69112	0.71447		dbp3	ATP-dependent RNA helicase Dbp3
SPBC17D1.07c	0.245487	0.293548	0.0940032	0.121306	0.463143	0.493075	0.760265	0.781866		npg1	GTPase regulator Rng2-like
SPBC17D11.01	0.650862	0.597786	0.562883	0.574438	0.755906	0.764706	0.866995	0.868631		nep1	NEDD8 protease Nep1
SPBC17D11.02c	0.553846	0.525641	0.606476	0.648235	0.7088	0.711553	0.808909	0.78567		hrd1	Hrd1 ubiquitin ligase complex E3 subunit Hrd1
SPBC17D11.03c	0.324	0.26936	0.37401	0.428999	0.743622	0.799745	0.898719	0.919014		pxp2	carboxymuconolactone decarboxylase-like protein, Pxp2
SPBC17D11.04c	0.259414	0.275986	0	0.00346021	0.249603	0.277259	0.511869	0.531479		nto1	histone acetyltransferase complex PHD finger subunit Nto1
SPBC17D11.08	0.6	0.493151	0.66242	0.680473	0.812414	0.838275	0.82093	0.834664		dca7	WD repeat protein, DDB1 and CUL4-associated factor Dca7, implicated in gene expression
SPBC17F3.01c	0.214022	0.241158	0.0208696	0.0453809	0.308588	0.370753	0.599156	0.640401		rga5	RhoGAP Rga5
SPBC17G9.02c	0.410405	0.40367	0.687631	0.716298	0.927959	0.920204	0.930599	0.926984		cdc73	RNA polymerase II accessory factor, Cdc73 family
SPBC17G9.05	0.220395	0.225352	0.0533981	0.0966767	0.430416	0.497835	0.723433	0.739011		rct1	cyclophilin family peptidyl-prolyl cis-trans isomerase, RRM-containing Rct1
SPBC17G9.07	0.566265	0.51	0.360743	0.386364	0.621681	0.642857	0.661258	0.680723		rps2402	40S ribosomal protein S24
SPBC17G9.08c	0.404255	0.356618	0.408425	0.476786	0.811024	0.844094	0.893713	0.904335		cnt5	ArfGAP, centaurin Cnt5
SPBC17G9.09	0.315589	0.325806	0.585664	0.635112	0.9168	0.93949	0.921922	0.93423		tif213	translation initiation factor eIF2 gamma subunit
SPBC17G9.10	0.485714	0.457912	0.518822	0.596244	0.743373	0.793556	0.840042	0.83667		rpl1102	60S ribosomal protein L11
SPBC17G9.12c	0.314741	0.285223	0.22913	0.284757	0.701967	0.763441	0.99562	1.01615			HAD superfamily hydrolase, unknown role
SPBC1815.01	0.38	0.305882	0.204007	0.256944	0.562857	0.6546	0.805851	0.828496		eno101	enolase
SPBC1861.01c	0.785714	0.742857	0.902235	0.962366	1.4964	1.63107	1.8371	1.83843		cnp3	kinetochore scaffold CENP-C, Cnp3
SPBC1861.02	0.868132	0.804281	0.72328	0.731241	0.864108	0.870276	0.928187	0.918943		abp2	unknown protein, may bind replication origins Abp2
SPBC1861.03	0.325342	0.261765	0.202265	0.25273	0.58237	0.630747	0.761236	0.775766		naa35	NatC N-acetyltransferase complex subunit Naa35
SPBC1861.05	0.611429	0.676617	0.0552326	0.0527778	0.146635	0.190476	0.251163	0.25463			bifunctional pseudouridylate synthase/pseudouridine kinase
SPBC1861.06c	1.32061	1	0.748593	0.774306	0.911894	0.920043	1.0669	1.06334		mug131	UPF0300 family protein 4
SPBC1861.07	0.393013	0.397849	0.419411	0.478992	0.733242	0.777174	0.886108	0.888889		elc1	elongin C Elc1
SPBC1861.09	0.784753	0.807692	0.686944	0.703956	0.805077	0.819469	0.907514	0.917147		ppk22	serine/threonine protein kinase Ppk22
SPBC18A7.01	0.661765	0.42	0.377528	0.390782	0.563256	0.594652	0.750796	0.770706		xpa1	X-Pro dipeptidase
SPBC18A7.02c	0.28692	0.249123	0.00158479	0.00303951	0.109049	0.148618	0.409751	0.445596			Golgi GOST, seven transmembrane domain, PTM1-like, SNARE associated
SPBC18E5.01	0.597633	0.53202	0.548757	0.583184	0.847527	0.830667	0.880668	0.878824			WD40/YVTN repeat-like-containing domain superfamily, bacterial carboxy-cis,cis-muconate cyclase-like
SPBC18E5.04	0.35102	0.280822	0.293165	0.356239	0.574103	0.678218	0.690226	0.727273		rpl1001	60S ribosomal protein L10
SPBC18E5.05c	0.779762	0.660194	0.402273	0.418455	0.622296	0.627451	0.666205	0.709677		elp5	elongator complex subunit Elp5
SPBC18E5.07	0.258303	0.226115	0.0481541	0.0804249	0.378129	0.442667	0.782228	0.822642		aim21	barbed end F-actin assembly inhibitor
SPBC18E5.08	0.703518	0.382716	0.311072	0.346535	0.647292	0.698684	0.874693	0.863473			N-acetyltransferase
SPBC18E5.10	0.608108	0.562162	0.608961	0.610487	0.871942	0.864336	0.905473	0.925519			mitochondrial iron-sulfur cluster protein, ortholog of human NDUFV1 Complex I FAD binding subunit, implicated in respiratory complex assembly
SPBC18E5.11c	0.139098	0.111111	0	0	0	0	0.0248756	0.0444225		edc3	enhancer of mRNA decapping Edc3
SPBC18E5.14c	0.7875	0.729064	0.639922	0.684882	0.91047	0.948092	0.935172	0.942976			dubious
SPBC18H10.04c	0.527027	0.363158	0.211982	0.258772	0.52883	0.565289	0.7	0.70922		sce3	translation initiation factor
SPBC18H10.05	0.356877	0.326797	0.194127	0.256039	0.533803	0.558699	0.65107	0.635884			WD repeat protein, human WDR44 family
SPBC18H10.06c	0.47619	0.52381	0.533225	0.583461	0.829082	0.845374	0.874854	0.890201		swd2	Set1C complex WD repeat subunit Swd2.1
SPBC18H10.07	0.483871	0.355263	0.205374	0.243043	0.477049	0.488782	0.547945	0.546269		wbp4	U2-type precatalytic spliceosome WW domain-binding protein Wbp4
SPBC18H10.08c	0.686567	0.648562	0.651026	0.710267	0.930726	0.961197	1.01784	1.00389		ubp4	ubiquitin C-terminal hydrolase Ubp4
SPBC18H10.09	0.990566	0.973684	0.805513	0.802778	0.892368	0.874214	0.979491	0.948223			zf-CHY type zinc finger protein involved in rescue of stalled ribosomes
SPBC18H10.10c	0.362319	0.256604	0.0311958	0.0658979	0.371758	0.442671	0.710491	0.740988		saf4	splicing associated factor Saf4
SPBC18H10.13	0.342193	0.347059	0.561644	0.589443	0.781491	0.77193	0.767497	0.769776		rps1402	40S ribosomal protein S14
SPBC18H10.14	0.528986	0.475676	0.0166271	0.020362	0.170813	0.200331	0.304286	0.316901		rps1601	40S ribosomal protein S16
SPBC18H10.15	0.386997	0.368146	0.615942	0.638504	0.835897	0.837531	0.866828	0.844578		cdk11	Cdk11-cyclinL compex kinase subunit Cdk11
SPBC18H10.16	0.409449	0.383117	0.493399	0.573052	0.838068	0.922401	0.954362	0.9375		vhc1	vacuolar membrane cation-chloride cotransporter Vhc1
SPBC18H10.18c	0.430435	0.261905	0.140984	0.196541	0.510094	0.578659	0.818528	0.821782			Schizosaccharomyces specific protein
SPBC18H10.20c	0.243119	0.166667	0.0179153	0.0262346	0.209658	0.264085	0.563291	0.582636		any1	arrestin family ubiquitin ligase substrate adaptor Any1
SPBC1921.01c	0.378486	0.293103	0.19788	0.24744	0.487102	0.491045	0.555398	0.543296		rpl35A02	60S ribosomal protein L35A
SPBC1921.03c	0.176	0.115894	0	0	0	0	0.146624	0.179622		mex67	mRNA export receptor, Tap, nucleoporin Mex67
SPBC1921.04c	0.226804	0.148438	0	0	0.0174966	0.0202429	0.137097	0.147895			dubious protein, reverse strand of sno20
SPBC1921.05	0.288889	0.254717	0.20903	0.23748	0.501437	0.568282	0.648575	0.647059		ape2	vacuolar aminopeptidase Ape2
SPBC1921.06c	0.555556	0.502674	0.546638	0.56487	0.844094	0.904992	1.07591	1.09599		pvg3	Golgi galactosylxylosylprotein 3-beta-galactosyltransferase Pvg3
SPBC1921.07c	0.236515	0.196491	0.478346	0.520468	0.711504	0.406188	0.465608	0.4617		sgf29	SAGA complex subunit Sgf29
SPBC19C2.02	0.426667	0.435028	0.475771	0.523404	0.741975	0.78536	0.799312	0.831395		pmt1	tRNA (cytosine-5-)-methyltransferase Pmt1
SPBC19C2.04c	0.468354	0.285714	0.29666	0.332731	0.618513	0.632964	0.815621	0.826752		ubp11	mitochondrial outer membrane anchored ubiquitin C-terminal hydrolase Ubp11
SPBC19C2.06c	0.453608	0.441176	0.615504	0.664634	0.861559	0.889637	0.86962	0.864831		mug124	dubious
SPBC19C2.09	0.429119	0.37299	0.383333	0.440191	0.778723	0.844023	0.927596	0.910308		sre1	DNA-binding transcription factor, sterol regulatory element binding protein Sre1
SPBC19C2.10	0.46875	0.450794	0.677419	0.715221	0.951327	0.545455	0.585867	0.572727			BAR adaptor protein, human endophilin A1-like ortholog
SPBC19C2.13c	0.475083	0.441341	0.558383	0.615714	0.814645	0.865232	0.910101	0.935385		ctu2	cytosolic tRNA-uridine 2-sulfurtransferase subunit Ctu2
SPBC19C2.14	0.716346	0.668	0.644958	0.731656	0.903114	1	0.982343	1.0114		smd3	Sm snRNP core protein Smd3
SPBC19C7.01	0.40566	0.261993	0.361526	0.432739	0.791377	0.862319	1.06676	1.09664		mni1	exon-exon junction complex disassembly factor, human partner of Y14 and mago ortholog
SPBC19C7.02	1.15278	1.12921	0.840671	0.842105	0.994543	0.990591	1.09178	1.05613		ubr1	N-end-recognizing protein, UBR ubiquitin-protein ligase E3 Ubr1
SPBC19C7.04c	0.174468	0.142349	0.400398	0.432485	0.592267	0.616341	0.667241	0.664384		gsr1	1,3-beta-glucan synthesis regulator, Gsr1
SPBC19C7.05	0.698413	0.45977	0.424	0.466667	0.742525	0.760263	0.874652	0.891484		rcr1	plasma membrane ubiquitin ligase substrate adaptor Rcr1
SPBC19C7.08c	0.311688	0.178571	0.281967	0.328746	0.645043	0.681004	0.938754	0.959627		ppm2	tRNA methyltransferase Ppm2
SPBC19C7.09c	0.327974	0.31768	0.533824	0.574315	0.806533	0.826851	0.845519	0.844048		uve1	endonuclease Uve1
SPBC19C7.10	0.526531	0.448161	0.546531	0.61204	0.85554	0.952174	0.924745	0.96134		bqt4	integral nuclear inner membrane protein Bqt4
SPBC19C7.11	0.336996	0.326347	0.589226	0.626214	0.869432	0.898305	0.93994	0.9273			plasma membrane ClC chloride channel
SPBC19C7.12c	0.635193	0.573427	0.651888	0.699225	0.974106	0.997599	1.19541	1.19606		omh1	Golgi alpha-1,2-mannosyltransferase Omh1
SPBC19F5.01c	1.64773	1.33621	0.898383	0.929638	1.15351	1.15134	1.25721	1.27083		puc1	G1 cyclin Puc1
SPBC19F8.01c	0.353741	0.293605	0.300623	0.351111	0.627688	0.652231	0.716604	0.733668		spn7	meiotic septin Spn7
SPBC19F8.02	0.424	0.421405	0.671287	0.731518	0.982175	0.993043	1.05667	1.02941		nud3	nuclear distribution protein NUDC homolog
SPBC19F8.03c	0.450794	0.480978	0.657228	0.680758	0.873385	0.880769	0.88411	0.905683		yap18	endocytic adaptor, ENTH/VHS domain Yap18
SPBC19F8.04c	0.511905	0.470588	0.306358	0.335727	0.732331	0.735207	0.974895	1.00141		lcl3	mitochondrial nuclease, human MISO1 ortholog, implicated in mitochondrial membrane processes Lcl3
SPBC19F8.06c	0.625514	0.608392	0.788427	0.796875	1.00297	1.01757	0.974901	0.971539		meu22	plasma membrane amino acid transmembrane transporter Meu22
SPBC19F8.08	0.412371	0.368421	0.201646	0.249501	0.718261	0.761499	1.08266	1.11765		rps401	40S ribosomal protein S4
SPBC19G7.01c	0.377119	0.291815	0.310909	0.368515	0.631415	0.69586	0.777266	0.790199		msh2	MutS protein homolog 2
SPBC19G7.02	0.288538	0.262136	0.144781	0.20297	0.45614	0.528682	0.587345	0.59134		abz2	4-amino-4-deoxychorismate lyase Abz2
SPBC19G7.03c	0.823834	0.726872	0.718	0.778641	1.21631	1.21546	1.33631	1.33581		rps3002	40S ribosomal protein S30
SPBC19G7.04	0.220395	0.216763	0.0496894	0.0667678	0.432961	0.47868	0.789683	0.808454			protein-DNA covalent cross-linking repair protein
SPBC19G7.06	0.779468	0.758065	0.854839	0.887709	0.931111	0.924708	0.975069	0.919965		mbx1	DNA-binding transcription factor, MADS-box Mbx1
SPBC19G7.07c	0.493506	0.459893	0.64877	0.701903	1.0814	1.16887	1.38714	1.38897		ppr3	mitochondrial PPR repeat protein Ppr3
SPBC19G7.08c	0.399194	0.356164	0.455342	0.516556	0.878195	0.944615	1.00282	0.994421		art1	arrestin family substrate adaptor for RhoGEF, Art1
SPBC19G7.17	0.387833	0.407285	0.609842	0.644444	0.857367	0.872611	0.912387	0.895833		ssh1	Ssh1 translocon subunit Ssh1
SPBC19G7.18c	0.562963	0.494505	0.516854	0.544828	0.697413	0.717042	0.938078	0.937722			mitochondrial protein
SPBC1A4.02c	0.821053	0.699153	0.670034	0.692068	0.88058	0.918015	1.08869	1.10415		leu1	3-isopropylmalate dehydrogenase Leu1
SPBC1A4.03c	1.74419	1.384	1.14066	1.10539	1.24911	1.27846	1.21505	1.17991		top2	DNA topoisomerase II
SPBC1A4.04	0.535565	0.477352	0.658537	0.681063	0.883756	0.894659	0.880721	0.880618			Schizosaccharomyces specific protein
SPBC1A4.05	0.451754	0.288321	0.241722	0.281005	0.539241	0.572877	0.67664	0.686364		blt1	cortical scaffold protein Blt1
SPBC1D7.01	0.293515	0.289941	0.135303	0.178838	0.561828	0.62449	0.921816	0.963104		pfd1	prefoldin subunit Pfd1
SPBC1D7.03	0.554795	0.491892	0.727536	0.750708	0.885714	0.912234	0.916456	0.900498		clg1	cyclin-like protein involved in autophagy Clg1
SPBC1D7.05	0.177778	0.116352	0	0	0.0144124	0.0319735	0.218842	0.252918		byr2	MAP kinase kinase kinase Byr2
SPBC1E8.02	0.584615	0.477178	0.500888	0.550256	0.918919	0.971098	1.10277	1.12253			ER ubiquitin family protein
SPBC20F10.02c	0.96281	0.294521	0.318033	0.357928	0.68691	0.73461	0.902408	0.887755			Golgi to plasma membrane transport protein
SPBC20F10.03	0.72619	0.516129	0.532578	0.567497	0.747619	0.806667	0.908354	0.921711			armadillo-type fold protein, human IFRD1 ortholog, implicated in transcription, translation or signaling
SPBC20F10.05	1.13793	1.11047	0.88535	0.893491	1.07444	1.12017	1.13428	1.11547		nrl1	RNAi-mediated silencing protein, human NRDE2 ortholog Nrl1
SPBC20F10.06	0.312057	0.318182	0.532554	0.551613	0.754123	0.768546	0.760807	0.768345		mad2	mitotic spindle checkpoint protein Mad2
SPBC20F10.07	0.851852	0.701245	0.819521	0.856897	1.08177	1.09031	1.17381	1.18421		ltc1	sterol transfer protein Ltc1
SPBC20F10.10	0.582645	0.310954	0.267241	0.300955	0.583215	0.634532	0.803815	0.788564		psl1	cyclin pho85 family Psl1
SPBC21.03c	0.370787	0.358974	0.57041	0.597222	0.822476	0.853377	0.832812	0.811639			EVE domain (PUA-related) protein, implicated in tRNA metabolism (possible RNA binding domain associated with tRNA methyltransferases)
SPBC21.05c	0.424581	0.396476	0.541752	0.610895	0.977099	1.05255	1.41823	1.46667		ral2	Ras1-Scd pathway protein Ral2
SPBC21.07c	0.888889	0.770115	0.698718	0.738956	1.01056	1.04867	1.14899	1.13032		ppk24	serine/threonine protein kinase Ppk24
SPBC211.06	0.360996	0.292683	0.129915	0.174194	0.50277	0.585165	0.965969	1.00387		gfh1	gamma tubulin complex GCP4 subunit Gfh1
SPBC215.01	0.258741	0.221884	0.0144928	0.0424886	0.331492	0.372603	0.616688	0.627728		gyp4	RabGAP, Gyp4
SPBC215.02	0.592275	0.578014	0.634648	0.683087	0.991814	1.01451	1.10526	1.11229		pfd5	prefoldin subunit Pfd5
SPBC215.03c	0.185185	0.131737	0.163415	0.223502	0.566243	0.591071	0.761667	0.759411		csn1	COP9/signalosome complex subunit Csn1
SPBC215.04	0.498099	0.459375	0.123953	0.162379	0.354651	0.366337	0.418109	0.414021		git11	heterotrimeric G protein gamma subunit Git11
SPBC215.05	0.288256	0.244776	0.0317726	0.0705128	0.282934	0.314675	0.390421	0.40325		gpd1	glycerol-3-phosphate dehydrogenase Gpd1
SPBC215.06c	0.265993	0.24058	0.119355	0.163077	0.488045	0.515906	0.676821	0.688976			nucleolar RNA-binding protein, human LYAR homolog, involved in rRNA processing
SPBC215.07c	0.365854	0.348432	0.417391	0.486532	0.882265	0.910581	1.02225	1.02257		pdp2	PWWP domain protein Pdp2
SPBC215.08c	0.338235	0.270186	0.201058	0.227273	0.460366	0.491654	0.541007	0.542324		arg4	arginine specific carbamoyl-phosphate synthase Arg4
SPBC215.10	0.485185	0.346154	0.269608	0.310832	0.636236	0.6899	0.812977	0.845013		odr1	HAD superfamily hydrolase, unknown role
SPBC215.11c	0.485185	0.356688	0.215232	0.268987	0.571629	0.626781	0.777926	0.796543			aldo/keto reductase, unknown biological role
SPBC215.13	0.370909	0.347692	0.406699	0.44204	0.716	0.727989	0.784314	0.773723		mtl3	plasma membrane-associated serine-rich cell wall sensor Mtl1/Mtl3
SPBC216.01c	0.682819	0.650177	0.696707	0.752864	1.06581	1.21584	1.19866	1.22993		psy2	serine/threonine protein phosphatase PP4 regulatory subunit 3 Psy2
SPBC216.02	0.655462	0.615108	0.650502	0.699367	0.961842	0.96129	0.975467	1.00117		num1	meiotic cortical anchoring factor for dynein Mcp5/Num1
SPBC216.03	0.454545	0.351724	0.386412	0.413127	0.596556	0.62	0.795817	0.820866			flavin reductase, NADP binding superfamily, implicated in heme catabolism
SPBC216.04c	0.775281	0.776699	0.679767	0.681199	0.813477	0.793006	0.852796	0.836538		mxr2	peptide-methionine (R)-S-oxide reductase MsrB
SPBC216.05	9.04762	5.61538	1.50662	1.50898	1.38133	1.35671	1.29634	1.28779		rad3	ATR checkpoint kinase Rad3
SPBC216.06c	0.451362	0.441558	0.691252	0.728027	1	1.02413	1.00569	1.00141		swi1	replication fork protection complex subunit Swi1
SPBC21B10.03c	0.509615	0.444444	0.120267	0.141684	0.407461	0.432961	0.583021	0.570048		ath1	ataxin-2 homolog
SPBC21B10.04c	0.432692	0.458333	0.0330435	0.0459016	0.248677	0.269029	0.46848	0.477132		vtc1	vacuolar transporter chaperone (VTC) complex, GTPase regulator subunit Vtc1
SPBC21B10.05c	0.367089	0.352518	0.0343053	0.0326797	0.0466761	0.0493151	0.163871	0.176471		wat1	TORC1/2 complex WD repeat protein Wat1/Lst8
SPBC21B10.06c	0.540404	0.44958	0.292952	0.346154	0.724138	0.774131	0.869963	0.866667		inp2	myosin binding vezatin family, impicated in actin cytoskeleton processes Inp2
SPBC21B10.07	0.543933	0.432624	0.298561	0.335025	0.681335	0.72561	0.905579	0.891273		crr1	glycosyl hydrolase family Crr1
SPBC21B10.08c	0.348765	0.28866	0.202837	0.258597	0.507634	0.51737	0.584323	0.597839			antibiotic biosynthesis monooxygenase-like domain
SPBC21B10.09	0.322148	0.334286	0.560778	0.586371	0.814815	0.434783	0.508239	0.494845			endomembrane system acetyl-CoA transmembrane transporter
SPBC21B10.10	0.744589	0.756272	0.756388	0.781646	0.988081	1.03651	1.10173	1.11245		rps402	40S ribosomal protein S4
SPBC21B10.12	0.571429	0.352185	0.280928	0.315217	0.470904	0.527354	0.637239	0.64483		rec6	meiotic recombination protein Rec6
SPBC21B10.13c	0.300366	0.26129	0.0096	0.0122324	0.247191	0.274105	0.572727	0.606341		yox1	MBF complex corepressor Yox1
SPBC21C3.01c	0.886598	0.708	0.73741	0.787086	1.00424	1.07876	1.072	1.07523		vps1301	sporulation specific intermembrane lipid transfer protein, chorein family Vps13a
SPBC21C3.02c	0.583333	0.541436	0.393013	0.418511	0.702194	0.756549	1.02522	1.02299		dep1	Rpd3L histone deacetylase complex subunit, Sds3-like family protein Dep1
SPBC21C3.03	0.320755	0.268212	0.020934	0.01849	0.0224868	0.0131234	0.0647922	0.0736715		cqd1	mitochondrial UbiB/ABC kinase -like family membrane protein contact site protein Cqd1
SPBC21C3.06	0.530303	0.367521	0.288931	0.346014	0.694656	0.760252	0.918841	0.915108			Schizosaccharomyces specific protein
SPBC21C3.07c	1.14085	1.00541	0.898551	0.9375	1.06881	1.07779	1.09217	1.10263		trm140	tRNA (cytosine-3) methyltransferase Trm140
SPBC21C3.08c	0.306667	0.276423	0.387029	0.464503	1.09818	1.15233	1.6747	1.69088		car2	ornithine transaminase Car2
SPBC21C3.09c	0.323529	0.3213	0.00175747	0.0179153	0.267983	0.317992	0.571805	0.5953		oaa1	mitochondrial oxaloacetate tautomerase involved in metabolite repair Oaa1
SPBC21C3.11	0.309278	0.289855	0.35023	0.419498	0.75502	0.781866	0.841388	0.859627		ubx4	UBX domain protein Ubx4
SPBC21C3.12c	0.25	0.230769	0.273994	0.299443	0.431177	0.442813	0.568592	0.592267			thioredoxin family protein-disulfide reductase
SPBC21C3.13	0.382199	0.349345	0.326531	0.391863	0.836397	0.873646	1.12231	1.17282		rps1901	40S ribosomal protein S19
SPBC21C3.14c	0.761702	0.70979	0.720257	0.742814	0.907534	0.932147	0.992188	0.997107			Schizosaccharomyces specific protein with signal peptide
SPBC21C3.15c	0.357143	0.311419	0	0.0126761	0.156709	0.171484	0.288446	0.291866			aldehyde dehydrogenase, implicated in cellular detoxification
SPBC21C3.17c	0.635338	0.567742	0.626794	0.670149	0.901235	0.872619	0.927072	0.935307		psg1	membrane trafficking protein, ER to Golgi Psg1
SPBC21C3.18	0.374101	0.373134	0.604613	0.649435	0.89721	0.90776	0.899171	0.905738		spo4	serine/threonine protein kinase (DDK family) Spo4
SPBC21C3.19	0.534483	0.38785	0.491493	0.538324	0.833787	0.891213	1.02211	1.04126		rtc3	SBDS family protein Rtc3
SPBC21C3.20c	1.06316	0.62	0.0104439	0.022113	0	0.0147059	0.157303	0.174954		git1	C2 domain protein Git1
SPBC21D10.08c	0.332226	0.311798	0.302003	0.361481	0.621232	0.65285	0.720643	0.717822			Schizosaccharomyces specific protein
SPBC21D10.09c	0.332046	0.278146	0.0446735	0.0775578	0.304348	0.331429	0.453104	0.468223		rkr1	RQC complex ubiquitin-protein ligase E3 Rkr1
SPBC21D10.10	0.377953	0.382353	0.628183	0.663921	0.922734	0.954545	0.96338	0.974504		bdc1	bromodomain protein Bdc1
SPBC21D10.11c	0.275081	0.290503	0.52782	0.572901	0.798684	0.833333	0.821159	0.838107		nfs1	mitochondrial [2Fe-2S] cluster assembly and tRNA modification cysteine desulfurase Nfs1
SPBC21D10.12	0.5375	0.494774	0.491947	0.524862	0.717412	0.73173	0.856459	0.845321		hob1	BAR adaptor protein, amphiphysin, Hob1
SPBC21H7.03c	0.603865	0.537849	0.547078	0.565022	0.77641	0.810783	0.946491	0.954978			multiple inositol polyphosphate phosphatase
SPBC21H7.04	0.363036	0.279412	0.0794603	0.119186	0.318408	0.327565	0.415525	0.415899		dbp7	ATP-dependent RNA helicase Dbp7
SPBC21H7.06c	0.380165	0.343643	0.394828	0.455959	0.756241	0.823976	0.884344	0.882188		opi10	hikeshi family nuclear import carrier Opi10
SPBC21H7.07c	0.729282	0.635556	0.67148	0.686971	0.88764	0.888069	0.938363	0.930328		his5	imidazoleglycerol-phosphate dehydratase His5
SPBC23E6.01c	0.527197	0.439446	0.160813	0.203509	0.44691	0.466877	0.584821	0.587888		cxr1	splicing factor, RNA-binding Cxr1
SPBC23E6.02	0.464286	0.424342	0.534539	0.614122	0.856546	0.934844	0.93985	0.968153		rrp2	DNA translocase/ SUMO-targeted ubiquitin ligase E3
SPBC23E6.03c	0.595041	0.433225	0.466859	0.509333	0.719212	0.772861	0.906276	0.923397		nta1	protein N-terminal amidase Nta1
SPBC23E6.05	0.319728	0.289941	0.29695	0.353941	0.629526	0.659371	0.713351	0.715776		arx1	ribosomal export complex protein Arx1, peptidase family
SPBC23E6.08	1.22222	1.06842	1.0963	1.10875	1.31809	1.33878	1.36292	1.32		rgp1	Rab-specific(Ryh1/Ypt6) Ric1-Rgp1 guanyl-nucleotide exchange factor subunit Rgp1/Sat1
SPBC23E6.10c	0.55642	0.357377	0.309811	0.374376	0.684604	0.749623	0.81293	0.816269		mri1	methylthioribose-1-phosphate isomerase Mri1
SPBC23G7.04c	2.2093	1.37838	0.727778	0.735802	0.867733	0.913043	0.994451	0.984799		nif1	SEL1/TPR repeat protein, protein kinase inhibitor Nif1
SPBC23G7.06c	0.798701	0.760976	0.679104	0.719658	0.915842	0.955368	1.11456	1.09853		nvj2	nucleus-vacuole junction protein Nvj2
SPBC23G7.07c	0.671875	0.666667	0.721311	0.721154	0.836816	0.83028	0.884868	0.891217		cms1	U3-containing 90S preribosome complex subunit Cms1
SPBC23G7.08c	1.46617	1.39752	1.14155	1.12474	1.07532	1.10947	1.13605	1.11355		rga7	RhoGAP Rga7
SPBC23G7.10c	0.368421	0.325733	0.415157	0.490385	0.856534	0.963343	1.03557	1.05222			NADH-dependent flavin oxidoreductase, implicated in cellular detoxification from family members
SPBC23G7.11	0.732456	0.675277	0.689597	0.72496	1.00504	0.99016	1	1.01758		mag2	DNA-3-methyladenine glycosylase Mag2
SPBC23G7.12c	1.24309	1.05778	0.786424	0.798762	0.932186	0.944063	1.04662	1.05878		rpt6	19S proteasome base subcomplex ATPase subunit Rpt6
SPBC23G7.13c	0.54878	0.466981	0.375	0.397849	0.6011	0.671662	0.737745	0.732293			plasma membrane urea transmembrane transporter
SPBC23G7.14	0.35102	0.266436	0.304348	0.355305	0.753191	0.801144	0.985488	0.98067			Schizosaccharomyces specific protein
SPBC23G7.15c	0.317406	0.317919	0.359177	0.41374	0.656716	0.67979	0.725466	0.735516		rpp202	60S acidic ribosomal protein P2
SPBC23G7.16	0.666667	0.652968	0.579176	0.654008	0.97561	0.998155	1.04378	1.04991		ctr6	vacuolar copper exporter Ctr6
SPBC24C6.04	0.798611	0.708108	0.636364	0.662188	0.862518	0.882934	0.924691	0.939581		put2	delta-1-pyrroline-5-carboxylate dehydrogenase Put2
SPBC24C6.05	0.715232	0.723958	0.683973	0.71281	0.89771	0.882698	0.954116	0.984993		sec28	coatomer epsilon subunit
SPBC24C6.06	0.806818	0.768889	0.659735	0.724324	0.947149	0.987671	1.10075	1.07308		gpa1	G-protein alpha subunit
SPBC24C6.08c	0.810458	0.708543	0.8	0.822018	0.988522	0.987517	0.958333	0.960832		bhd1	folliculin, BFC/FNIP-Folliculin complex subunit Bhd1
SPBC24C6.09c	0.487179	0.523636	0.546075	0.580128	0.869452	0.924841	1.09932	1.12529			phosphoketolase family protein
SPBC24C6.10c	0.436019	0.240157	0	0	0.104	0.122951	0.263804	0.276336		dip1	WISH/DIP/SPIN90 ortholog, endocytosis protein Dip1
SPBC25B2.01	0.291045	0.289634	0.525559	0.551302	0.756793	0.752381	0.781818	0.772727		hbs1	Dom34-Hbs1 translation release factor complex GTPase subunit Hbs1
SPBC25B2.02c	0.816754	0.746725	0.699819	0.723618	0.993342	0.991979	1.05147	1.04141		mam1	M-factor transmembrane transporter Mam1
SPBC25B2.03	0.617188	0.608844	0.557143	0.602165	0.706849	0.712243	0.78	0.770492			zf-C3HC4 type zinc finger
SPBC25B2.04c	0.93617	0.69697	0	0	0.00759013	0.0111524	0.11973	0.129568		mtg1	mitochondrial ribosome large subunit assembly GTPase Mtg1
SPBC25B2.06c	0.439759	0.345622	0.47541	0.489112	0.677686	0.687428	0.799607	0.829389		btb2	BTB/POZ family ubiquitin-type ligase substrate adaptor Btb2
SPBC25B2.07c	0.447674	0.3	0.0932203	0.109718	0.308008	0.325025	0.504527	0.525765		mmb1	mitochondrial microtubule binder Mmb1
SPBC25B2.08	0.366142	0.336634	0.397306	0.474797	0.811679	0.883756	0.933054	0.937415			Schizosaccharomyces pombe specific protein, phosphate responsive
SPBC25B2.10	0.594262	0.457413	0.486486	0.534823	0.725509	0.795543	0.945046	0.969371			Usp (universal stress protein) family protein
SPBC25B2.11	0.338462	0.340909	0.593162	0.61794	0.86128	0.912442	0.88064	0.891304		pof2	F-box protein Pof2
SPBC25D12.02c	0.980645	0.816425	0.77842	0.814882	1.01284	1.05443	1.19694	1.21272		dnt1	nucleolar protein Dnt1
SPBC25D12.05	0.495495	0.492908	0.609155	0.675722	1.02235	1.12898	1.14286	1.13947		trm1	mitochondrial tRNA (guanine-N2-)-methyltransferase Trm1.1 OR nuclear and mitochondrial tRNA (guanine-N2-)-methyltransferase Trm1.2
SPBC25H2.03	0.323671	0.239216	0.196457	0.222714	0.452484	0.473354	0.664227	0.672014		vac14	PAS complex subunit, involved in phosphoinositide metabolism Vac14
SPBC25H2.05	0.327354	0.337165	0.0102389	0.0096	0.00501882	0.00977995	0.143012	0.169214		egd2	nascent polypeptide-associated complex alpha subunit Egd2
SPBC25H2.08c	0.415	0.355932	0	0	0.0768156	0.100418	0.276675	0.302843		mrs2	mitochondrial inner membrane magnesium ion transmembrane transporter Mrs2
SPBC25H2.09	0.160194	0.138211	0.141694	0.172783	0.39666	0.412651	0.575088	0.587682		mic19	MICOS complex subunit Mic19/25
SPBC25H2.14	0.298969	0.309735	0.552805	0.584936	0.806785	0.824225	0.863897	0.840288		mug16	UNC-50 family protein, implicated in vesicle-mediated transport
SPBC25H2.15	0.235955	0.157556	0.413519	0.465483	0.662385	0.681239	0.671875	0.662045		tsr401	SSU-rRNA maturation protein Tsr4 homolog 1 Tsr401
SPBC25H2.16c	0.453608	0.372881	0.331395	0.381132	0.669903	0.677939	0.736923	0.742331		gga22	Golgi localized Arf binding gamma-adaptin ortholog Gga22
SPBC26H8.01	0.462121	0.460317	0.723592	0.782609	1.04235	0.538588	0.580508	0.580508		thi2	thiazole biosynthetic enzyme
SPBC26H8.03	0.463277	0.391892	0.325397	0.377863	0.816361	0.90939	1.19422	1.17042		cho2	phosphatidylethanolamine N-methyltransferase Cho2
SPBC26H8.05c	1.27168	1.16204	0.892	0.86055	0.96037	0.948035	1.03212	1.01622		pph3	serine/threonine protein phosphatase PP4 catalytic subunit Pph3
SPBC26H8.08c	0.970588	0.882353	0.992629	0.993135	1.15229	1.17297	1.14587	1.17581		grn1	GTPase Grn1
SPBC26H8.09c	0.267857	0.273077	0	0	0.145408	0.159119	0.346711	0.362637		snf59	SWI/SNF complex subunit Snf59
SPBC26H8.11c	0.473282	0.417957	0.494815	0.554585	0.772675	0.870813	0.862176	0.947484		the4	acyl-coenzyme A thioesterase The4
SPBC26H8.14c	1.75	1.63043	0.10303	0.129213	0.317797	0.433333	0.637931	0.621277		cox17	mitochondrial copper chaperone for cytochrome c oxidase Cox17
SPBC27.02c	1.01562	0.98773	1.09621	1.2017	1.72932	1.85379	1.91943	1.92019		ask1	DASH complex subunit Ask1
[truncated: 1,131 more rows]
[truncated: 5,000 more columns]
