# Supplementary material for: A time-resolved high-throughput screening of fission yeast deletion mutants for oxidative stress resistance
Source: Microb Cell. 2026 Jul 22;13:304–13. doi: 10.15698/mic2026.07.884 (PMC13392485; doi:10.15698/mic2026.07.884)
Supplement: Supplementary file 4 [file mic-13-304-s04.xlsx]

## Sheet: Sheet1
SUPPLEMENTAL TABLE 3
Systematic ID	Gene name	Product description	Prior pombase annotation
SPAC1071.07c	rps1502	40S ribosomal protein S15	YES
SPAC23C11.02c	rps23	40S ribosomal protein S23	YES
SPBC19F8.08	rps401	40S ribosomal protein S4	YES
SPAC521.05	rps802	40S ribosomal protein S8	YES
SPBP8B7.06	rpp201	60S acidic ribosomal protein A2	YES
SPCC364.03	rpl1702	60S ribosomal protein L17	YES
SPAC3H5.10	rpl3202	60S ribosomal protein L32	YES
SPAC3C7.08c	elf1	AAA family ATPase Elf1	YES
SPBC29A3.09c	gcn20	AAA family ATPase Gcn20	YES
SPBC1271.14	aga1	acetyl-CoA:L-glutamate N-acetyltransferase	YES
SPAC16E8.01	shd1	actin filament endocytic adaptor, Sla1 family, Shd1	YES
SPCP1E11.05c	are2	acyl-coA-sterol acyltransferase Are2	YES
SPCC13B11.01	adh1	alcohol dehydrogenase Adh1	YES
SPAC23A1.04c	mnl1	alpha mannosidase Mnl1	YES
SPACUNK4.16c	tps3	alpha,alpha-trehalose-phosphate synthase	YES
SPAC328.03	tps1	alpha,alpha-trehalose-phosphate synthase [UDP-forming]	YES
SPAPB1A10.09	ase1	antiparallel microtubule cross-linking factor Ase1	YES
SPBC2G2.06c	apl1	AP-2 adaptor complex beta subunit Apl1	YES
SPCC825.01		ATPase, involved in cytoplasmic translational initiation	YES
SPAC27D7.11c		But2 family protein, similar to cell surface molecules	YES
SPBC106.10	pka1	cAMP-dependent protein kinase catalytic subunit Pka1	YES
SPAC1783.05	hrp1	CENP-A chaperone, CHD family Hrp1	YES
SPCC645.14c	sti1	chaperone activator Sti1	YES
SPAC19G12.16c	adg2	conserved fungal cell surface protein, Kre9/Knh1 family, Adg2	YES
SPBC215.03c	csn1	COP9/signalosome complex subunit Csn1	YES
SPAC6F12.04	tvp15	COPI-coated vesicle associated protein	YES
SPBC1289.16c	cao2	copper amine oxidase-like protein Cao2	YES
SPAC17H9.10c	ddb1	Cul4-RING E3 complex WD repeat protein subunit Ddb1	YES
SPBC1709.04c	cyp3	cyclophilin family peptidyl-prolyl cis-trans isomerase Cyp3	YES
SPAC24C9.02c	cyt2	cytochrome c1 heme lyase Cyt2	YES
SPBC27.02c	ask1	DASH complex subunit Ask1	YES
SPAC16A10.05c	dad1	DASH complex subunit Dad1	YES
SPAC1805.07c	dad2	DASH complex subunit Dad2	YES
SPAC8C9.17c	spc34	DASH complex subunit Spc34	YES
SPAC20H4.07	rad57	DNA recombination mediator, RecA family ATPase Rad57/Rhp57	YES
SPCC553.01c	dbl2	DNA recombination protein Dbl2	YES
SPBC3E7.08c	rad13	DNA repair nuclease Rad13	YES
SPAC6B12.02c	mus7	DNA repair protein Mus7/Mms22	YES
SPAC1556.01c	rad50	DNA repair protein Rad50	YES
SPAC12B10.12c	rhp41	DNA repair protein Rhp41	YES
SPCC23B6.05c	ssb3	DNA replication factor A subunit Ssb3	YES
SPBC1703.14c	top1	DNA topoisomerase I	YES
SPBC29B5.01	atf1	DNA-binding pioneer transcription factor, Atf-CREB family Atf1	YES
SPBC56F2.05c		DNA-binding transcription factor	YES
SPCC1494.10	adn3	DNA-binding transcription factor Adn3	YES
SPAC4G8.13c	prz1	DNA-binding transcription factor, calcineurin responsive Prz1	YES
SPBC354.05c	sre2	DNA-binding transcription factor, membrane-tethered Sre2	YES
SPBC27B12.11c	pho7	DNA-binding transcription factor, phosphate starvation genes Pho7	YES
SPBC1718.03	ker1	DNA-directed RNA polymerase I complex subunit Ker1	YES
SPBC17A3.05c		DNAJ/DUF1977, human DNAJB12 homolog, Hsp70 co-chaperone	YES
SPAPB21F2.02	dop1	Dopey family protein Dop1	YES
SPAC227.17c	rea1	DUF3128 family, human c22orf39 ortholog, implicated in gene expression	YES
SPAC4H3.13	pcc1	EKC/KEOPS complex subunit Pcc1	YES
SPCC1259.02c	erm1	ER metallopeptidase Erm1	YES
SPCC584.11c	svf1	ER to Golgi ceramide transport protein, lipocalin superfamily Svf1	YES
SPBC3B9.09	vps36	ESCRT II complex subunit Vps36	YES
SPCC1739.07	cti1	exosome C1D family subunit Cti1	YES
SPCC338.16	pof3	F-box protein Pof3	YES
SPBC1604.07	atp4	F1-FO ATP synthase peripheral stalk-membrane subunit, Atp4	YES
SPAC2E1P3.05c	cbm1	fungal cellulose binding domain protein	YES
SPAC12G12.01c	sea4	GATOR2-SEACAT complex ubiquitin-protein ligase E3 subunit Sea4	YES
SPCC757.05c	dug2	glutamine amidotransferase (GATase II) subunit Dug2	YES
SPCC757.03c	hsp3101	glyoxylase III Hsp3101	YES
SPAC22E12.03c	sdj1	glyoxylase III Sdj1	YES
SPAC22F8.02c	pvg5	Golgi 4,6-pyruvylated galactose (PvGal) residue biosynthesis protein Pvg5	YES
SPBC947.10	dsc1	Golgi Dsc E3 ligase complex subunit Dsc1	YES
SPAC1486.02c	dsc2	Golgi Dsc E3 ligase complex transmembrane subunit, C-terminal UBA domain Dsc2	YES
SPBC1921.06c	pvg3	Golgi galactosylxylosylprotein 3-beta-galactosyltransferase Pvg3	YES
SPBC16G5.09	kex1	Golgi serine carboxypeptidase	YES
SPAC3F10.16c		GTP binding protein, HSR1-related	YES
SPBP8B7.22	erd2	HDEL receptor	YES
SPBC725.02	mpr1	histidine-containing response regulator phosphotransferase Mpr1	YES
SPAC25A8.01c	fft3	histone chaperone/ATP-dependent chromatin remodeller, SMARCAD1 family Fft3	YES
SPCC1739.05	set5	histone lysine methyltransferase Set5	YES
SPBC1734.11	mas5	Hsp40 family DNAJ domain protein Mas5	YES
SPAC664.02c	arp8	Ino80 complex actin-like protein Arp8	YES
SPCC757.09c	rnc1	KH domain RNA-binding protein Rnc1	YES
SPAC18G6.10	lem2	LEM domain nuclear inner membrane protein Heh1/Lem2	YES
SPBC18H10.02	lcf1	long-chain-fatty-acid-CoA ligase Lcf1	YES
SPAC513.03	mfm2	M-factor precursor Mfm2	YES
SPBC25B2.02c	mam1	M-factor transmembrane transporter Mam1	YES
SPBC543.07	pek1	MAP kinase kinase Pek1	YES
SPCC1322.08	srk1	MAPK-activated protein kinase Srk1	YES
SPCC4E9.01c	rec11	meiotic cohesin complex STAG protein Rec11	YES
SPAC26H5.05	mga2	membrane sensing transcription coactivator, ankyrin repeat containing Mga2	YES
SPBC405.06	xdj1	mitochondrial Hsp70 DNAJ protein Xdj1	YES
SPBC1604.02c	ppr1	mitochondrial PPR repeat protein Ppr1	YES
SPBC12C2.01c		mitochondrial PRR repeat protein, implicated in mitochondrial gene expression	YES
SPBC14C8.16c	bot1	mitochondrial ribosomal protein subunit S45	YES
SPAC17G8.10c	dma1	mitotic spindle checkpoint ubiquitin ligase Dma1	YES
SPAC926.03	rlc1	myosin II regulatory light chain Rlc1	YES
SPCC1919.10c	myo52	myosin type V	YES
SPBC1778.03c		NADH pyrophosphatase	YES
SPBC16E9.12c	pab2	nuclear poly(A) binding protein (PABP) Pab2	YES
SPAC14C4.06c	nab2	nuclear poly(A) binding protein Nab2	YES
SPAC694.04c		nuclear/mitochondrial metal-dependent protein hydrolase, human MYG1 ortholog	YES
SPAC1805.04	nup132	nucleoporin, WD repeat Nup132	YES
SPAC27E2.03c	ola1	Obg-like ATPase, human OLA1 ortholog, Ola1	YES
SPBC21C3.08c	car2	ornithine transaminase Car2	YES
SPBC3D6.05	ptp4	phosphatidate cytidylyltransferase Ptp4/Dgk1	YES
SPAP8A3.07c	aro3	phospho-2-dehydro-3-deoxyheptonate aldolase Aro3	YES
SPBC1683.09c	frp1	plasma membrane ferric iron reductase (NADPH) Frp1	YES
SPCC1884.02	nic1	plasma membrane NiCoT heavy metal ion transmembrane transporter Nic1	YES
SPBC29B5.02c	isp4	plasma membrane OPT oligopeptide transmembrane transporter family Isp4	YES
SPAC11D3.04c		polyketide cyclase SnoaL-like domain protein	YES
SPBC17A3.06		protein tyrosine/serine/threonine phosphatase	YES
SPBC30D10.13c	pdb1	pyruvate dehydrogenase e1 component beta subunit Pdb1	YES
SPAC644.13c		Rab GTPase binding protein	YES
SPAC1851.04c	ric1	Rab-specific(Ryh1/Ypt6) Ric1-Rgp1 guanyl-nucleotide exchange factor subunit Ric1/Sat4	YES
SPBC530.01	gyp1	RabGAP Gyp1	YES
SPAC1565.02c	rga10	RhoGAP, with CRAL-TRIO domain Rga10	YES
SPAC212.01c		S. pombe specific DUF999 family protein 2	YES
SPAC8E11.06		Schizosaccharomyces pombe specific microprotein	YES
SPBC660.09	mug168	Schizosaccharomyces specific protein Mug168	YES
SPBC2G2.03c	sbh1	Sec61 translocon beta subunit, GEF Sbh1	YES
SPAC1556.08c	cbs2	serine/threonine protein kinase AMPK (gamma) subunit Cbs2	YES
SPAC1687.15	gsk3	serine/threonine protein kinase Gsk3	YES
SPBC646.13	sds23	serine/threonine protein phosphatase PP2A inhibitor Sds23/Moc1	YES
SPBC26H8.05c	pph3	serine/threonine protein phosphatase PP4 catalytic subunit Pph3	YES
SPBC216.01c	psy2	serine/threonine protein phosphatase PP4 regulatory subunit 3 Psy2	YES
SPBC13G1.08c	ash2	Set1C complex and Lid2 complex subunit Ash2-trithorax family	YES
SPAC1071.04c	spc2	signal peptidase subunit Spc2	YES
SPAC31A2.13c	sft1	SNARE Sft1	YES
SPBC1271.12	osh41	sterol transfer protein Osh41	YES
SPCC576.13	swc5	Swr1 complex subunit Swc5	YES
SPCC1020.09	gnr1	Telomerase Cajal body protein WRAP53 orthlog, Gnr1	YES
SPBC30D10.10c	tor1	TORC2 serine/threonine protein kinase Tor1	YES
SPBC646.09c	int6	translation initiation factor eIF3e	YES
SPBC14C8.15		triglyceride lipase-cholesterol esterase	YES
SPBC21C3.07c	trm140	tRNA (cytosine-3) methyltransferase Trm140	YES
SPAC1805.03c	trm13	tRNA 2'-O-methyltransferase Trm13	YES
SPAC16.04	dus3	tRNA/mRNA dihydrouridine synthase Dus3	YES
SPBC887.05c	cwf29	U2 snRNP-associated RNA-binding protein Cwf29	YES
SPBP8B7.10c	utp16	U3 snoRNP-associated protein Utp16	YES
SPBC365.14c	uge1	UDP-glucose 4-epimerase Uge1	YES
SPCC553.04	cyp9	WD repeat containing cyclophilin family peptidyl-prolyl cis-trans isomerase Cyp9, implicated in mRNA splicing	YES
SPBC16H5.13	wdr7	WD repeat protein, human WDR7 ortholog, implicated vacuolar acidification, autophagy, or vacuole localization	YES
SPCC1183.10	wtf10	wtf antidote-like meiotic drive suppressor Wtf10	YES
SPAC13F5.07c	hpz2	zf PARP type zinc finger protein Hpz2	YES
SPAC17C9.11c		zf-C2H2 type zinc finger protein/UBA domain protein	YES
SPAC8E11.02c	rad24	14-3-3 protein Rad24	NO
SPBC23G7.12c	rpt6	19S proteasome base subcomplex ATPase subunit Rpt6	NO
SPACUNK4.15		2',3'-cyclic-nucleotide 3'-phosphodiesterase	NO
SPBC106.16	pre6	20S proteasome complex subunit alpha 4 Pre6	NO
SPBC1A4.02c	leu1	3-isopropylmalate dehydrogenase Leu1	NO
SPAC5H10.09c	ecm31	3-methyl-2-oxobutanoatehydroxymethyltransferase Ecm31	NO
SPAC637.09	rex1	3'-5'- exoribonuclease Rex1	NO
SPAC1687.12c	coq4	4-hydroxy-3-methoxy-5-polyprenylbenzoate decarboxylase Coq4	NO
SPAC3H5.05c	rps1401	40S ribosomal protein S14	NO
SPBC649.02	rps1902	40S ribosomal protein S19	NO
SPBC21C3.13	rps1901	40S ribosomal protein S19	NO
SPBC19G7.03c	rps3002	40S ribosomal protein S30	NO
SPBC21B10.10	rps402	40S ribosomal protein S4	NO
SPAPB1E7.12	rps602	40S ribosomal protein S6	NO
SPAC2C4.16c	rps801	40S ribosomal protein S8	NO
SPBC56F2.02	rpl1901	60S ribosomal protein L19	NO
SPAC959.08	rpl2102	60S ribosomal protein L21	NO
SPBC365.03c	rpl2101	60S ribosomal protein L21	NO
SPAC15E1.03	rpl42	60S ribosomal protein L36/L42	NO
SPBC83.02c	rpl4302	60S ribosomal protein L37a	NO
SPAC30D11.12	rpl3802	60S ribosomal protein L38	NO
SPCC663.04	rpl39	60S ribosomal protein L39	NO
SPAC3F10.18c	rpl4102	60S ribosomal protein L41	NO
SPAC1F7.13c	rpl801	60S ribosomal protein L8/L2	NO
SPBC2D10.18	coq8	ABC1 kinase family ubiquinone biosynthesis ATPase Coq8	NO
SPCC777.09c	arg1	acetylornithine aminotransferase	NO
SPBC4.06		acid phosphatase	NO
SPAC9G1.05	aip1	actin binding WD repeat protein Aip1	NO
SPAC688.11	end4	actin filament endocytic membrane adaptor End4	NO
SPAC13G7.05	are1	acyl-CoA-sterol acyltransferase Are1	NO
SPAPB2B4.06		acyl-coenzyme A thioesterase	NO
SPCC1442.14c	hnt1	adenosine 5'-monophosphoramidase	NO
SPBC582.08	alt1	alanine aminotransferase Alt1	NO
SPAC922.07c	atd2	aldehyde dehydrogenase	NO
SPAC959.04c	omh6	alpha-1,2-mannosyltransferase Omh6	NO
SPAC869.07c	mel1	alpha-galactosidase, melibiase	NO
SPAC31A2.09c	apm4	AP-2 adaptor complex mu subunit Apm4	NO
SPBC685.04c	aps2	AP-2 adaptor complex sigma subunit Aps2	NO
SPAC144.06	apl5	AP-3 adaptor complex subunit Apl5	NO
SPBC776.06c		Arf3/6 docking factor	NO
SPAC30.01c	sec72	ArfGEF Sec72	NO
SPAC11E3.11c	syt22	ArfGEF Syt22	NO
SPAC13G7.07	arb2	argonaute binding protein 2	NO
SPAC140.03	arb1	argonaute inhibitor protein 1	NO
SPBC557.04	ppk29	Ark1/Prk1 family protein kinase Ppk29	NO
SPCP1E11.02	ppk38	Ark1/Prk1 family protein kinase Ppk38	NO
SPAC56E4.03		aromatic aminotransferase	NO
SPAC26A3.01	sxa1	aspartic protease Sxa1	NO
SPAC25G10.05c	his1	ATP phosphoribosyltransferase	NO
SPAC20H4.04	fml2	ATP-dependent 3' to 5' DNA helicase	NO
SPAC22F3.08c	rok1	ATP-dependent RNA helicase Rok1	NO
SPBC216.05	rad3	ATR checkpoint kinase Rad3	NO
SPAC9E9.08	rad26	ATRIP, ATR checkpoint kinase regulatory subunit Rad26	NO
SPBC4B4.10c	atg5	autophagy associated protein Atg5	NO
SPAC7D4.04	atg11	autophagy associated protein kinase regulator Atg11	NO
SPCC16A11.08	atg20	autophagy associated PX/BAR domain sorting nexin Atg20	NO
SPAC6F6.12	atg24	autophagy associated PX/BAR domain sorting nexin Atg24	NO
SPAC1783.06c	atg12	autophagy associated ubiquitin-like protein modifier Atg12	NO
SPBC725.09c	hob3	BAR adaptor protein Hob3	NO
SPAC631.02	bdf2	BET family double bromodomain protein Bdf2	NO
SPCPB16A4.03c	ade10	bifunctional IMP cyclohydrolase/phosphoribosylaminoimidazolecarboxamideformyltransferase	NO
SPBC582.05c	brc1	BRCT domain protein Brc1	NO
SPCC330.11	btb1	BTB/POZ family ubiquitin-type ligase substrate adaptor Btb1	NO
SPAC20G4.07c	erg4	C-24(28) sterol reductase Erg4	NO
SPBC2F12.12c	cay1	cactin, spliceosome complex subunit	NO
SPAC25H1.05	meu29	calcium transport factor	NO
SPCC364.04c	coy1	CASP family protein, Golgi vesicle transport factor Coy1	NO
SPAC24C9.05c	mug70	CBS and PB1 domain protein, conserved in fungi and plants, implicated in signalling Mug70	NO
SPAC20G4.01	caf16	CCR4-Not complex ATPase subunit Caf16	NO
SPAC22H10.07	scd2	Cdc42 GTPase complex scaffold subunit Scd2	NO
SPCC1223.06	tea1	cell end marker Tea1	NO
SPAC23D3.10c	eng2	cell wall and ascospore endo-1,3-beta-glucanase Eng2	NO
SPBC2D10.05	exg3	cell wall glucan 1,3-beta-glucosidase Exg3	NO
SPAC26H5.08c	bgl2	cell wall glucan beta-glucosidase Bgl2	NO
SPBC36B7.08c	ccp1	CENP-A histone disassembly chaperone Ccp1	NO
SPBC1861.01c	cnp3	CENP-C ortholog Cnp3	NO
SPBC2D10.16	mhf1	CENP-S ortholog, FANCM-MHF complex subunit Mhf1	NO
SPCC576.12c	mhf2	CENP-X ortholog, FANCM-MHF complex subunit Mhf2	NO
SPAC664.07c	rad9	checkpoint clamp complex protein Rad9	NO
SPAPB1E7.04c	cts2	chitinase-like protein Cts2	NO
SPCC1450.06c	grx3	CIA machinery monothiol glutaredoxin Grx3	NO
SPAC6C3.04	cit1	citrate synthase Cit1	NO
SPAC13C5.04		class I glutamine amidotransferase family protein, conserved in fungi, bacteria, plants	NO
SPAC19A8.11c	irc6	clathrin coat adaptor Irc6	NO
SPAC3G9.01	nsk1	Clp1-interacting, microtubule plus-end binding Nsk1	NO
SPAC3A11.08	cul4	CLRC complex subunit, cullin 4	NO
SPCC970.07c	raf2	CLRC ubiquitin ligase complex subunit Raf2	NO
SPBC428.17c	wpl1	cohesin unloading factor (WAPL) Wpl1	NO
SPAC30D11.09	cwf19	complexed with Cdc5 protein Cwf19	NO
SPAC11D3.01c		Con-6 family conserved fungal protein	NO
SPAC24B11.08c	erv46	COPII-coated vesicle component Erv46	NO
SPCC1494.08c		cortical variant C2 domain protein, human FAM102A and FAM102B ortholog, implicated in signalling or endocytosis	NO
SPBC902.02c	ctf18	Ctf18 RFC-like complex subunit Ctf18	NO
SPAC3H8.05c	mms1	Cul8-RING ubiquitin ligase complex WD repeat protein subunit Mms1	NO
SPBC1718.01	pop1	cullin 1 adaptor protein Pop1	NO
SPAC1565.07c	knd1	Cullin-associated NEDD8-dissociated protein Knd1	NO
SPAC21E11.05c	cyp8	cyclophilin family peptidyl-prolyl cis-trans isomerase Cyp8	NO
SPBC36.04	cys11	cysteine synthase	NO
SPAC2C4.07c	dis32	cytoplasmic P body 3'-5'-exoribonuclease Dis3L2	NO
SPBC354.01	gtp1	cytoplasmic translation associated GTP binding protein Gtp1	NO
SPAC1039.06		D-serine ammonia-lyase activity	NO
SPAC14C4.16	dad3	DASH complex subunit Dad3	NO
SPBC32F12.08c	duo1	DASH complex subunit Duo1	NO
SPAC19G12.12	dlp1	decaprenyl diphosphate synthase subunit 2 Dlp1	NO
SPAC2E1P3.01		dehydrogenase	NO
SPBC2G2.13c	dcd1	deoxycytidylate deaminase	NO
SPBC2A9.06c	nus1	di-trans,poly-cis-decaprenylcistransferase Nus1	NO
SPAC22A12.10	ept1	diacylglycerol cholinephosphotransferase/ diacylglycerol ethanolaminesphotransferase Ept1	NO
SPCC965.12	dpe2	dipeptidyl peptidase, unknown specificity, implicated in glutathione metabolism	NO
SPCC1672.06c	asp1	diphosphoinositol pentakisphosphate kinase/IP8 pyrophosphatase	NO
SPAC8F11.02c	dph3	diphthamide biosynthesis protein Dph3	NO
SPBC577.12	dph6	diphthamide synthetase Dph6	NO
SPCC576.14	dph5	diphthine synthase Dph5	NO
SPBC336.01	fbh1	DNA helicase I, ubiquitin ligase F-box adaptor Fbh1	NO
SPBC12D12.02c	cdm1	DNA polymerase delta subunit Cdm1	NO
SPAC30D11.10	rad52	DNA recombination mediator Rad52 (previously Rad22)	NO
SPAC3C7.03c	rad55	DNA recombination mediator, RecA family ATPase Rad55/Rhp55	NO
SPCC970.01	rad16	DNA repair endonuclease XPF	NO
SPAC521.02	wss1	DNA repair WLM domain metallopeptidase Wss1	NO
SPAC26H5.02c	mgs1	DNA replication ATPase Mgs1	NO
SPBC947.11c	elg1	DNA replication factor C complex subunit Elg1	NO
SPBC1A4.03c	top2	DNA topoisomerase II	NO
SPBC582.10c	rhp1602	DNA translocase Rhp16b	NO
SPAC1142.08	fhl1	DNA-binding forkhead transcription factor for ribosomal proteins Fhl1	NO
SPAC821.07c	moc3	DNA-binding pioneer transcription factor Moc3	NO
SPCC965.10		DNA-binding transcription factor	NO
SPBC1289.10c	adn2	DNA-binding transcription factor Adn2	NO
SPAC3H1.11	hsr1	DNA-binding transcription factor Hsr1	NO
SPBP8B7.30c	thi5	DNA-binding transcription factor Thi5	NO
SPAC6F12.02	rst2	DNA-binding transcription factor, glucose starvation sensing, Rst2	NO
SPCC417.09c	sdr1	DNA-binding transcription factor, sulfur depletion response, Sdr1	NO
SPAC11D3.07c	toe4	DNA-binding transcription factor, zf-fungal binuclear cluster type	NO
SPAC2H10.01		DNA-binding transcription factor, zf-fungal binuclear cluster type	NO
SPBC11G11.05	rpa34	DNA-directed RNA polymerase I complex subunit Rpa34	NO
SPCC18B5.06	dom34	Dom34-Hbs1 translation release factor complex subunit, peloto ortholog Dom34	NO
SPAC1D4.11c	lkh1	dual specificity protein kinase Lkh1	NO
SPAC13G6.13		dubious	NO
SPCC594.02c		DUF2456 family conserved fungal protein	NO
SPCC1259.08		DUF2457 family conserved fungal protein	NO
SPBC557.02c		DUF2458 family conserved fungal protein	NO
SPAC3H8.04		DUF4210 domain protein, human FAM214A ortholog, implicated in chromosome segregation	NO
SPAC22H10.02		DUF4452 family conserved fungal protein	NO
SPAC8E11.05c		DUF5102 family, associated with clathrin coated vesicles	NO
SPBC56F2.03	arp10	dynactin complex actin-like protein Arp10	NO
SPAC1805.08	dlc1	dynein light chain Dlc1	NO
SPAC2F7.03c	pom1	DYRK family cell polarity protein kinase Pom1	NO
SPAC30C2.02	mmd1	eIF-5A-deoxyhypusine hydroxylase	NO
SPAC27E2.02	yih1	eIF2alpha (Gcn2) kinase inhibitor (human IMPACT homolog) Yih1	NO
SPBC1685.13	fhn1	eisosome assembly protein Fhn1	NO
SPCC338.08	ctp1	endonuclease activator Ctp1	NO
SPCC794.11c	ent3	ENTH/VHS domain protein Ent3	NO
SPBC428.14	mlg1	ER MAM associated 1-acylglycerol-3-phosphate acyltransferase Mlg1	NO
SPAC25H1.07	emc1	ER membrane protein complex subunit Emc1	NO
SPCC1020.11c	emc6	ER membrane protein complex subunit Emc6	NO
SPBC83.10	emc7	ER membrane protein complex subunit Emc7	NO
SPBC16C6.09	ogm4	ER membrane protein O-mannosyltransferase Ogm4	NO
SPAC12B10.02c	sdg1	ER resident protein acetylase Sdg1	NO
SPBC1E8.02		ER ubiquitin family protein	NO
SPBC4B4.06	vps25	ESCRT II complex subunit Vps25	NO
SPBC13G1.12	did2	ESCRT III complex subunit Did2	NO
SPBC1604.18c	cmp7	ESCRT III complex subunit, nuclear envelope specific subunit Cmp7	NO
SPAC6G9.12	cfr1	exomer complex BRCT domain subunit Cfr1/Chs5	NO
SPBC31F10.16	bch1	exomer complex ChAPs family (Chs5p-Arf1p-binding) protein Bch1	NO
SPBC13G1.14c	rns1	exon junction complex associated RNA-binding protein Rns1	NO
SPAC17A5.14	exo2	exonuclease II Exo2	NO
SPAC1782.08c	rex3	exonuclease Rex3	NO
SPBC56F2.01	pof12	F-box protein Pof12	NO
SPAC13D6.01	pof14	F-box protein Pof14	NO
SPBC31F10.15c	atp15	F1-FO ATP synthase epsilon subunit (central stalk) Atp15	NO
SPBC36.06c	spo9	farnesyltranstransferase subunit Erg20	NO
SPAC22H12.05c	fsc1	fasciclin domain protein Fsc1	NO
SPAPB1A11.03		FMN-dependent alpha-hydroxy acid dehydrogenase, probable lactate dehydrogenase	NO
SPBC8E4.05c		fumarate lyase superfamily, unknown specificity, bacterial 3-carboxy-cis,cis-muconate cycloisomerase related	NO
SPBC17D1.05	rhs1	fungal protein, conserved in ascomycetes	NO
SPBC24C6.06	gpa1	G-protein alpha subunit	NO
SPBC19F5.01c	puc1	G1 cyclin Puc1	NO
SPBPB2B2.10c	gal7	galactose-1-phosphate uridylyltransferase Gal7	NO
SPAC1420.01c	mks1	GATA-like domain protein	NO
SPBC4F6.10	vps901	GEF Vps901	NO
SPAP8A3.13c	gid10	GID complex subunit Gid10	NO
SPCC825.02	gbs1	glucosidase II beta subunit	NO
SPAPB1E7.07	glt1	glutamate synthase (GOGAT) Glt1	NO
SPBC19C7.12c	omh1	Golgi alpha-1,2-mannosyltransferase Omh1	NO
SPBC8D2.17	gmh4	Golgi alpha-1,6-galactosyltransferase Gmh4	NO
SPAC186.05c	gdt1	Golgi calcium and manganese antiporter Gdt1	NO
SPAC6C3.06c	neo1	Golgi membrane phospholipid translocase (flippase) Neo1	NO
SPCC1235.08c	pdh1	Golgi to ER retrograde transport protein	NO
SPAC1002.19	urg1	GTP cyclohydrolase II Urg1	NO
SPAC824.09c	age1	GTPase activating protein Age1	NO
SPBC26H8.08c	grn1	GTPase Grn1	NO
SPAC17H9.09c	ras1	GTPase Ras1	NO
SPAC630.07c		GTPase superfamily protein, septin related	NO
SPBC215.10	odr1	HAD superfamily hydrolase, unknown role	NO
SPAC57A7.12	ssz1	heat shock protein Ssz1	NO
SPAC18G6.02c	chp1	heterochromatin (HP1) family chromodomain protein Chp1	NO
SPBC16C6.10	chp2	heterochromatin (HP1) family chromodomain protein Chp2	NO
SPAC869.06c	hry1	HHE domain cation binding protein, implicated in the repair of iron-sulfur clusters damaged by oxidative and nitrosative stress	NO
SPAC3G9.07c	hos2	histone deacetylase (class I) Hos2	NO
SPCC132.02	hst2	histone deacetylase, Sirtuin family, NAD-dependent Hst2	NO
SPBC16D10.07c	sir2	histone deacetylase, Sirtuin family, NAD-dependent Sir2	NO
SPBC11B10.10c	pht1	histone H2A variant H2A.Z Pht1	NO
SPCC364.06	nap1	histone H2A-H2B chaperone Nap1	NO
SPBC609.05	pob3	histone H2A-H2B chaperone, FACT complex subunit Pob3	NO
SPAC6G9.03c	rtt106	histone H3.3 H4 heterotetramer chaperone Rtt106	NO
SPBC8D2.03c	hhf2	histone H4 h4.2	NO
SPAC57A10.09c	nhp6	HMG-box non-histone chromatin protein	NO
SPAPB1E7.06c	eme1	Holliday junction resolvase subunit Eme1	NO
SPAC343.16	lys2	homoaconitate hydratase Lys2	NO
SPAP27G11.05c	vps41	HOPS complex subunit Vps41	NO
SPAC824.05	vps16	HOPS/CORVET complex subunit Vps16	NO
SPAC823.12	vps11	HOPs/CORVET complex ubiquitin protein ligase E3 subunit Vps11	NO
SPCC790.02	pep3	HOPS/CORVET complex ubiquitin-protein ligase E3 subunit Pep3/Vps18	NO
SPAC13G7.02c	ssa1	Hsp70 family heat shock protein Ssa1	NO
SPAC22E12.18		human CCNDBP1 ortholog, may coordinate transcription elongation and splicing based on human interactions	NO
SPAC29B12.11c		human WW domain binding protein-2 ortholog	NO
SPAC1F8.04c	hhy1	hydrolase Hhy1	NO
SPAC186.02c		hydroxyacid dehydrogenase, implicated in cellular detoxification	NO
SPBC1604.08c	imp1	importin alpha family nuclear import signal receptor adaptor Imp1	NO
SPCC1259.04	iec3	Ino80 complex subunit Iec3	NO
SPAC6B12.05c	ies2	Ino80 complex subunit Ies2	NO
SPCC4B3.10c	ipk1	inositol 1,3,4,5,6-pentakisphosphate (IP5) kinase	NO
SPAC1093.03	fig4	inositol polyphosphate phosphatase Fig4	NO
SPAC9G1.10c	inp53	inositol polyphosphate phosphatase Inp53	NO
SPBC2G2.02	syj1	inositol-polyphosphate 5-phosphatase, synaptojanin homolog 1	NO
SPAC29A4.17c	fun14	integral mitochondrial outer membrane (MOM) protein	NO
SPBC14F5.03c	kap123	karyopherin/importin beta family nuclear import signal receptor Kap123	NO
SPCC550.11	nmd5	karyopherin/importin beta family nuclear import/export signal receptor Nmd5	NO
SPBC1604.20c	tea2	kinesin family plus-end directed microtubule motor Tea2	NO
SPAC3A11.14c	pkl1	kinesin-14 family minus-end directed microtubule motor Pkl1	NO
SPBC2F12.13	klp5	kinesin-8 family plus-end directed microtubule motor Klp5	NO
SPBC1685.15c	klp6	kinesin-8 family plus-end directed microtubule motor Klp6	NO
SPAC186.08c	ldh1	L-lactate dehydrogenase Ldh1	NO
SPBC337.11		lipid raft associated CH-OH group oxidoreductase, implicated in lipid/sterol metabolism	NO
SPAC2F3.15	lsk1	Lsk1 complex cyclin-dependent protein kinase Lsk1	NO
SPBC3D6.08c	lsm1	Lsm1-7 complex subunit Lsm1	NO
SPCC1840.10	lsm8	Lsm2-8 complex subunit Lsm8	NO
SPBC6B1.06c	ubp14	Lys48-specific deubiquitinase Ubp14	NO
SPBC3D6.04c	mad1	Mad2 receptor at unattached kinetochores, Mad1	NO
SPAC57A7.04c	pabp	major poly(A) binding protein Pabp/Pab1	NO
SPAPYUG7.02c	sin1	MAP kinase and TOR substrate adaptor Sin1	NO
SPAC1006.09	win1	MAP kinase kinase kinase Win1	NO
SPAC323.07c		MatE family transmembrane transporter	NO
SPAPYUG7.03c	mid2	medial ring protein, anillin Mid2	NO
SPBC12D12.06	srb11	mediator complex cyclin subunit Srb11	NO
SPAC23H4.17c	srb10	mediator complex cyclin-dependent protein kinase subunit Srb10	NO
SPBC31F10.09c	med10	mediator complex subunit Med10	NO
SPAC5D6.05	med18	mediator complex subunit Med18	NO
SPAC458.04c	dli1	meiotic dynein intermediate light chain Dli1/Dil1	NO
SPBC29A10.02	spo5	meiotic RNA-binding protein 1	NO
SPAC328.04	spg4	microtubule severing ATPase Spg4	NO
SPAC11E3.03	csm1	microtubule-site clamp monopolin complex subunit Csm1/Pcs1	NO
SPBC6B1.04	mde4	microtubule-site clamp monopolin complex subunit Mde4	NO
SPAPB2B4.02	grx5	mitochondrial [2Fe-2S] cluster assembly and transfer glutaredoxin Grx5	NO
SPCC5E4.05c	mgl1	mitochondrial acylglycerol lipase Mgl1	NO
SPBC530.10c	anc1	mitochondrial carrier, ATP:ADP antiporter Anc1	NO
SPAC8C9.12c	mrs3	mitochondrial carrier, iron ion Mrs3	NO
SPBC26H8.14c	cox17	mitochondrial copper chaperone for cytochrome c oxidase Cox17	NO
SPAC20G8.02		mitochondrial DDHD family phospholipase	NO
SPAC688.10	rev3	mitochondrial DNA polymerase, zeta catalytic subunit Rev3	NO
SPAC13F5.03c	gld1	mitochondrial glycerol dehydrogenase Gld1	NO
SPAC30C2.06c	dml1	mitochondrial inheritance GTPase, tubulin-like	NO
SPAP27G11.02	mgr3	mitochondrial inner membrane i-AAA protease complex TPR repeat subunit Mgr3	NO
SPBC2D10.07c	mmp1	mitochondrial inner membrane peptidase complex catalytic subunit	NO
SPAC1F3.10c	2001-10-01	mitochondrial intermediate peptidase Oct1	NO
SPBC543.09	yta12	mitochondrial m-AAA protease Yta12	NO
SPAC1805.09c	fmt1	mitochondrial methionyl-tRNA formyltransferase Fmt1	NO
SPAC29B12.05c	mtq1	mitochondrial N(5)-glutamine methyltransferase	NO
SPBC725.10	tsp0	mitochondrial outer membrane protein, TspO	NO
SPBC19G7.07c	ppr3	mitochondrial PPR repeat protein Ppr3	NO
SPBC1289.06c	ppr8	mitochondrial PPR repeat protein Ppr8	NO
SPBC19F8.04c	lcl3	mitochondrial protein Lcl3	NO
SPBC27B12.07		mitochondrial protein, implicated in regulation of proline metabolism (S. cerevisiae), and calcium import (human)	NO
SPBP4H10.10	rbd3	mitochondrial rhomboid family peptidase Rbd3	NO
SPCC24B10.04	mrpl50	mitochondrial ribosomal protein subunit L50	NO
SPBC2G2.07c	mug178	mitochondrial ribosomal protein subunit L51-b	NO
SPAC644.07	bcs1	mitochondrial Rieske ISP assembly ATPase Bcs1	NO
SPCC1183.04c	pet127	mitochondrial RNA degradosome protein Pet127	NO
SPBC25D12.06	mrh5	mitochondrial translation ATP-dependent RNA helicase Mrh5	NO
SPBC25D12.05	trm1	mitochondrial tRNA (guanine-N2-)-methyltransferase Trm1.1 OR nuclear and mitochondrial tRNA (guanine-N2-)-methyltransferase Trm1.2	NO
SPAC222.05c	mss1	mitochondrial tRNA wobble uridine modification GTPase Mss1	NO
SPAC26A3.14c	atg44	mitofissin Atg44	NO
SPBC2G2.14	csi1	mitotic centromere-SPB clustering protein Csi1	NO
SPAC4F10.11	spn1	mitotic septin Spn1	NO
SPCC1322.12c	bub1	mitotic spindle checkpoint kinase Bub1	NO
SPBC6B1.09c	nbs1	Mre11 complex BRCT domain subunit Nbs1	NO
SPAC22G7.07c	ime4	mRNA (N6-adenosine)-methyltransferase Ime4	NO
SPCC74.02c	ppn1	mRNA cleavage and polyadenylation specificity factor complex associated protein (PNUTS)	NO
SPAC6F6.09	eaf6	Mst2/NuA4 histone acetyltransferase complex subunit Eaf6	NO
SPAC4C5.03		multispanning membrane protein, CTNS/PQ domain protein, implicated in transmembrane transport	NO
SPCC285.16c	msh6	MutS protein homolog	NO
SPCC1442.17c	ist1	MVB sorting pathway protein Ist1	NO
SPAC4A8.05c	myp2	myosin II heavy chain Myo3	NO
SPAC13C5.05c		N-acetylglucosamine-phosphate mutase	NO
SPBC19C7.02	ubr1	N-end-recognizing protein, UBR ubiquitin-protein ligase E3 Ubr1	NO
SPBC12C2.04		NAD binding dehydrogenase family protein	NO
SPBC29A10.01	ccr1	NADPH-cytochrome p450 reductase	NO
SPBC418.02	nat1	NatA N-acetyltransferase complex regulatory subunit Nat1	NO
SPCC777.10c	ubc12	NEDD8-conjugating enzyme Ubc12	NO
SPBC839.03c	dcn1	neddylation protein Dcn1	NO
SPBC19F8.02	nud3	nuclear distribution protein NUDC homolog	NO
SPBC15D4.10c	amo1	nuclear rim protein Amo1	NO
SPBC1711.05	srp40	nucleocytoplasmic transport chaperone Srp40	NO
SPBC25D12.02c	dnt1	nucleolar protein Dnt1	NO
SPAC140.02	gar2	nucleolin, nucleolar histone chaperone required for rRNA metabolism	NO
SPAC1486.04c	alm1	nucleoporin Alm1	NO
SPCC285.13c	nup60	nucleoporin Nup60	NO
SPCC18B5.07c	nup61	nucleoporin Nup61	NO
SPAC890.06	nup155	nucleoporin, WD repeat Nup155	NO
SPCC11E10.05c	ynd1	nucleoside diphosphatase Ynd1	NO
SPAC1071.03c	sil1	nucleotide exchange factor for the ER lumenal Hsp70 chaperone, Sil1	NO
SPBC23G7.06c	nvj2	nucleus-vacuole junction protein Nvj2	NO
SPCC965.09		omega-amidase	NO
SPBC577.14c	spa1	ornithine decarboxylase antizyme with +1 programmed ribosomal frameshift Spa1	NO
SPBC29A10.12	oxs1	oxidative stress transcription coactivator/ribosome recycling protein Oxs1	NO
SPAC3A11.11c		oxidoreductase, implicated in vitamin metabolism, or cellular detoxification	NO
SPBC3H7.09	erf2	palmitoyltransferase Erf2	NO
SPCC737.05		peroxin Pex28/29	NO
SPAC17A5.01	pex6	peroxin-6 ATPase subunit	NO
SPAC17D4.01	pex7	peroxin-7	NO
SPBC26H8.03	cho2	phosphatidylethanolamine N-methyltransferase Cho2	NO
SPCC794.08	efr3	phosphatidylinositol-4 kinase plasma membrane scaffold Efr3	NO
SPAC24H6.10c	aro4	phospho-2-dehydro-3-deoxyheptonate aldolase Aro4	NO
SPBC24C6.09c		phosphoketolase family protein	NO
SPBP8B7.18c	thi201	phosphomethylpyrimidine kinase Thi201	NO
SPAC27E2.09	mak2	phosphorelay sensor kinase Mak2	NO
SPCC74.06	mak3	phosphorelay sensor kinase Mak3	NO
SPAC823.14	ptf1	phosphoric monoester hydrolase Ptf1	NO
SPBC3H7.07c	ser2	phosphoserine phosphatase Ser2	NO
SPCC794.03		plasma membrane amino acid derivative transmembrane transporter	NO
SPBC1652.02		plasma membrane amino acid transmembrane transporter	NO
SPCPB1C11.02		plasma membrane amino acid transmembrane transporter	NO
SPAC13G7.04c	mac1	plasma membrane anchored protein, claudin family, predicted membrane sensor Mac1	NO
SPCC1739.10	mug33	plasma membrane anchored protein, claudin family, predicted membrane sensor, Tea1-interacting protein implicated in exocytosis	NO
SPAC977.17	aqp1	plasma membrane aquaporin family transmembrane transporter, Aqp1	NO
SPAC23H3.11c	max1	plasma membrane beta-glucan biosynthesis protein Max1	NO
SPBC354.08c	rsn1	plasma membrane calcium ion transmembrane transporter	NO
SPAC24H6.13		plasma membrane calcium permeable gated cation channel	NO
SPCC1393.10	ctr4	plasma membrane copper transporter complex subunit Ctr4	NO
SPBC1271.09	tgp1	plasma membrane glycerophosphodiester transmembrane transporter	NO
SPBC8E4.01c	pho84	plasma membrane inorganic phosphate transmembrane transporter	NO
SPBC32F12.01c	css1	plasma membrane inositol phosphosphingolipid phospholipase C, Css1	NO
SPAC1F7.08	fio1	plasma membrane iron transport multicopper oxidase Fio1	NO
SPCC622.11	lmb1	plasma membrane LMBR1-like multi-pass membrane protein, human LMBRD2 ortholog, implicated in signalling	NO
SPCC1827.07c	spx2	plasma membrane phosphate exporter Spx2/Xpr1	NO
SPAC4F10.16c		plasma membrane phospholipid-translocating ATPase complex, ATPase subunit	NO
SPBC649.04	uvi15	plasma membrane protein, palmitoylated, Uvi15	NO
SPAC29B12.14c		plasma membrane purine transmembrane transporter	NO
SPCC569.05c		plasma membrane spermidine family transmembrane transporter	NO
SPAC1F5.08c	yam8	plasma membrane stretch-activated calcium ion channel regulatory subunit Yam8	NO
SPAC24H6.11c	vsb1	plasma membrane sulfate transmembrane transporter Vsb1	NO
SPBPB10D8.04c	ssu1	plasma membrane sulfite efflux transmembrane transporter Ssu1	NO
SPAC1399.03	fur4	plasma membrane uracil transmembrane transporter	NO
SPBC1685.06	cid11	poly(A) polymerase Cid11, terminal uridylyl transferase	NO
SPCC663.12	cid12	poly(A) polymerase Cid12	NO
SPCC1753.05	rsm1	pre-mRNA leakage protein Rsm1	NO
SPBC215.02	pfd5	prefoldin subunit Pfd5	NO
SPCC70.03c	put1	proline dehydrogenase Put1	NO
SPAC19D5.01	pyp2	protein tyrosine phosphatase Pyp2	NO
SPAC1071.12c	stp1	protein tyrosine phosphatase Stp1, unknown biological role	NO
SPBC83.16c		protein with a role in clearing protein aggregates	NO
SPBC32F12.05c	cwf12	Prp19 complex subunit Cwf12	NO
SPAC6G9.14	puf4	pumilio family RNA-binding protein Puf4	NO
SPCC1682.15	mug122	PX/PXA domain protein, implicated in membrane organization or lipid metabolism	NO
SPAC23A1.14c		pyridoxal phosphate-dependent transferase, possible cystathionine beta-lyase implicated in sulfur metabolism	NO
SPAC6F6.11c		pyridoxine-pyridoxal-pyridoxamine kinase	NO
SPAC26F1.03	pda1	pyruvate dehydrogenase e1 component alpha subunit Pda1	NO
SPAC227.06	yip5	Rab GTPase binding Yip5	NO
SPBC23E6.08	rgp1	Rab-specific(Ryh1/Ypt6) Ric1-Rgp1 guanyl-nucleotide exchange factor subunit Rgp1/Sat1	NO
SPCC330.02	rhp7	Rad7 homolog Rhp7	NO
SPBC337.13c	gtr1	RagA/B GTPase Gtr1	NO
SPBC1778.05c	lam2	Ragulator complex Rag GEF subunit	NO
SPBC21.05c	ral2	Ras1-Scd pathway protein Ral2	NO
SPBC646.12c	gap1	RasGAP Gap1	NO
SPAC10F6.04	ats1	RCC domain protein Ats1	NO
SPAC644.14c	rad51	RecA family recombinase Rad51/Rhp51	NO
SPAC23A1.19c	hrq1	RecQ type DNA helicase Hrq1	NO
SPAC2G11.12	rqh1	RecQ type DNA helicase Rqh1	NO
SPBCPT2R1.08c	tlh2	RecQ type DNA helicase Tlh1	NO
SPBC30D10.04	swi3	replication fork protection complex subunit Swi3	NO
SPAC31G5.12c	maf1	repressor of RNA polymerase III Maf1	NO
SPAC4G9.13c	vps26	retromer complex arrestin related endocytic adaptor subunit Vps26	NO
SPCC777.13	vps35	retromer complex subunit Vps35	NO
SPAC14C4.13	rad17	RFC related checkpoint protein Rad17	NO
SPBC23G7.08c	rga7	RhoGAP Rga7	NO
SPBC1347.08c	rnh202	ribonuclease H2 complex subunit Rnh202	NO
SPCC1450.03	utp502	ribonucleoprotein (RNP) complex Utp502	NO
SPBC1709.13c	set10	ribosomal lysine methyltransferase Set10	NO
SPAC6G10.11c	ubi3	ribosomal-ubiquitin fusion protein Ubi3	NO
SPBC16H5.08c		ribosome biogenesis ATPase, Arb family ABCF2-like	NO
SPBC1539.10	nop16	ribosome biogenesis protein Nop16	NO
SPAC8C9.10c	rrp14	ribosome biogenesis protein Rrp14	NO
SPAPB21F2.03	slx9	ribosome biogenesis protein Slx9	NO
SPAC1071.05	hpm1	ribosome methytransferase involved in ribosome assembly Hpm1	NO
SPAC4F10.06	bud22	ribosome small subunit biogenesis protein, BUD22 family	NO
SPBC83.03c	tas3	RITS complex subunit 3	NO
SPAC19D5.06c	din1	RNA NAD-cap (NAD-forming) hydrolase/RNA pyrophosphohydrolase Din1	NO
SPAC23A1.16c	rtr1	RNA polymerase II CTD phosphatase Rtr1	NO
SPAC2F7.02c	psr1	RNA polymerase II CTD S5 small phosphatase Psr1	NO
SPAC3G6.04	rnp24	RNA-binding protein Rnp24	NO
SPAC10F6.06	vip1	RNA-binding protein Vip1	NO
SPAC6F12.09	rdp1	RNA-directed RNA polymerase (RDRC) Rdp1	NO
SPCC1393.05	ers1	RNA-silencing factor Ers1	NO
SPCC1739.03	hrr1	RNAi-mediated heterochromatin assembly helicase Hrr1	NO
SPBC20F10.05	nrl1	RNAi-mediated silencing protein, human NRDE2 ortholog Nrl1	NO
SPCC1223.01	rqt1	RQT complex subunit ubiquitin-protein ligase E3 subunit Rqt1	NO
SPAC750.06c		S. pombe specific DUF999 family protein 4	NO
SPBCPT2R1.01c		S. pombe specific DUF999 family protein 9	NO
SPBC3B8.03	lys9	saccharopine dehydrogenase	NO
SPAC57A10.14	sgf11	SAGA complex deubiquitinating submodule subunit Sgf11	NO
SPBC887.18c	hfi1	SAGA complex subunit Hfi1/Ada1	NO
SPAC13A11.04c	ubp8	SAGA complex ubiquitin C-terminal hydrolase Ubp8	NO
SPBC14C8.17c	spt8	SAGA complex WD repeat subunit Spt8	NO
SPAPB18E9.04c		Schizosaccharomyces pombe specific cell surface glycoprotein	NO
SPBC1711.15c		Schizosaccharomyces pombe specific microprotein	NO
SPAC4F10.08	mug126	Schizosaccharomyces pombe specific protein	NO
SPAC56F8.14c	mug115	Schizosaccharomyces pombe specific protein Mug115	NO
SPAC24H6.08		Schizosaccharomyces specific protein	NO
SPAC1805.14		Schizosaccharomyces specific protein	NO
SPAC17C9.15c	dhm2	Schizosaccharomyces specific protein Dhm2	NO
SPAC1A6.08c	mug125	Schizosaccharomyces specific protein Mug125	NO
SPAC8C9.09c	mug129	Schizosaccharomyces specific protein Mug129	NO
SPCC1235.12c	mug146	Schizosaccharomyces specific protein Mug46	NO
SPAC27E2.11c		Schizosaccharomyces specific protein, GPI anchored	NO
SPBPB7E8.01		Schizosaccharomyces specific protein, predicted GPI anchor, possible peptidase	NO
SPBC36.11		Schizosaccharomyces specific protein, predicted plasma membrane receptor	NO
SPBC23G7.04c	nif1	SEL1/TPR repeat protein, protein kinase inhibitor Nif1	NO
SPAC227.11c	yos9	sensor for misfolded ER glycoproteins Yos9	NO
SPBC660.11	tcg1	serine and arginine-rich splicing factor Tcg1	NO
SPBC3H7.15	hhp1	serine/threonine protein kinase (CK1 family) Hhp1	NO
SPBC1778.10c	pdk1	serine/threonine protein kinase Ppk21/Pdk1	NO
SPBC21.07c	ppk24	serine/threonine protein kinase Ppk24	NO
SPCC162.10	ppk33	serine/threonine protein kinase Ppk33	NO
SPCC4G3.08	psk1	serine/threonine protein kinase S6K family Psk1	NO
SPAC1B9.02c	sck1	serine/threonine protein kinase S6K family Sck1	NO
SPBC3B8.10c	nem1	serine/threonine protein phosphatase (Nem1-Spo7 complex) catalytic subunit Nem1	NO
SPBC902.03	nem2	serine/threonine protein phosphatase (Nem1-Spo7 complex) regulatory subunit	NO
SPCC4F11.02	ptc1	serine/threonine protein phosphatase PP2C catalytic subunit Ptc1	NO
SPBC3F6.01c	hpp5	serine/threonine protein phosphatase with TPR repeat Hpp5	NO
SPAC17G8.09	shg1	Set1C complex subunit Shg1	NO
SPAC23H3.05c	swd1	Set1C complex WD repeat subunit Swd1	NO
SPBC354.03	swd3	Set1C complex WD repeat subunit Swd3	NO
SPCC188.07	ccq1	shelterin complex HEAT repeat subunit Ccq1	NO
SPCC663.09c		short chain dehydrogenase, unknown specificity	NO
SPCC18.03		shuttle craft like transcriptional repressor/ubiquitin-protein ligase E3	NO
SPCC126.15c	sec65	signal recognition particle subunit Sec65	NO
SPBC3H7.13	csc1	SIP/FAR complex FHA domain subunit Csc1	NO
SPBC1773.01	csc3	SIP/FAR complex WD repeat (scaffold) subunit, striatin Csc3	NO
SPBC19C2.14	smd3	Sm snRNP core protein Smd3	NO
SPAC4G8.10	gos1	SNARE Gos1	NO
SPAC823.05c	tlg2	SNARE Tlg2	NO
SPAC3A12.06c		sodium/calcium exchanger	NO
SPAC1002.07c	sat1	spermidine/spermine N1-acetyltransferase Sat1	NO
SPAC9.13c	cwf16	splicing factor Cwf16	NO
SPAC1D4.01	tls1	splicing factor Tls1	NO
SPAC1F8.05	isp3	spore wall structural constituent Isp3	NO
SPCC285.10c	ear1	SPRY domain membrane protein, specificity factor required for ubiquitination Ear1	NO
SPBC16H5.04	snd301	SRP-independent ER targeting protein Snd3a	NO
SPBC20F10.07	ltc1	sterol transfer protein Ltc1	NO
SPBC646.08c	oss1	sterol transfer protein Oss1	NO
SPBC2G5.06c	hmt2	sulfide-quinone oxidoreductase	NO
SPAC4C5.04	rad31	SUMO activating enzyme E1-type Rad31	NO
SPAC30D11.13	hus5	SUMO conjugating enzyme E2 Hus5/Ubc9	NO
SPAC17A5.07c	ulp2	SUMO deconjugating cysteine peptidase Ulp2	NO
SPAC23G3.10c	ssr3	SWI/SNF and RSC complex subunit Ssr3	NO
SPCC550.12	arp6	Swr1 actin-like protein Arp6	NO
SPBP35G2.13c	swc2	Swr1 complex histone chaperone module subunit Swc2	NO
SPBC29A3.05	vps71	Swr1 complex histone chaperone module subunit Vps71	NO
SPAC343.11c	msc1	Swr1 complex histone demethylase subunit Msc1	NO
SPAC890.02c	alp7	TACC protein Alp7	NO
SPCP20C8.01c		tdk family toxin-antidote meiotic driver	NO
SPBC947.09	hsp3103	ThiJ domain protein, glyoxylase III	NO
SPCC24B10.11c	tho7	THO complex subunit Tho7	NO
SPBC27.06c	mgr2	TIM23 translocase complex subunit Mgr2	NO
SPCC895.07	alp14	TOG/XMAP215 microtubule plus end tracking polymerase Alp14	NO
SPCC162.12	tco89	TORC1 subunit Tco89	NO
SPAC12G12.13c	cid14	TRAMP complex poly(A) polymerase subunit Cid14	NO
SPAC25B8.09		trans-aconitate 3-methyltransferase	NO
SPAC16A10.02	sub1	transcription coactivator PC4	NO
SPBC18H10.04c	sce3	translation initiation factor	NO
SPCC11E10.07c	gcn3	translation initiation factor eIF2B alpha subunit Gcn3	NO
SPCC553.12c		transmembrane transporter	NO
SPCC285.14	trs130	TRAPP II complex subunit Trs130	NO
SPAC1142.02c	sgt2	TRC complex (ER membrane insertion) TPR repeat subunit Sgt2	NO
SPAC1B3.08		TREX2 complex subunit-like, poorly characterized, implicated in transcription or RNA surveillance	NO
SPAC1A6.05c	ptl3	triacylglycerol lipase ptl3	NO
SPAPYUK71.03c	tcb3	tricalbin, C2 domain protein (phospholipid binding) ER-plasma membrane tethering protein Tcb3	NO
SPCC16C4.06c	pus3	tRNA pseudouridine synthase Pus3	NO
SPBC25H2.10c	tan1	tRNA/tRNA cytidine N-acetyltransferase adaptor Tan1	NO
SPBC800.05c	atb2	tubulin alpha 2	NO
SPAC890.07c	rmt1	type I protein arginine N-methyltransferase Rmt1	NO
SPBC29A3.07c	sap14	U2 snRNP-associated protein SF3B14 Sap14	NO
SPCC613.10	qcr2	ubiquinol-cytochrome-c reductase complex core protein Qcr2	NO
SPAPB2B4.07		ubiquitin family protein, human UBTD1 homolog	NO
SPBC365.06	pmt3	ubiquitin-like protein modifier SUMO	NO
SPAC328.02	dbl4	ubiquitin-protein ligase E3 involved in sporulation Dbl4	NO
SPAC3A12.03c	meu34	ubiquitin-protein ligase E3 Meu34, human ZNRF3 homolog	NO
SPBC14F5.10c		ubiquitin-protein ligase E3, unknown biological role, implicated in protein catabolic process	NO
SPCC1442.07c	wss2	ubiquitin/metalloprotease fusion protein Udp7	NO
SPAC2C4.15c	ubx2	UBX domain protein Ubx2	NO
SPCC285.11	dsc5	UBX domain Sre1 cleavage protein	NO
SPBC1289.08	uap1	UDP-N-acetylglucosamine diphosphorylase Uap1/Qri1	NO
SPAC5D6.06c	alg14	UDP-N-acetylglucosamine transferase anchoring subunit Alg14	NO
SPCC736.07c	uri1	unconventional prefoldin chaperone involved protein complex assembly Uri1	NO
SPBC1861.06c	mug131	UPF0300 family protein 4	NO
SPBC28F2.11	hmo1	upstream binding transcription factor, RNA polymerase I specific, Hmo1	NO
SPAC29A4.13	ure6	urease accessory protein UreF	NO
SPCC1223.09	uro1	uricase Uro1	NO
SPAC227.14	yfh7	uridine kinase Yfh7	NO
SPBC1683.06c	urh1	uridine ribohydrolase Urh1	NO
SPAC167.05	dbs2	Usp (universal stress protein) family protein	NO
SPCC794.10	ugp1	UTP-glucose-1-phosphate uridylyltransferase-like Ugp1	NO
SPCC1795.02c	vcx1	vacuolar proton/calcium exchanger Vcx1	NO
SPBC8D2.02c	vps68	vacuolar sorting protein Vps68	NO
SPBC21B10.04c	vtc1	vacuolar transporter chaperone (VTC) complex, GTPase regulator subunit Vtc1	NO
SPAC4F10.15c	wsp1	WASp homolog	NO
SPAC17H9.19c	cdt2	WD repeat protein Cdt2	NO
SPBC11B10.08	wwm1	WW domain containing conserved fungal protein Wwm1	NO
SPBC649.03	rhp14	XP-A family homolog Rhp14	NO
SPBC1773.05c	tms1	xylitol dehydrogenase	NO
SPBC9B6.03	pib2	zf-FYVE type zinc finger protein and glutamine sensor Pib2	NO
SPBC2A9.07c	hpz1	zf-PARP type zinc finger protein Hpz1, implicated in DNA metabolism	NO
